# Supplementary material for: A high-throughput screen identifying sequence and promiscuity characteristics of the loxP spacer region in Cre-mediated recombination
Source: BMC Genomics. 2006 Apr 4;7:73. doi: 10.1186/1471-2164-7-73 (PMC1479339; doi:10.1186/1471-2164-7-73)
Supplement: Additional File 1 — RH017.fasta.all.cr – Multiple FASTA file. Multiple FASTA file containing output from the sequencing reactions generated by the M13 Reverse primer. [file 1471-2164-7-73-S1.cr]

>RH017-10_A01 - GSC RH01710.CR A01 (77) 
CTctgatGGGTGCAGTCATAACTTCGTATACACTACCCTATACGAAgtgatactggCACCcgatttagaggctcggc
>RH017-10_A02 - GSC RH01710.CR A02 (849) Warning: Vector Segment;
ctGaTGGGTGCAGTCATAACTTCGTATACTATATCATATACGAAGTTATCCTAGCGTGCCAgataCAGCGGCCGCCCGCTACAGAAGGCCATATACCGTTCGTATACAATAACCTATACGAACGGTAACAGGCACCCGAGCTCAGGAATTCACTGGCCGTCGTTTTACAACGTCGTGACTGGGAAAACCCTGGCGTTACCCAACTTAATCGCCTTGCAGCACATCCCCCTTTCGCCAGCTGGCGTAATAGCGAAGAGGCCCGCACCGATCGCCCTTCCCAACAGTTGCGCAGCCTGAATGGCGAATGGCGCCTGATGCGGTATTTTCTCCTTACGCATCTGTGCGGTATTTCACACCGCATATGGTGCACTCTCAGTACAATCTGCTCTGATGCCGCATAGTTAAGCCAGCCCCGACACCCGCCAACACCCGCTGACGCGCCCTGACGGGCTTGTCTGCTCCCGGCATCCGCTTACAGACAAGCTGTGACCGTCTCCGGGAGCTGCATGTGTCAGAGGTTTTCACCGTCATCACCGAAACGCGCGAGACGAAAGGGCCTCGTGATACGCCTATTTTTATAGGTTAATGTCATGATAATAATGGTTTCTTAGACGTCAGGTGGCACTTTTCGGGGAAATGTGCGCGGAACCCCTATTTGTTTATTTTTCTAAATACATtcaaATATGTATCCGCTCATGAGACAATAACCCTGAtaAATGctTCAATAAtatTGAAAAAGGAAGAGTATGAGTATTCAACATTTCCGTGTCGCCCTtattccCtTTTTTGCGgcatttTGCcttcctgtttTTGCTCacCCAGAAACGCtgggtGAAAGTAaAagatgCT
>RH017-10_A03 - GSC RH01710.CR.1 A03 (750) Warning: Vector Segment;
gAtgGGTGCAGTCATAACTTCgtATAATCTACCTTATACGAAGTTATCCTAGCGTGCcacagacaGCGGCCGCCCGCTAcgAAGGCCATATACCGTTCGTATAGCctaCCCTATAccaAcggTAAccgGcAcCcgaGctcagGAATTcactGGCcgtcgtTTTAcaacgtcgtGACtgGGAAAACCCTGGCGTTACCCAACTTAATCGCcttGcagcacATCCCCCTTTcgccagCTGGcgtAATAGcgaAGAGGCCCGcacCGATCGCCcttCCcaaCAGTTGcgcagCCTGAATGGCGAATGGCGCCTGATGcggTATTTTCTCCTTACGcatCTGTGcggTATTTcacacCGCATATGGTGCACTCTCAGTACAATCTGCTCTGATGCCGCATAGTTAAgccagcCCCgacaccccccaacaccCGCTGAcgcgcCCTGACGGGCTTGTCTGCTCCCGGCATCCGCTTACAgacaaGCTGTGACCGTctccGGGAGCTGCATGTGTCagAGGTTTtcaccgtcatcacCGAAACGCGCGAGAcgaAAGGGCctcgtGATACGcctATTTTTATAGGTTAATGTCATGATAATAATGGTTTCttAGAcgtcagGTggcactTTTCGGGGAAATGTGcgcggAAcccctATTTGTTTATTTttctaAATAcattcaaATATGTATcccctcatgagacaataacccTGAtaaatgCttcaataATATtgaaaaagGAAGAGTATGagtA
>RH017-10_A04 - GSC RH01710.CR.1 A04 (551) Warning: Vector Segment;
atGGGtgcaGTCATAACTTCGTATAGCCTACCATATACGAAGTTATCCTAGCGTGccactacaGCGGCCGCCCGCTACAGAAGGCCATATACCGTTCGTATAACCTACCATATACGAACGGTAACAGGCACCCGAGCTCAGGAATTCACTGGCCGTCGTTTTACAACGTCGTGACTGGGAAAACCCTGGCGTTACCCAACTTAATCGCCTTGCAGCACATCCCCCTTTCGCCAGCTGGCGTAATAGCGAAGAGGCCCGCACCGATCGCCCTTCCCAACAGTTGCGCAGCCTGAATGGCGAATGGCGCCTGATGCGGTATTTTCTCCTtACGCATCTGTGCGGTATTTCACACCGCATATGGTGCACTCTCAGTACAATCTGCTCTGATGCCGCATAGTTAAGCCAGCCCCGACACCCGCCAACACCCGCTGACGCGCCCTGACGGGCTTGTCTGCTCCCGGCATCCGCTTACAGACAAGCTGTGACcGTCTCCGGGAGCTGCATGTGTcagAggTtttcACCGTcatCACCGAAACGCGCGAGAcgaAAGG
>RH017-10_A05 - GSC RH01710.CR A05 (877) Warning: Vector Segment;
ctctgatgGGTGCAGTCATAACTTCGTATAGTCTACCATATACGAAGTTATCCTAGCGTGCcacatacAGCGGCCGCCCGCTACAGAAGGCCATATACCGTTCGTATATCTTACCTTATACGAACGGTAACAGGCACCCGAGCTCAGGAATTCACTGGCCGTCGTTTTACAACGTCGTGACTGGGAAAACCCTGGCGTTACCCAACTTAATCGCCTTGCAGCACATCCCCCTTTCGCCAGCGGGCGTAATAGCGAAGAGGCCCGCACCGATCGCCCTTCCCAACAGTTGCGCAGCCTGAATGGCGAATGGCGCCTGATGCGGTATTTTCTCCTTACGCATCTGTGCGGTATTTCACACCGCATATGGTGCACTCTCAGTACAATCTGCTCTGATGCCGCATAGTTAAGCCAGCCCCGACACCCGCCAACACCCGCTGACGCGCCCTGACGGGCTTGTCTGCTCCCGGCATCCGCTTACAGACAAGCTGTGACCGTCTCCGGGAGCTGCATGTGTCAGAGGTTTTCACCGTCATCACCGAAACGCGCGAGACGAAAGGGCCTCGTGATACGCCTATTTTTATAGGTTAATGTCATGATAATAATGGTTTCTTAGACGTCAGGTGGCACTTTTCGGGGAAATGTGCGCGGAACCCCTATTTGTTTATTTTTCTAAATACATTCAAATATGTATCCGCTCATGAGACAATAACCCTGATAAATGCTTCAATAATATTGAAAAAGGAAGAgtatGAGTATTCAACATTTCCGTgtcgCCCTTATTCCCTTTTTTGCGgcatTTTGCCTTCCTGtttttGcTCACCCAGAAACGCTGGTgaaagtAAAAAgatgctgaagaTCagttggGTGCACGagtGGG
>RH017-10_A06 - GSC RH01710.CR A06 (877) Warning: Vector Segment;
ctGaTGGGTGCAGTCATAACTTCGTATAGTCTACCCTATACGAAGTTATCCTAGCGTGCcacattacaGCGGCCGCCCGCTACAGAAGGCCATATACCGTTCGTATACCATAGCCTATACGAACGGTAACAGGCACCCGAGCTCAGGAATTCACTGGCCGTCGTTTTACAACGTCGTGACTGGGAAAACCCTGGCGTTACCCAACTTAATCGCCTTGCAGCACATCCCCCTTTCGCCAGCTGGCGTAATAGCGAAGAGGCCCGCACCGATCGCCCTTCCCAACAGTTGCGCAGCCTGAATGGCGAATGGCGCCTGATGCGGTATTTTCTCCTTACGCATCTGTGCGGTATTTCACACCGCATATGGTGCACTCTCAGTACAATCTGCTCTGATGCCGCATAGTTAAGCCAGCCCCGACACCCGCCAACACCCGCTGACGCGCCCTGACGGGCTTGTCTGCTCCCGGCATCCGCTTACAGACAAGCTGTGACCGTCTCCGGGAGCTGCATGTGTCAGAGGTTTTCACCGTCATCACCGAAACGCGCGAGACGAAAGGGCCTCGTGATACGCCTATTTTTATAGGTTAATGTCATGATAATAATGGTTTCTTAGACGTCAGGTGGCACTTTTCGGGGAAATGTGCGCGGAACCCCTATTTGTTTATTTTTCTAAATACATTCAAATATGTATCCGCTCATGAGACAATAACCCTGATAAATGCTTCAATAATATTGAAAAaggaaGAGTATGAGTATTCaacatttcCGTGTcgCCCTTAttccctttttTgcggcaTTTTGcctTcctgttTTTGCTCACCcagaAACGCTGGTGAAAGTAAaaaatgctgaagaTCAGTTTGGgttgcACGAGtGGG
>RH017-10_A07 - GSC RH01710.CR A07 (813) Warning: Vector Segment;
tGATGGGTGCAGTCATAACTTCGTATAGCCTAGACTATACGAAGTTATCCTAGCGTGCCagatacAGCGGCCGCCCGCTACAGAAGGCCATATACCGTTCGTATACCCTACGCTATACGAACGGTAACAGGCACCCGAGCTCAGGAATTCACTGGCCGTCGTTTTACAACGTCGTGACTGGGAAAACCCTGGCGTTACCCAACTTAATCGCCTTGCAGCACATCCCCCTTTCGCCAGCTGGCGTAATAGCGAAGAGGCCCGCACCGATCGCCCTTCCCAACAGTTGCGCAGCCTGAATGGCGAATGGCGCCTGATGCGGTATTTTCTCCTTACGCATCTGTGCGGTATTTCACACCGCATATGGTGCACTCTCAGTACAATCTGCTCTGATGCCGCATAGTTAAGCCAGCCCCGACACCCGCCAACACCCGCTGACGCGCCCTGACGGGCTTGTCTGCTCCCGGCATCCGCTTACAGACAAGCTGTGACCGTCTCCGGGAGCTGCATGTGTCAGAGGTTTTCACCGTCATCACCGAAACGCGCGAGACGAAAGGGCCTCGTGATACGCCTATTTTTATAGGTTAATGTCATGATAATAATGGTTTCTTAGACGTCAGGTGGCACTTTTCGGGGAAATGTGCGCGGAACCCCTATTTGTTTATTTTTCTAAATACATTCAAATATGTATCCGCTCATGAGACAATAACCCTGATAAATGCTtcaatAATATTGAAAAAGGAAGagtatGaGTATTCAACATTTCCGTGTCGCCCTTAttCCCTTTTTTGcggcaTTTTGCCttcCTGTTTTTGC
>RH017-10_A08 - GSC RH01710.CR A08 (834) Warning: Vector Segment;
ctcTGATGGGTGCAGTCATAACTTCGTATAACTTAACCTATACGAAGTTATCCTAGCGTGCcccattacAGCGGCCGCCCGCTACAGAAGGCCATATACCGTTCGTATACCATAACATATACGAACGGTAACAGGCACCCGAGCTCAGGAATTCACTGGCCGTCGTTTTACAACGTCGTGACTGGGAAAACCCTGGCGTTACCCAACTTAATCGCCTTGCAGCACATCCCCCTTTCGCCAGCTGGCGTAATAGCGAAGAGGCCCGCACCGATCGCCCTTCCCAACAGTTGCGCAGCCTGAATGGCGAATGGCGCCTGATGCGGTATTTTCTCCTTACGCATCTGTGCGGTATTTCACACCGCATATGGTGCACTCTCAGTACAATCTGCTCTGATGCCGCATAGTTAAGCCAGCCCCGACACCCGCCAACACCCGCTGACGCGCCCTGACGGGCTTGTCTGCTCCCGGCATCCGCTTACAGACAAGCTGTGACCGTCTCCGGGAGCTGCATGTGTCAGAGGTTTTCACCGTCATCACCGAAACGCGCGAGACGAAAGGGCCTCGTGATACGCCTATTTTTATAGGTTAATGTCATGATAATAATGGTTTCTTAGACGTCAGGTGGCACTTTTCGGGGAAATGTGCGCGGAACCCCTATTTGTTTATTTTTCTAAATACATTCAAATATGTATCCGCTCATGAGacaatAACCCTGATAAATGCTTCAataAtaTTGAAAAAGGAaGAGTATGAGTATTCAACATTTTCCGTGTCGCCCTTATTCCCTTTtttgcgGcatTTTGCcttcctgTTTTTTGCTcacCCagaAACGCT
>RH017-10_A09 - GSC RH01710.CR.1 A09 (785) Warning: Vector Segment;
ctGatgGGTGCAGTCATAACTTCGTATACCATACCCTATACGAAGTTATCCTAGCGTGCcacatataGCGGCCGCCCGCTACAGAAGGCCATATACCGTTCGTATACCATACACTATACGAACGGTAACAGGCACCCGAGCTCAGAATTCACTGGCCGTCGTTTTACAACGTCGTGACTGGGAAAACCCTGGCGTTACCCAACTTAATCGCCTTGCAGCACATCCCCCTTTCGCCAGCTGGCGTAATAGCGAAGAGGCCCGCACCGATCGCCCTTCCCAACAGTTGCGCAGCCTGAATGGCGAATGGCGCCTGATGCGGTATTTTCTCCTTACGCATCTGTGCGGTATTTCACACCGCATATGGTGCACTCTCAGTACAATCTGCTCTGATGCCGCATAGTTAAGCCAGCCCCGACACCCGCCAACACCCGCTGACGCGCCCTGACGGGCTTGTCTGCTCCCGGCATCCGCTTACAGACAAGCTGTGACCGTCTCCGGGAGCTGCATGTGTCAGAGGTTTTCACCGTCATCACCGAAACGCGCGAGACGAAAGGGCCTCGTGATACGCCTATTTTTATAGGTTAATGTCATGATAATAATGGTTTCTTAGACGTCAGGTGGCACTTTTCGGGGAAATGTGCGCGGAACCCCTATTTGTTTATTTTTctaAATAcatTcaaATATGTAtCCGCTCATGAGAcaAtaaCCCTGataaatGCTTCaataatattgaaAAAAggaagAGtAtgagtAtTCAacatTTccgtgtccccccttAtTCCctt
>RH017-10_A10 - GSC RH01710.CR.1 A10 (746) Warning: Vector Segment;
cTgATGGGTGCAGTCATAACTTCGTATAGCCTACCTTATACGAAGTTATCCTAGCGTGCccttgaCAGCGGCCGCCCGCTACAGAAGGCCATATACCGTTCGTATAGCCTACCCTATACGAACGGTAACAGGCACCCGAGCTCAGGAATTCACTGGCCGTCGTTTTACAACGTCGTGACTGGGAAAACCCTGGCGTTACCCAACTTAATCGCCTTGCAGCACATCCCCCTTTCGCCAGCTGGCGTAATAGCGAAGAGGCCCGCACCGATCGCCCTTCCCAACAGTTGCGCAGCCTGAATAGCGAATGGCGCCTGATGCGGTATTTTCTCCTTACGCATCTGTGCGGTATTTCACACCGCATATGGTGCACTCTCAGTACAATCTGCTCTGATGCCGCATAGTTAAGCCAGCCCCGACACCCGCCAACACCCGCTGACGCGCCCTGACGGGCTTGTCTGCTCCCGGCATCCGCTTACAGACAAGCTGTGACCGTCTCCGGGAGCTGCATGTGTCAGAGGTTTTCGCCGTCATCACCGAAACGCGCGAGACGAAAGGGCCTCGTGATACGCCTATTTTTATAGGTTAATGTCATGATAATAATGGTTTCTTAGACGTCAGgtgGCACTTTTCGGGGAAATGTGCGCGGAACCCCTATTTGTTTATTTTTCTAAaTACATTcaaatATgtttccgctcatGagacaaTAACCCTGAtaaaTGCTtcaATaatattgaaaaagGAagagt
>RH017-10_A11 - GSC RH01710.CR.1 A11 (138) 
ctCTGatggGgTGcagTCATAACTTCGTATATACTACCCTATACGAAGTTATCCTAGCGTGCCacatttaGCGGCCGCCCGCTACAGAAGGCCATATACCGTTCGTATAATCTACCATATACGAACGGTAACAGGCAC
>RH017-10_A12 - GSC RH01710.CR A12 (841) Warning: Vector Segment;
ctCtgatgGGTGcagTCATAACTTCGTATATcTtACACTATACGAAGTTATCCTAGCGTGCccgattaCAGCGGCCGCCCGCTACAGAAGGCCATATACCGTTCGTATAccgTACACTATACGAACGGTAACAGGCACCCGAGCTCAGGAATTCACTGGCCGTCGTTTTACAACGTCGTGACTGGGAAAACCCTGGCGTTACCCAACTTAATCGCCTTGCAGCACATCCCCCTTTCGCCAGCTGGCGTAATAGCGAAGAGGCCCGCACCGATCGCCCTTCCCAACAGTTGCGCAGCCTGAATGGCGAATGGCGCCTGATGCGGTATTTTCTCCTTACGCATCTGTGCGGTATTTCACACCGCATATGGTGCACTCTCAGTACAATCTGCTCTGATGCCGCATAGTTAAGCCAGCCCCGACACCCGCCAACACCCGCTGACGCGCCCTGACGGGCTTGTCTGCTCCCGGCATCCGCTTACAGACAAGCTGTGACCGTCTCCGGGAGCTGCATGTGTCAGAGGTTTTCACCGTCATCACCGAAACGCGCGAGACGAAAGGGCCTCGTGATACGCCTATTTTTATAGGTTAATGTCATGATAATAATGGTTTCTTAGACGTCAGGTGGCACTTTTCGGGGAAATGTGCGCGGAACCCCTATTTGTTTATTTTTCTAAATACATTCAaatATGTATCCGCTCATGAGacaatAACCctGATAAATGCTTcaaTAATATTGAAAAAGGAAgagtATGAGTATTCAACATTttcctgtcGCCCTTATTccctTTTTTTgcggcatttTGCCttcctgtttTtGCTcacccagaaaCgctgGTGAAAG
>RH017-10_A13 - GSC RH01710.CR A13 (795) Warning: Vector Segment;
ggatGGGTGCAGTCATAACTTCGTATAGACTACCGTATACGAAGTTATCCTAGCGTGCcccatacAGCGGCCGCCCGCTACAGAAGGCCATATACCGTTCGTATAAACTACCATATACGAACGGTAACAGGCACCCGAGCTCAGGAATTCACTGGCCGTCGTTTTACAACGTCGTGACTGGGAAAACCCTGGCGTTACCCAACTTAATCGCCTTGCAGCACATCCCCCTTTCGCCAGCTGGCGTAATAGCGAAGAGGCCCGCACCGATCGCCCTTCCCAACAGTTGCGCAGCCTGAATGGCGAATGGCGCCTGATGCGGTATTTTCTCCTTACGCATCTGTGCGGTATTTCACACCGCATATGGTGCACTCTCAGTACAATCTGCTCTGATGCCGCATAGTTAAGCCAGCCCCGACACCCGCCAACACCCGCTGACGCGCCCTGACGGGCTTGTCTGCTCCCGGCATCCGCTTACAGACAAGCTGTGACCGTCTCCGGGAGCTGCATGTGTCAGAGGTTTTCACCGTCATCACCGAAACGCGCGAGACGAAAGGGCCTCGTGATACGCCTATTTTTATAGGTTAATGTCATGATAATAATGGTTTCTTAGACGTCAGGTGGCACTTTTCGGGGAAATGTGCGCGGAACCCCTATTTGTTTATTTTTCTAAATACATTCAAATATGTATCCGCTCATGAGACAATAACCCTGATAAATGCTTCAataATATTgaaaaaGGAAGAGTATGAGTAttCAAcatTtccgtgtcgcCcttaTTCCCTTTTTTGCggcttt
>RH017-10_A14 - GSC RH01710.CR A14 (817) Warning: Vector Segment;
tctgaTGGGTGCaGTCATAACTTCGTATAGATTACACTATACGAAGTTATCCTAGCGTGCcacattacAGCGGCCGCCCGCTACAGAAGGCCATATACCGTTCGTATAAGGTACCCTATACGAACGGTAACAGGCACCCGAGCTCAGGAATTCACTGGCCGTCGTTTTACAACGTCGTGACTGGGAAAACCCTGGCGTTACCCAATTTAATCGCCTTGCAGCACATCCCCCTTTCGCCAGCTGGCGTAATAGCGAAGAGGCCCGCACCGATCGCCCTTCCCAACAGTTGCGCAGCCTGAATGGCGAATGGCGCCTGATGCGGTATTTTCTCCTTACGCATCTGTGCGGTATTTCACACCGCATATGGTGCACTCTCAGTACAATCTGCTCTGATGCCGCATAGTTAAGCCAGCCCCGACACCCGCCAACACCCGCTGACGCGCCCTGACGGGCTTGTCTGCTCCCGGCATCCGCTTACAGACAAGCTGTGACCGTCTCCGGGAGCTGCATGTGTCAGAGGTTTTCACCGTCATCACCGAAACGCGCGAGACGAAAGGGCCTCGTGATACGCCTATTTTTATAGGTTAATGTCATGATAATAATGGTTTCTTagACGTCAGGTGGCACTTTTCGGGGAAATGTGCGCGGAACCCCTATTTGTTTATTTTTCTAAATACAttcaaATATGTATCCGCTCatgAgaCAAtaACCctgataAatgctTCAAtaatatTGAAAaaggaAGAGTATGAGTATTTCAACAtTtcccGtgtcgCCCTTATtccctTtTTtgcggcattTtgccttcctgtTTTTT
>RH017-10_A15 - GSC RH01710.CR A15 (132) 
tgGGtgcAGTCATAACTTCGTATAAAATAACATATACGAAGTTATCCTAGCGTGCcctattacaGCGGCCGCCCGCTACAGAAGGCCATATACCGTTCGTATATCATGCCCTATACGAACGGTAACAGGCAC
>RH017-10_A16 - GSC RH01710.CR.1 A16 (21) 
ggcTaCACGAAGttacccCag
>RH017-10_A17 - GSC RH01710.CR A17 (162) Warning: Vector Segment;
tGGGTgcaGtcataacTTCGtATAGTCTACCCTATACGAAGTTATCCTAGCGTGcccttttcagcGGCCGCCCGCTACAGAAGGCCATATACCGTtccttttcgcgacaCTATACGaacgGTAACAGGCACCCGagcccaggAATTCACTGGCCGTCGTTTt
>RH017-10_A18 - GSC RH01710.CR A18 (816) Warning: Vector Segment;
gaTGGGTGCAgTCATAACTTCGTATAACCTACCCTATACGAAGTTATCCTAGCGTGCccgataCAGCGGCCGCCCGCTACAGAAGGCCATATACCGTTCGTATAGCGTACCATATACGAACGGTAACAGGCACCCGAGCTCAGGAATTCACTGGCCGTCGTTTTACAACGTCGTGACTGGGAAAACCCTGGCGTTACCCAACTTAATCGCCTTGCAGCACATCCCCCTTTCGCCAGCTGGCGTAATAGCGAAGAGGCCCGCACCGATCGCCCTTCCCAACAGTTGCGCAGCCTGAATGGCGAATGGCGCCTGATGCGGTATTTTCTCCTTACGCATCTGTGCGGTATTTCACACCGCATATGGTGCACTCTCAGTACAATCTGCTCTGATGCCGCATAGTTAAGCCAGCCCCGACACCCGCCAACACCCGCTGACGCGCCCTGACGGGCTTGTCTGCTCCCGGCATCCGCTTACAGACAAGCTGTGACCGTCTCCGGGAGCTGCATGTGTCAGAGGTTTTCACCGTCATCACCGAAACGCGCGAGACGAAAGGGCCTCGTGATACGCCTATTTTTATAGGTTAATGTCATGATAATAATGGTTTCTTAGACGTCAGGTGGCACTTTTCGGGGAAATGTGCGCGGAACCCCTATTTGTTTATTTTTCTAAATACATTcaaATATGTATCCGCTCATGAGACAATAACCCTGATAAATGCTTCAATAATATTGAAAAAGGAAGAGTATGAGTATTCAACATTTCCGTgtcgccCTTATTCCCTTTTTtgcGgCatTTtgccttcctgTTTTTGCTCAC
>RH017-10_A19 - GSC RH01710.CR A19 (708) Warning: Vector Segment;
GGTGCAGTCATAACTTCGTATAGCCTACGCTATACGAAGTTATCCTAGCGTGcccgttacAGCGGCCGCCCGCTACAGAAGGCCATATACCGTTcctatATCACACACTATACGAACGGTAACAGGCACCCGAGCTCAGGAATTCACTGGCCGTCGTTTTACAACGTCGTGACTGGGAAAACCCTGGCGTTACCCAACTTAATCGCCTTGCAGCACATCCCCCTTTCGCCAGCTGGCGTAATAGCGAAGAGGCCCGCACCGATCGCCCTTCCCAACAGTTGCGCAGCCTGAATGGCGAATGGCGCCTGATGCGGTATTTTCTCCTTACGCATCTGTGCGGTATTTCACACCGCATATGGTGCACTCTCAGTACAATCTGCTCTGATGCCGCATAGTTAAGCCAGCCCCGACACCCGCCAACACCCGCTGACGCGCCCTGACGGGCTTGTCTGCTCCCGGCATCCGCTTACAGACAAGCTGTGACCGTCTCCGGGAGCTGCATGTGTCAGAGGTTTTCACCGTCATCACCGAAACGCGCGAGACGAAAGGGCCTCGTGATACGCCTATTTTTATAGGTTAATGTCATGATAATAATGGTTTCTTAGACGTCAGGTGGCACTTTTCGGGGAAAtgtgcgCGGAACCCCTATTTGTTTAtTTTTCtaaATACATTCAAATATGTATCCGCTCAtgagaCAATAACCCTGAT
>RH017-10_A20 - GSC RH01710.CR A20 (830) Warning: Vector Segment;
tctgatGGGtgcagTCATAACTTCGTATAACCTACCCTATACGAAGTTATCCTAGCGTGCcacatacAGCGGCCGCCCGCTACAGAAGGCCATATACCGTCCATATATCCTATCATATACGAACGGTAACAGGCACCCGAGCTCAGGAATTCACTGGCCGTCGTTTTACAACGTCGTGACTGGGAAAACCCTGGCGTTACCCAACTTAATCGCCTTGCAGCACATCCCCCTTTCGCCAGCTGGCGTAATAGCGAAGAGGCCCGCACCGATCGCCCTTCCCAACAGTTGCGCAGCCTGAATGGCGAATGGCGCCTGATGCGGTATTTTCTCCTTACGCATCTGTGCGGTATTTCACACCGCATATGGTGCACTCTCAGTACAATCTGCTCTGATGCCGCATAGTTAAGCCAGCCCCGACACCCGCCAACACCCGCTGACGCGCCCTGACGGGCTTGTCTGCTCCCGGCATCCGCTTACAGACAAGCTGTGACCGTCTCCGGGAGCTGCATGTGTCAGAGGTTTTCACCGTCATCACCGAAACGCGCGAGACGAAAGGGCCTCGTGATACGCCTATTTTTATAGGTTAATGTCATGATAATAATGGTTTCTTAGACGTCAGGTGGCACTTTTCGGGGAAATGTGCGCGGAACCCCTATTTGTTTATTTTTCTAAATACATTCAAATATGTATCCGCTCATGAGACAataaccCTGAtaaatgCTTcaATAAtattgaaAAAGGAagaGtATGAGTATTCAACATTTCCGTGTCGCcCttattcccTtttTTGCggctttttgcCTTCCTGTTTTTTGctcaCCCCagaaacg
>RH017-10_A21 - GSC RH01710.CR A21 (826) Warning: Vector Segment;
TGATGGGTGCAGtcaTAACTTCGTATAACATACCCTATACGAAGTTATCCTAGCGTGCcagattacAGCGGCCGCCCGCTACAGAAGGCCATATACCGTTCGTATATCATACGCTATACGAACGGTAACAGGCACCCGAGCTCAGGAATTCACTGGCCGTCGTTTTACAACGTCGTGACTGGGAAGACCCTGGCGTTACCCAACTTAATCGCCTTGCAGCACATCCCCCTTTCGCCAGCTGGCGTAATAGCGAAGAGGCCCGCACCGATCGCCCTTCCCAACAGTTGCGCAGCCTGAATGGCGAATGGCGCCTGATGCGGTATTTTCTCCTTACGCATCTGTGCGGTATTTCACACCGCATATGGTGCACTCTCAGTACAATCTGCTCTGATGCCGCATAGTTAAGCCAGCCCCGACACCCGCCAACACCCGCTGACGCGCCCTGACGGGCTTGTCTGCTCCCGGCATCCGCTTACAGACAAGCTGTGACCGTCTCCGGGAGCTGCATGTGTCAGAGGTTTTCACCGTCATCACCGAAACGCGCGAGACGAAAGGGCCTCGTGATACGCCTATTTTTATAGGTTAATGTCATGATAATAATGGTTTCTTAGACGTCAGGTGGCACTTTTCGGGGAAATGTGCGCGGAACCCCTATTTGTTTATTTTTCTAAATACATTCAAATATGTATCCGCTCAtgAGACAATAACCCTGATAAATGCTTCAATAATATTGAAaaaGGAAGAGTATGAGTATTCAacatttccGTGTcgCCCTTATTCcCTTTTTTGCGGCATTTTTGCCTTCCTggttttgcTCAcCCAGAAA
>RH017-10_A22 - GSC RH01710.CR A22 (135) 
ctgatgGGTGcagTCATAACTTCGTATATCTTAGCCTATACGAAGTTATCCTAGCGTGCCAGAGACAGCGGCCGCCCGCTACAGAAGGCCATATACCGTTCGTATACCCTACCCTATACGAACGGTAACAGGCAC
>RH017-10_A23 - GSC RH01710.CR A23 (739) Warning: Vector Segment;
gggGGTgcagTCATAActtacgTATATCATATATTATACGAAGTTATCCTAGCGTGCCagatacAGCGGCCGCCCGCTACAGAAGGCCATATACCGTTCGTATACTTTACCATATACGAACGGTAACAGGCACCCGAGCTCAGGAATTCACTGGCCGTCGTTTTACAACGTCGTGACTGGGAAAACCCTGGCGTTACCCAACTTAATCGCCTTGCAGCACATCCCCCTTTCGCCAGCTGGCGTAATAGCGAAGAGGCCCGCACCGATCGCCCTTCCCAACAGTTGCGCAGCCTGAATGGCGAATGGCGCCTGATGCGGTATTTTCTCCTTACGCATCTGTGCGGTATTTCACACCGCATATGGTGCACTCTCAGTACAATCTGCTCTGATGCCGCATAGTTAAGCCAGCCCCGACACCCGCCAACACCCGCTGACGCGCCCTGACGGGCTTGTCTGCTCCCGGCATCCGCTTACAGACAAGCTGTGACCGTCTCCGGGGGCTGCATGTGTCAGAGGTTTTCACCGTCATCACCGAAACGCGCGAGACGAAAGGGCCTCGTGATACGCCTATTTTtatAGGTTAATGTCATGATAATAATGGTTTCTTAGACGTCAGGTGGCACTTTTCGGGGAAATGTGCGCGGAACcccTATTTGTTTATTTTtcttaAtACATTCAAATATGtatccgcTcaTGagaCaataaccCTGAtAaaTGCTtcattaataTtgaaaAAGGa
>RH017-10_A24 - GSC RH01710.CR A24 (707) Warning: Vector Segment;
tCATAACTTCGTATAACATACACTATACGAAGTTATCCTAGCGTGCcagattACAGCGGCCGCCCGCTACAGAAGGCCATATACCGTTCGTATAACATACAATATACGAACGGTAACAGGCACCCGAGCTCAGGAATTCACTGGCCGTCGTTTTACAACGTCGTGACTGGGAAAACCCTGGCGTTACCCAACTTAATCGCCTTGCAGCACATCCCCCTTTCGCCAGCTGGCGTAATAGCGAAGAGGCCCGCACCGATCGCCCTTCCCAACAGTTGCGCAGCCTGAATGGCGAATGGCGCCTGATGCGGTATTTTCTCCTTACGCATCTGTGCGGTATTTCACACCGCATATGGTGCACTCTCAGTACAATCTGCTCTGATGCCGCATAGTTAAGCCAGCCCCGACACCCGCCAACACCCGCTGACGCGCCCTGACGGGCTTGTCTGCTCCCGGCATCCGCTTACAGACAAGCTGTGACCGTCTCCGGGAGCTGCATGTGTCAGAGGTTTTCACCGTCATCACCGAAACGCGCGAGACGAAAGGGCCTCGTGATACGCCTATTTTTATAGGTTAATGTCATGATAATAATGGTTTcttaGACGTCaGGTGGCACTTTTCGGGGAAATGTGCGCGGAACCCctatTTGTTTattTTTCTAAATacattcaaAtatgtATccgctcATGAGAcaATTAAccctGATAAAT
>RH017-10_B01 - GSC RH01710.CR.1 B01 (129) 
gGTGCAGTCATAACTTCgTATAAACTAGCATATACGAAGTTATCCTAGCGTGccatatacAGCGGCCGCCCGCTACAGAAGGCCATATACCGTTCGTATATCATAGCCTATAccaACGGTAACAGGCAC
>RH017-10_B02 - GSC RH01710.CR.1 B02 (0) Warning: Vector Only;
>RH017-10_B03 - GSC RH01710.CR.1 B03 (147) 
ctCtGaTGGGTGcagtataaCTTCGTATATCGTTCGTATACGCTACACTATACGAAGTtaccttagcGTGCCAGAGACAGCGGCCGCCCGCTACAGAAGGCCATATACCGTTCGTATAACTTATGCTATACGAACGGTAACAGGCAC
>RH017-10_B04 - GSC RH01710.CR.1 B04 (689) Warning: Vector Segment;
tgatgGGTGcagTCATAACTTCGTATAACATAACATATACGAAGTTATCCTAGCGTGccacttacAGCGGCCGCCCGCTACAGAAGGCCATATACCGTTcctATACCATAGCCTATACGAACGGTAACAGGCACCCGAGCTCagGAATTCACTGGCCGTCGTTTTACAACGTCGTGACTGGGAAAACCCTGGCGTTACCCAACTTAATCGCCTTGCAGCACATCCCCCTTTCGCCAGCTGGCGTAATAGCGAAGAGGCCCGCACCGATCGCCCTTCCCAACAGTTGCGCAGCCTGAATGGCGAATGGCGCCTGATGCGGTATTTTCTCCTTACGcATCTGTGCGGTATTTCACACCGCATATGGTGCACTCTCAGTACAATCTGCTCTGATGCCGCATAGTTAAGCCAGCCCCGACACCCGCCAACACCCGCTGACGCGCCCTGACGGGCTTGTCTGCTCCCGGCATCCGCTTACAGACAAGCTGTGACCGTCTCCGGGAGCTGCATGTGTCAGAGGTTTTCACCGTCATCACCGAAACGCGCGAGACGAAAGGGCCTcgtGATACGcCTATTTTTATAGGTTAATGTCATGATAATAATGGTTTcttagacgtcagGTGGCACTTtTcggGGAAATGtgcgcggaacccctatttGtttATTTTtctAAATaccatttcaaATAttGt
>RH017-10_B05 - GSC RH01710.CR.1 B05 (132) 
atgGGTGCAGTCATAACTTCGTATATCTTAACCTATACGAAGTTATCCTAGCGTGCcctagaCAGCGGCCGCCCGCTACAGAAGGCCATATACCGTTCGTATAAACTACCATATACGAACGGTAACAGGCAC
>RH017-10_B06 - GSC RH01710.CR.1 B06 (693) Warning: Vector Segment;
ctGAtgGGGTGCAGTCATAACTTCGTATAACTTAGCGTATACGAAGTTATCCTAGCGTGCccttgacAGCGGCCGCCCGCTACAGAAGGCCATATACCGTTcgtATACACTAGCATATACGAACGGTAACAGGCACCCGAGCTCGGAATTCACTGGCCGTCGTTTTACAACGTCgtGACTGGGAAAACCCTGGCGTTACCCAACTTAATCGCCTTGCAGCACATCCCCCTTTCGCCAGCTGGCGTAATAGCGAAGAGGCCCGCACCGATCGCCCTTCCCAACAGTTGCGCAGCCTGAATGGCGAATGGCGCCTGATGCGGTATTTTCTCCTTACGCATCTGTGCGGTATTTCACACCGCATATGGTGCACTCTCAGTACAATCTGCTCTGATGCCGCATAGTTAAGCCAGCCCCGACACCCGCCAACACCCGCTGACGCGCCCTGACGGGCTTGTCTGCTCCCGGCATCCGCTTACAGACAAGCTGTGACCGTCTCCGGGAGCTGCATGTGTCAGAGGTTTTCACCGTCATCACCGAAACGCGCGAGACGAAAGGGCctcgtgAtacGCctATTTTTATAGGTTAATGtcctgATAATAATGGTTTCTTAGACGTCAggTGGcacTTTTcggGGAAAtgtgcGcggaacccccaTTTtgtttattTTtCTAAATACattccaatatGTATCcc
>RH017-10_B07 - GSC RH01710.CR.1 B07 (766) Warning: Vector Segment;
tGaTGGGTGCAGTCATAACTTCGTATAGCCTACAGTATACGAAGTTATCCTAGCGTGCCagagACAGCGGCCGCCCGCTACAGAAGGCCATATACCGTTCGTATAACCTACTCTATACGAACGGTAACAGGCACCCGAGCTCAGGAATTCACTGGCCGTCGTTTTACAACGTCGTGACTGGGAAAACCCTGGCGTTACCCAACTTAATCGCCTTGCAGCACATCCCCCTTTCGCCAGCTGGCGTAATAGCGAAGAGGCCCGCACCGATCGCCCTTCCCAACAGTTGCGCAGCCTGAATGGCGAATGGCGCCTGATGCGGTATTTTCTCCTTACGCATCTGTGCGGTATTTCACACCGCATATGGTGCACTCTCAGTACAATCTGCTCTGATGCCGCATAGTTAAGCCAGCCCCGACACCCGCCAACACCCGCTGACGCGCCCTGACGGGCTTGTCTGCTCCCGGCATCCGCTTACAGACAAGCTGTGACCGTCTCCGGGAGCTGCATGTGTCAGAGGTTTTCACCGTCATCACCGAAACGCGCGAGACGAAAGGGCCTCGTGATACGCCTATTTTTATAGGTTAATGTCATGATAATAATGGTTTCTTAGACGTCAGGTGGCACTTTTCGGGGAAATGTGCGCGGAACCCCTATTTGTTTATTTTTCTAAATACATTcaaATATGTATCCGCTCATGAGACAATAACCCTGAtaaatGCTTCaataaTATTGAAaaaggAAGAGTATGAgtatTCAAcatTTCCgt
>RH017-10_B08 - GSC RH01710.CR.1 B08 (814) Warning: Vector Segment;
gCTctgATGGGTGCAGTCATAACTTCGTATAGAATACACTATACGAAGTTATCCTAGCGTGCCagagaCAGCGGCCGCCCGCACAGAAGGCCATATACCGTTCGTATATAATACAATATACGAACGGTAACAGGCACCCGAGCTCAGGAATTCACTGGCCGTCGTTTTACAACGTCGTGACTGGGAAAACCCTGGCGTTACCCAACTTAATCGCCTTGCAGCACATCCCCCTTTCGCCAGCTGGCGTAATAGCGAAGAGGCCCGCACCGATCGCCCTTCCCAACAGTTGCGCAGCCTGAATGGCGAATGGCGCCTGATGCGGTATTTTCTCCTTACGCATCTGTGCGGTATTTCACACCGCATATGGTGCACTCTCAGTACAATCTGCTCTGATGCCGCATAGTTAAGCCAGCCCCGACACCCGCCAACACCCGCTGACGCGCCCTGACGGGCTTGTCTGCTCCCGGCATCCGCTTACAGACAAGCTGTGACCGTCTCCGGGAGCTGCATGTGTCAGAGGTTTTCACCGTCATCACCGAAACGCGCGAGACGAAAGGGCCTCGTGATACGCCTATTTTTATAGGTTAATGTCATGATAATAATGGTTTCTTAGACGTCAGGTGGCACTTTTCGGGGAAATGTGCGCGGAACCCCTATTTGTTTATTTTTCTAAATACATTCAAATATGTATCCGCTCATGAGACAATaacCCTGATAAATGCTTcaaTAATATTGaaaaaggAAGAGTATGAGTAtTCaacATTTCCGTGTcgccctTATTCCCTtttttgcggcattttgccttCCTGTTTTt
>RH017-10_B09 - GSC RH01710.CR.1 B09 (768) Warning: Vector Segment;
tGaTGGGTGCAGTCATAACTTCGTATAGCATACGCTATACGAAGTTATCCTAGCGTGCcattgaCAGCGGCCGCCCGCTACAGAAGGCCATATACCGTTCGTATAGCCTAATCTATACGAACGGTAACAGGCACCCGAGCTCAGGAATTCACTGGCCGTCGTTTTACAACGTCGTGACTGGGAAAACCCTGGCGTTACCCAACTTAATCGCCTTGCAGCACATCCCCCTTTCGCCAGCTGGCGTAATAGCGAAGAGGCCCGCACCGATCGCCCTTCCCAACAGTTGCGCAGCCTGAATGGCGAATGGCGCCTGATGCGGTATTTTCTCCTTACGCATCTGTGCGGTATTTCACACCGCATATGGTGCACTCTCAGTACAATCTGCTCTGATGCCGCATAGTTAAGCCAGCCCCGACACCCGCCAACACCCGCTGACGCGCCCTGACGGGCTTGTCTGCTCCCGGCATCCGCTTACAGACAAGCTGTGACCGTCTCCGGGAGCTGCATGTGTCAGAGGTTTTCACCGTCATCACCGAAACGCGCGAGACGAAAGGGCCTCGTGATACGCCTATTTTTATAGGTTAATGTCATGATAATAATGGTTTCTTAGACGTCAGGTGGCACTTTTCGGGGAAATGTGCGCGGAACCCCTATTTGTTTATTTTTCTAAATACATTCAAATATGTATCCGCTCATGAGACAATAACCCTGATAAATGCTTCAATAATATTGAAAAAGGAAGAGTAtgagtATtccacATttccgTGT
>RH017-10_B10 - GSC RH01710.CR.1 B10 (782) Warning: Vector Segment;
ctctgatGGGtGCAGTCATAACTTCGTATAACCTACCATATACGAAGTTATCCTAGCGTGCCagtagaCAGCGGCCGCCCGCTACAGAAGGCCATATACCGTTCGTATAACATACCATATACGAACGGTAACAGGCACCCGAGCTCAGGAATTCACTGGCCGTCGTTTTACAACGTCGTGACTGGGAAAACCCTGGCGTTACCCAACTTAATCGCCTTGCAGCACATCCCCCTTTCGCCAGCTGGCGTAATAGCGAAGAGGCCCGCACCGATCGCCCTTCCCAACAGTTGCGCAGCCTGAATGGCGAATGGCGCCTGATGCGGTATTTTCTCCTTACGCATCTGTGCGGTATTTCACACCGCATATGGTGCACTCTCAGTACAATCTGCTCTGATGCCGCATAGTTAAGCCAGCCCCGACACCCGCCAACACCCGCTGACGCGCCCTGACGGGCTTGTCTGCTCCCGGCATCCGCTTACAGACAAGCTGTGACCGTCTCCGGGAGCTGCATGTGTCAGAGGTTTTCACCGTCATCACCGAAACGCGCGAGACGAAAGGGCCTCGTGATACGCCTATTTTTATAGGTTAATGTCATGATAATAATGGTTTCTTAGACGTCAGGTGGCACTTTTCGGGGAAATGTGCGCGGAACCCCTATTTGTTTATTTTTCTAAATACATTCAAATATGTATCcgcTCATGAGACAATaacccTGAtaaatGCTTCAATAatatttgaaAaggaAGAGTATGAGtATTCAACAtttccgTGTCGccCttaTT
>RH017-10_B11 - GSC RH01710.CR.1 B11 (129) 
gGtgcagTCATAACTTCGTATATCCTAATCTATACGAAGTTATCCTAGCGTGCcacatacAGCGGCCGCCCGCTACAGAAGGCCATATACCGTTCGTATAGCCTAGCATATACGAACGGTAACAGGCAC
>RH017-10_B12 - GSC RH01710.CR.1 B12 (754) Warning: Vector Segment;
ctgatGGGTGCAGTCATAACTTCGTATAATGTACCATATACGAAGTTATCCTAGCGTGCCagagACAGCGGCCGCCCGCTACAGAAGGCCATATACCGTTCGTATAGCCTACCATATACGAACGGTAACAGGCACCCGAGCTCAGGAATTCACTGGCCGTCGTTTTACAACGTCGTGACTGGGAAAACCCTGGCGTTACCCAACTTAATCGCCTTGCAGCACATCCCCCTTTCGCCAGCTGGCGTAATAGCGAAGAGGCCCGCACCGATCGCCCTTCCCAACAGTTGCGCAGCCTGAATGGCGAATGGCGCCTGATGCGGTATTTTCTCCTTACGCATCTGTGCGGTATTTCACACCGCATATGGTGCACTCTCAGTACAATCTGCTCTGATGCCGCATAGTTAAGCCAGCCCCGACACCCGCCAACACCCGCTGACGCGCCCTGACGGGCTTGTCTGCTCCCGGCATCCGCTTACAGACAAGCTGCGACCGTCTCCGGGAGCTGCATGTGTCAGAGGTTTTCACCGTCATCACCGAAACGCGCGAGACGAAAGGGCCTCGTGATACGCCTATTTTTATAGGTTAATGTCATGATAATAATGGTTTCTTAGACGTCAGGTGGCACTTTTCGGGGAAATGTGCGCGGAAccCCTATTTGTTTATTTTTCTAAAtaCATTCAAATATGTATCCGcTcatGAGAcaataaccCTGATAAAtgcttcaAtaatattgaaaaaggaaGAGTATGAGTAt
>RH017-10_B13 - GSC RH01710.CR.1 B13 (134) 
tgaTGGGTGCAGTCATAACTTCGTATAAACTACCGTATACGAAGTTATCCTAGCGTGCcagtgacAGCGGCCGCCCGCTACAGAAGGCCATATACCGTTCGTATAGCATACCCTATACGAACGGTAACAGGCAC
>RH017-10_B14 - GSC RH01710.CR.1 B14 (794) Warning: Vector Segment;
tcTGATGGGTGcagTCATAACTTCGTATAATATACGCTATACGAAGTTATCCTAGCGTGCCAGAGACAGCGGCCGCCCGCTACAGAAGGCCATATACCGTTCGTATACTcccccctataggaacGgTAACAGGCACCCGAGCTCAGGAATCCACTGGCCGTCGTTTTACAACGTCGTGACTGGGAAAACCCTGGCGTTACCCAACTTAATCGCCTTGCAGCACATCCCCCTTTCGCCAGCTGGCGTAATAGCGAAGAGGCCCGCACCGATCGCCCTTCCCAACAGTTGCGCAGCCTGAATGGCGAATGGCGCCTGATGCGGTATTTTCTCCTTACGCATCTGTGCGGTATTTCACACCGCATATGGTGCACTCTCAGTACAATCTGCTCTGATGCCGCATAGTTAAGCCAGCCCCGACACCCGCCAACACCCGCTGACGCGCCCTGACGGGCTTGTCTGCTCCCGGCATCCGCTTACAGACAAGCTGTGACCGTCTCCGGGAGCTGCATGTGTCAGAGGTTTTCACCGTCATCACCGAAACGCGCGAGACGAAAGGGCCTCGTGATACGCCTATTTTTATAGGTTAATGTCATGATAAtaatGGTTTCTTAGACGTCAGGTGGCACTTttcggGGAAATGTGCGCGGAACCCCTATTTgtttaTTTTTCTAAAtacatTCAAATATGtatccgctcaTGAgatcataAcccTGAtaaATgCttcaataaaattGAAAaaggaagagtatGAgtattcAACATTTCcgtgtcgcccttatcccctTTTTtGCGGC
>RH017-10_B15 - GSC RH01710.CR.1 B15 (758) Warning: Vector Segment;
ctgatgGGTGCAGTCATAACTTCGTATAATATACGCTATACGAAGTTATCCTAGCGTGCcagagACAGCGGCCGCCCGCTACAGAAGGCCATATACCGTTCGTATACTCTACACTATACGAACGGTAACAGGCACCCGAGCTCagGAATTCACTGGCCGTCGTTTTACAACgtcgtGACTGGGAAAACCCTGGCGTTACCCAACTTAATCGCCTTGCGGCACATCCCCCTTTCGCCAGCTGGCGTAATAGCGAAGAGGCCCGCACCGATCGCCCTTCCCAACAGTTGCGcagCCTGAATGGCGAATGGCGCCTGATGCGGTATTTTCTCCTTACGcATCTGTGCGGTATTTCACACCGCATATGGTGCACTCTCAGTACAATCTGCTCTGATGCCGCATAGTTAAGCCAGCCCCGACACCCGCCAACACCCGCTGACGCGCCCTGACGGGCTTGTCTGCTCCCGGCATCCGCTtACAGACAAGCTGTGACCGTCTCCGGGAGCTGCATGTGTCAGAGGTTTTCACCGTCATcacCGAAACGCGcgaGACGAAAGGGCCTCGTGATACGCctATTTTTATAGGTTAATGTCATGATAATAATGGTTTCTTAGACGTCAGGTGGCACTTTTCGGGGAAATGTGcgcGGAACCCCTATTTGTTTATTTTTCTAAATACATTcaaaTATGTATCCGctcatGAGACAATAAccctgATAAATGCttcaaTAATATTgaaaaAggAaGaGtATGAGTATTCaa
>RH017-10_B16 - GSC RH01710.CR.1 B16 (132) 
atGGGTGCAGTCATAACTTcGCATAACATACGATATAccaAGTTATCCTAGCGTGCcctataccgccgCCGCCCGCTacagAAGGCCATATACCGTTcgtATAGCATACCATATAcgaAcGGTAAcagGCAC
>RH017-10_B17 - GSC RH01710.CR.1 B17 (744) Warning: Vector Segment;
tGATGGGTGCAGTCATAACTTCGTATACCGTACCTTATACGAAGTTATCCTAGCGTGCcctagaCAGCGGCCGCCCGCTACAGAAGGCCATATACCGTTGTATATCGTATTCTATACGAACGGTAACAGGCACCCGAGCTCagGAATTCACTGGCCGTCGTTTTACAACGTcgTGACTGGGAAAACCCTGGCGTTACCCAACTTAATCGCCTTGCAGCACATCCCCCTTTCGCCAGCTGGCGTAATAGCgaAGAGGCCCGCACCGATCGCCCTTCCCAACAGTTGCGCAGCCTGAATGGCGAATGGCGCCTGATGCGGTATTTTCTCCTTACGCATCTGTGCGGTATTTCACACCGCATATGGTGCACTCTCAGTACAATCTGCTCTGATGCCGCATAGTTAAGCCAGCCCCGACACCCGCCAACACCCGCTGACGCGCCCTGACGGGCTTGTCTGCTCCCGGCATCCGCTTACAGACAAGCTGTGACCGTCTCCGGGAGCTGCATGTGTCAGAGGTTTTCACCGTCATCACCGAAACGCGCGAGAcgaAAGGGCcTcGTGATAcgcCTATTTTTATAGGTTAATGTCATGATAATAATGGTTTCTTAGACGTCAGGTGGCACTTTtCCGGGAAATGTGCGCGGAACCCCTATTTGTTTATTTTtctAAATAccttcaaATATGTatccgctcaTGAGacaAtAACCCTGAtaaatgcttcaaTaatATtgAAaaaggaAGAGt
>RH017-10_B18 - GSC RH01710.CR.1 B18 (628) Warning: Vector Segment;
GGTGCAgtCATAACTTcgtaTAGcataGCACTATACGAAGTTATCCTaGcctgccctagAcagccgCcGCCCgctacagAAGGCCATATACCGttcttATAATTTAcatTAccaAcGGTAAccgGcacCccaGctcagGAATTcactGGCcgtcgtTTTACaacgtccTGACTGGGAAAACCCTGGCGTTACCcaaCTTAATCGCcttGcagcacaTCCCCCTtTcgccagCTGGCGTAATAGccaAGAGGCCcgcacCGATCGCCcttCCcaacaGTTGcgcagCCTGAATGgcgAATGgcgCCTGATGCGGTATTTTCTCCTTACGCATCTGTGCGGTATTTCACaccGcatATGGTGCACTCtcagTACAATCTGCTCTGATGccccatAGTTAAGCCAGCCCCgacacCCGCCAAcacccGcTgacccgcCCTGACGGGCTTGTCTGCTcCCggcatccgcttAcagacaaGCTGTGACCGTCTCcGGGAGCTGcCTGTGTCAGAGGTTTTcacCgtcctcaCcGAAACGCGcgaGACGAAAGGGCctcgtGATACgcctaTTTTTATaggttAaTgTcatGATAATAATGGTTTcttAGAcgtcaGGTGGCACTTTTccgGGa
>RH017-10_B19 - GSC RH01710.CR.1 B19 (638) Warning: Vector Segment;
tGGGTGcagTCATAACTTcgtATAACctaCGCTAtACGAAGTTATCCTAGCGTGccatatacagccgCCGCCCGCTACAGAAGGCCATATACCGTTCGTATAATTTACCCTATAcgaAcggTAAccgGCACCcGaGctcagGAATTCAcTGGCCGTcgTTTTACAACGTcgtGACTGGGAAAACCCTGGCGTTACCCAACTTAATCGCCTTGcagcACATCCCCCTTTCGCCAGCTGGCGTAATAGcgaAGAGGCCCGCACCGATCGCCCTTCCCAACAGTTGCGcagCCTGAATGGCGAATGGCGCCTGATGCGGTATTTTCTCCTTACGcatCTGTGCGGTATTTCACACCGCATATGGTGCACTCTCAGTACAATCTGCTCTGATGCCGCATAGTTAAGCCAGCCCCgaCACCCGCCAACACCCGCTGACGCGCCCTGACGGGCTTGTCTGCTccccgcaTCCGCTTACAGACAAGcTGTGACCGTCTCCGGGAGCTGCATGTGTCAGAGGTTTTCACCGTCATCACCGAAACGcgcgaGACGAAAGGGCCTcGTGATACgcctaTTTTTATAGGTTAATGTCATGATAATAATGGTTTCttAgacctcaGGTGgcactTTTCGGGGAAATGTGc
>RH017-10_B20 - GSC RH01710.CR.1 B20 (136) 
tctgATGGGTGCAGTCATAACTTCGTATAAACTAGCATATACGAAGTTATCCTAGCGTGCCAGAGACAGCGGCCGCCCGCTACAGAAGGCCATATACCGTTCGTATATTCTACACTATACGAACGGTAACAGGCAC
>RH017-10_B21 - GSC RH01710.CR.1 B21 (740) Warning: Vector Segment;
ctgATGGGTGCAGTCATAACTTCGTATAGCCTATGCTATACGAAGTTATCCTAGCGTGccactgaCAGCGGCCGCCCGCTACAGAAGGCCATATACCGTTCGTATACCCTATGCTATACGAACGGTAACAGGCACCCGAGCTCAGGAATTCACTGGCCGTCGTTTTACAACGTCGTGACTGGGAAAACCCTGGCGTTACCCAACTTAATCGCCTTGCAGCACATCCCCCTTTCGCCAGCTGGCGTAATAGCGAAGAGGCCCGCACCGATCGCCCTTCCCAACAGTTGCGCAGCCTGAATGGCGAATGGCGCCTGATGCGGTATTTTCTCCTTACGCATCTGTGCGGTATTTCACACCGCATATGGTGCACTCTCAGTACAATCTGCTCTGATGCCGCATAGTTAAGCCAGCCCCGACACCCGCCAACACCCGCTGACGCGCCCTGACGGGCTTGTCTGCTCCCGGCATCCGCTTACAGACAAGCTGTGACCGTCTCCGGGAGCTGCATGTGTCAGAGGTTTTCACCGTCATCACCGAAACGCGCGAGACGAAAGGGCCTCGTGATACGCCTATTTTTATAGGTTAATGTCATGATAATAATGGTTTCTTAGACGTCAGGTGGCACTTTTCGGGGAAATGTGCGCGGAACCCCTATTTGTTTATTTTTCTaAATACATTCAAATATGTATCcgcTcatgagacaataaccctgaTAAAtgccTTCAATAATATTTgAAAAa
>RH017-10_B22 - GSC RH01710.CR.1 B22 (738) Warning: Vector Segment;
ctgatGGGTGCAGTCATAACTTCGTATAACTTACACTATACGAAGTTATCCTAGCGTGCCAgaGACAGCGGCCGCCCGCTACAGAAGGCCATATACCGTTCGTATATTTTACCATATACGAACGGTAACAGGCACCCGAGCTCAGGAATTCACTGGCCGTCGTTTTACAACGTCGTGACTGGGAAAACCCTGGCGTTACCCAACTTAATCGCCTTGCAGCACATCCCCCTTTCGCCAGCTGGCGTAATAGCGAAGAGGCCCGCACCGATCGCCCTTCCCAACAGTTGCGCAGCCTGAATGGCGAATGGCGCCTGATGCGGTATTTTCTCCTTACGCATCTGTGCGGTATTTCACACCGCATATGGTGCACTCTCAGTACAATCTGCTCTGATGCCGCATAGTTAAGCCAGCCCCGACACCCGCCAACACCCGCTGACGCGCCCTGACGGGCTTGTCTGCTCCCGGCATCCGCTTACAGACAAGCTGTGACCGTCTCCGGGAGCTGCATGTGTCAGAGGTTTTCACCGTCATCACCGAAACGCGCGAGACGAAAGGGCCTCGTGATACGCCTATTTTTATAGGTTAATGTCATGATAATAATGGTTTCTTAGACGTCAGGTGGCACTTTTCGGGGAAATGTGCGCGGAACCCCTATTTGTTTATTTTTCTAAATACATTCAAATATGTATCCGCTCATGAGacaataaccctGATAaatgccttcataATATTGAAAAA
>RH017-10_B23 - GSC RH01710.CR.1 B23 (130) 
GGTGCAgtcatAaCtctcgtAttcgCtACCCTATACGAAGTTATCCTAGCGTGCcatagAcAGCGGCCGCCCGCTACAGAAGGCCATATACCGTTCGTATAGCCTACCATATACGAACGGTAACAGGCAC
>RH017-10_B24 - GSC RH01710.CR.1 B24 (84) 
CTAGCGTGCCAGAGACAGCGGCCGCCCGCTAAGAAGGCCATATACCGTTCGTATATCCTAACATATACGAACGGTAACAAGCAC
>RH017-10_C01 - GSC RH01710.CR C01 (783) Warning: Vector Segment;
GTGCAGTCATAACTTCGTATAGCCTACCCTATACGAAGTTATCCTAGCGTGCcatattacaGCGGCCGCCCGCTACAGAAGGCCATATACCGTTCGTATAATATACCCTATACGAACGGTAACAGGCACCCGAGCTCAGGAATTCACTGGCCGTCGTTTTACAACGTCGTGACTGGGAAAACCCTGGCGTTACCCAACTTAATCGCCTTGCAGCACATCCCCCTTTCGCCAGCTGGCGTAATAGCGAAGAGGCCCGCACCGATCGCCCTTCCCAACAGTTGCGCAGCCTGAATGGCGAATGGCGCCTGATGCGGTATTTTCTCCTTACGCATCTGTGCGGTATTTCACACCGCATATGGTGCACTCTCAGTACAATCTGCTCTGATGCCGCATAGTTAAGCCAGCCCCGACACCCGCCAACACCCGCTGACGCGCCCTGACGGGCTTGTCTGCTCCCGGCATCCGCTTACAGACAAGCTGTGACCGTCTCCGGGAGCTGCATGTGTCAGAGGTTTTCACCGTCATCACCGAAACGCGCGAGACGAAAGGGCCTCGTGATACGCCTATTTTTATAGGTTAATGTCATGATAATAATGGTTTCTTAGACGTCAGGTGGCACTTTTCGGGGAAATGTGCGCGGAACCCCTATTTGTTTATTTTTCtAaatACATTCAAATATGTATCCGcTCATGagacaataacCCTGATAAATGCTTCAATaatattgAAAAAggAAGagtAtgagtattcaACATTTccgtgtcGCCCTTAttccctTTTTTG
>RH017-10_C02 - GSC RH01710.CR C02 (736) Warning: Vector Segment;
gctctgaTGGGTGCAGTCATAACTTCGTATAGTTTACCCTATACGAAGTTATCCTAGCGTGCcagattcaGCGGCCGCCCGCTACAGAAGGCCATATACCGTTCGTATACCCTACCCTATACGAACGGTAACAGGCACCCGAGCTCAGGAATTCACTGGCCGTCGTTTTACAACGTCGTGACTGGGAAAACCCTGGCGTTACCCAACTTAATCGCCTTGCAGCACATCCCCCTTTCGCCAGCTGGCGTAATAGCGAAGAGGCCCGCACCGATCGCCCTTCCCAACAGTTGCGCAGCCTGAATGGCGAATGGCGCCTGATGCGGTATTTTCTCCTTACGCATCTGTGCGGTATTTCACACCGCATATGGTGCACTCTCAGTACAATCTGCTCTGATGCCGCATAGTTAAGCCAGCCCCGACACCCGCCAACACCCGCTGACGCGCCCTGACGGGCTTGTCTGCTCCCGGCATCCGCTTACAGACAAGCTGTGACCGTCTCCGGGAGCTGCATGTGTCAGAGGTTTTCACCGTCATCACCGAAACGCGCGAGACGAAAGGGCCTCGTGATACGCCTATTTTTATAGGTTAATGTCATGATAATAATGGTTTCTTAGACGTCAGGTGGCACTTTTCGGGGAAATGTGCGCGGAACCCCTATTTGTTTATTTTTCTAAATACATTCAAATATGTATCCGCTCATGAGACAATAACCCTGATAAATGCTTCAataataTTg
>RH017-10_C03 - GSC RH01710.CR C03 (893) Warning: Vector Segment;
gatGGGTGCAGTCATAACTTCGTATAAATTACTCTATACGAAGTTATCCTAGCGTGCCAGAGACAGCGGCCGCCCGCTACAGAAGGCCATATACCGTTCGTATATAATACCCTATACGAACGGTAACAGGCACCCGAGCTCAGGAATTCACTGGCCGTCGTTTTACAACGTCGTGACTGGGAAAACCCTGGCGTTACCCAACTTAATCGCCTTGCAGCACATCCCCCTTTCGCCAGCTGGCGTAATAGCGAAGAGGCCCGCACCGATCGCCCTTCCCAACAGTTGCGCAGCCTGAATGGCGAATGGCGCCTGATGCGGTATTTTCTCCTTACGCATCTGTGCGGTATTTCACACCGCATATGGTGCACTCTCAGTACAATCTGCTCTGATGCCGCATAGTTAAGCCAGCCCCGACACCCGCCAACACCCGCTGACGCGCCCTGACGGGCTTGTCTGCTCCCGGCATCCGCTTACAGACAAGCTGTGACCGTCTCCGGGAGCTGCATGTGTCAGAGGTTTTCACCGTCATCACCGAAACGCGCGAGACGAAAGGGCCTCGTGATACGCCTATTTTTATAGGTTAATGTCATGATAATAATGGTTTCTTAGACGTCAGGTGGCACTTTTCGGGGAAATGTGCGCGGAACCCCTATTTGTTTATTTTTCTAAATACATTCAAATATGTATCCGCTCATGAGACAATAACCCTGATAAATGCTTcaatAATATTGAAAAAGGAAGAGTATGAGTATTCAACATTTCCGTGTCGCCCTTATtcccTtttttGCGGCATTTTGCCTTCcTGTTTttgctCACCCAGAAACGcTGGtgaaagtAAAAgatgctGAAGAtcagttgGgtgCACGagtgGGTtacatcgaaCTggatctCaa
>RH017-10_C04 - GSC RH01710.CR C04 (846) Warning: Vector Segment;
tGGGTGCAGTCATAACTTCGTATAGTCTACCCTATACGAAGTTATCCTAGCGTGCCAgagaCAGCGGCCGCCCGCTACAGAAGGCCATATACCGTTCGTATAACATACTTTATACGAACGGTAACAGGCACCCGAGCTCAGGAATTCACTGGCCGTCGTTTTACAACGTCGTGACTGGGAAAACCCTGGCGTTACCCAACTTAATCGCCTTGCAGCACATCCCCCTTTCGCCAGCTGGCGTAATAGCGAAGAGGCCCGCACCGATCGCCCTTCCCAACAGTTGCGCAGCCTGAATGGCGAATGGCGCCTGATGCGGTATTTTCTCCTTACGCATCTGTGCGGTATTTCACACCGCATATGGTGCACTCTCAGTACAATCTGCTCTGATGCCGCATAGTTAAGCCAGCCCCGACACCCGCCAACACCCGCTGACGCGCCCTGACGGGCTTGTCTGCTCCCGGCATCCGCTTACAGACAAGCTGTGACCGTCTCCGGGAGCTGCATGTGTCAGAGGTTTTCACCGTCATCACCGAAACGCGCGAGACGAAAGGGCCTCGTGATACGCCTATTTTTATAGGTTAATGTCATGATAATAATGGTTTCTTAGACGTCAGGTGGCACTTTTCGGGGAAATGTGCGCGGAACCCCTATTTGTTTATTTTTCTAAATACATTCAAATATGTATCCGCTCATGAGACAATAACCCTGATAAATGCTTcaATAAtattgaAAAAGGAAGAGTATGAGTATTCAACATTTCCGTGTCGCCCTTATTCCCTTTTTTGcggcaTTTTGCCTtcctGTTTTTtGcTcacccagaaacgctggtGaAagtaaaagATGCTG
>RH017-10_C05 - GSC RH01710.CR C05 (868) Warning: Vector Segment;
tgGGTGCAGTCATAACTTCGTATAATATACGCTATACGAAGTTATCCTAGCGTGCCAGAGACAGCGGCCGCCCGCTACAGAAGGCCATATACCGTTCGTATAACATAAGCTATACGAACGGTAACAGGCACCCGAGCTCAGGAATTCACTGGCCGTCGTTTTACAACGTCGTGACTGGGAAAACCCTGGCGTTACCCAACTTAATCGCCTTGCAGCACATCCCCCTTTCGCCAGCTGGCGTAATAGCGAAGAGGCCCGCACCGATCGCCCTTCCCAACAGTTGCGCAGCCTGAATGGCGAATGGCGCCTGATGCGGTATTTTCTCCTTACGCATCTGTGCGGTATTTCACACCGCATATGGTGCACTCTCAGTACAATCTGCTCTGATGCCGCATAGTTAAGCCAGCCCCGACACCCGCCAACACCCGCTGACGCGCCCTGACGGGCTTGTCTGCTCCCGGCATCCGCTTACAGACAAGCTGTGACCGTCTCCGGGAGCTGCATGTGTCAGAGGTTTTCACCGTCATCACCGAAACGCGCGAGACGAAAGGGCCTCGTGATACGCCTATTTTTATAGGTTAATGTCATGATAATAATGGTTTCTTAGACGTCAGGTGGCACTTTTCGGGGAAATGTGCGCGGAACCCCTATTTGTTTATTTTTCTAAATACATTCAAATATGTATCCGCTCATGAGACAATAACCCTGATAAATGCTTCAATAATATTGAAAAAGGAAGAGTATGAGTATTCAACATTTCCGtgtCGCCCTTATTCCctttTTTGCGGCATTTTGCCTTCCTGTTTtTGCTCACCCAgaaacGCTGGgtGAAgtaaAAgatgctGaagatcagttggGtGCACGagtg
>RH017-10_C06 - GSC RH01710.CR C06 (863) Warning: Vector Segment;
ctgatGGGTGCAGTCATAACTTCGTATAGCCTacgtTATACGAAGTTATCCTAGCGTGCCAGAGACAGCGGCCGCCCGCTACAGAAGGCCATATACCGTTCGTATATCCTACACTATACGAACGGTAACAGGCACCCGAGCTCAGGAATTCACTGGCCGTCGTTTTACAACGTCGTGACTGGGAAAACCCTGGCGTTACCCAACTTAATCGCCTTGCAGCACATCCCCCTTTCGCCAGCTGGCGTAATAGCGAAGAGGCCCGCACCGATCGCCCTTCCCAACAGTTGCGCAGCCTGAATGGCGAATGGCGCCTGATGCGGTATTTTCTCCTTACGCATCTGTGCGGTATTTCACACCGCATATGGTGCACTCTCAGTACAATCTGCTCTGATGCCGCATAGTTAAGCCAGCCCCGACACCCGCCAACACCCGCTGACGCGCCCTGACGGGCTTGTCTGCTCCCGGCATCCGCTTACAGACAAGCTGTGACCGTCTCCGGGAGCTGCATGTGTCAGAGGTTTTCACCGTCATCACCGAAACGCGCGAGACGAAAGGGCCTCGTGATACGCCTATTTTTATAGGTTAATGTCATGATAATAATGGTTTCTTAGACGTCAGGTGGCACTTTTCGGGGAAATGTGCGCGGAACCCCTATTTGTTTATTTTTCTAAATACATTCAAATATGTATCCGCTCATGAGACAATAACCCTGATAAATGCTTCAATAATATTGAAAAAGGAAGAGTATGAGTATTcaACATTTCCGTGTCGCCCTTATTCCCTTTTTTGCGGCAttttgccttcCTGTTTTTGCTcacccAGAAACGCTGGTgaaagtaAAAgatGCTGaagatcAGtTGggt
>RH017-10_C07 - GSC RH01710.CR C07 (845) Warning: Vector Segment;
tGGGTGCAGTCATAACTTCGTATAACCTAGATTATACGAAGTTATCCTAGCGTGCCAGAGACAGCGGCCGCCCGCTACAGAAGGCCATATACCGTTCGTATATCATAGCATATACGAACGGTAACAGGCACCCGAGCTCAGGAATTCACTGGCCGTCGTTTTACAACGTCGTGACTGGGAAAACCCTGGCGTTACCCAACTTAATCGCCTTGCAGCACATCCCCCTTTCGCCAGCTGGCGTAATAGCGAAGAGGCCCGCACCGATCGCCCTTCCCAACAGTTGCGCAGCCTGAATGGCGAATGGCGCCTGATGCGGTATTTTCTCCTTACGCATCTGTGCGGTATTTCACACCGCATATGGTGCACTCTCAGTACAATCTGCTCTGATGCCGCATAGTTAAGCCAGCCCCGACACCCGCCAACACCCGCTGACGCGCCCTGACGGGCTTGTCTGCTCCCGGCATCCGCTTACAGACAAGCTGTGACCGTCTCCGGGAGCTGCATGTGTCAGAGGTTTTCACCGTCATCACCGAAACGCGCGAGACGAAAGGGCCTCGTGATACGCCTATTTTTATAGGTTAATGTCATGATAATAATGGTTTCTTAGACGTCAGGTGCCACTTTTCGGGGAAATGTGCGCGGAACCCCTATTTGTTTATTTTTCTAAATACATTCAAATATGTATCCGCTCATGAGACAATAACCCTGATAAATGCTTCAATAATATTGAAAAAGGAAGAGTATGAGTATTCaaCATTTCCGTGTCGCCCTTATTCCCTTTtttgCGGCaTTTTGCCTTCCTGTTTTTGctCACCCAGAAACGCTgGTGaAAGTAAAAgatGCTG
>RH017-10_C08 - GSC RH01710.CR C08 (871) Warning: Vector Segment;
gGTGCAGTCATAACTTCGTATAAAGTACCGTATACGAAGTTATCCTAGCGTGCCAGagaCAGCGGCCGCCCGCTACAGAAGGCCATATACCGTTCGTATAATGTACCATATACGAACGGTAACAGGCACCCGAGCTCAGGAATTCACTGGCCGTCGTTTTACAACGTCGTGACTGGGAAAACCCTGGCGTTACCCAACTTAATCGCCTTGCAGCACATCCCCCTTTCGCCAGCTGGCGTAATAGCGAAGAGGCCCGCACCGATCGCCCTTCCCAACAGTTGCGCAGCCTGAATGGCGAATGGCGCCTGATGCGGTATTTTCTCCTTACGCATCTGTGCGGTATTTCACACCGCATATGGTGCACTCTCAGTACAATCTGCTCTGATGCCGCATAGTTAAGCCAGCCCCGACACCCGCCAACACCCGCTGACGCGCCCTGACGGGCTTGTCTGCTCCCGGCATCCGCTTACAGACAAGCTGTGACCGTCTCCGGGAGCTGCATGTGTCAGAGGTTTTCACCGTCATCACCGAAACGCGCGAGACGAAAGGGCCTCGTGATACGCCTATTTTTATAGGTTAATGTCATGATAATAATGGTTTCTTAGACGTCAGGTGGCACTTTTCGGGGAAATGTGCGCGGAACCCCTATTTGTTTATTTTTCTAAATAcatTCAAATATGTATCCGCTCATGAGACAATAACCCTGATAAATGCTTCAATAATATTGAAAAAGGAAGAGTATGAGTATTCAACATTTCCGTGTCGCCCttaTTCccttTTTTGCGGCATTTTGcctTCcttgtTTTTGctcACCCAGAAACGcTggtgaaagtaaaagatgctGAAGATCAGttgggtgcAcgagtGGGTt
>RH017-10_C09 - GSC RH01710.CR C09 (903) Warning: Vector Segment;
tctGatggGtGCAGTCATAACTTCGTATAAACTAGCCTATACGAAGTTATCCTAGCGTGCcacatacAGCGGCCGCCCGCTACAGAAGGCCATATCCGTTCGTATAGCGTACCATATACGAACGGTAACAGGCACCCGAGCTCAGGAATTCACTGGCCGTCGTTTTACAACGTCGTGACTGGGAAAACCCTGGCGTTACCCAACTTAATCGCCTTGCAGCACATCCCCCTTTCGCCAGCTGGCGTAATAGCGAAGAGGCCCGCACCGATCGCCCTTCCCAACAGTTGCGCAGCCTGAATGGCGAATGGCGCCTGATGCGGTATTTTCTCCTTACGCATCTGTGCGGTATTTCACACCGCATATGGTGCACTCTCAGTACAATCTGCTCTGATGCCGCATAGTTAAGCCAGCCCCGACACCCGCCAACACCCGCTGACGCGCCCTGACGGGCTTGTCTGCTCCCGGCATCCGCTTACAGACAAGCTGTGACCGTCTCCGGGAGCTGCATGTGTCAGAGGTTTTCACCGTCATCACCGAAACGCGCGAGACGAAAGGGCCTCGTGATACGCCTATTTTTATAGGTTAATGTCATGATAATAATGGTTTCTTAGACGTCAGGTGGCACTTTTCGGGGAAATGTGCGCGGAACCCCTATTTGTTTATTTTTCTAAATACATTCAAATATGTATCCGCTCATGAGACAATAACCCTGATAAATGCTTCAATAATATTGAAAAAGGAAGAGTATGAGTATTCAACATTTCCGTGTCGCCCTTATTCCCTTTTTTGCGGCATTTTGCCTTCCTGTttttgcTCACCCagaaacgctgGTGAAAGTAAAAGATGCTgaagaTcaGttgGGTGCAcgaGTGGGttAcatcgaactGGATctcaaCagcgGTA
>RH017-10_C10 - GSC RH01710.CR C10 (800) Warning: Vector Segment;
CTGATGGGTGCAgCCATAACTTCGTATATGATACCCTATACGAAGTTATCCTAGCGTGCcacgataCAGCGGCCGCCCGCTACAGAAGGCCATATACCGTTCGTATAGGATACCATATACGAACGGTAACAGGCACCCGAGCTCAGGAATTCACTGGCCGTCGTTTTACAACGTCGTGACTGGGAAAACCCTGGCGTTACCCAACTTAATCGCCTTGCAGCACATCCCCCTTTCGCCAGCTGGCGTAATAGCGAAGAGGCCCGCACCGATCGCCCTTCCCAACAGTTGCGCAGTCTGAATGGCGAATGGCGCCTGATGCGGTATTTTCTCCTTACGCATCTGTGCGGTATTTCACACCGCATATGGTGCACTCTCAGTACAATCTGCTCTGATGCCGCATAGTTAAGCCAGCCCCGACACCCGCCAACACCCGCTGACGCGCCCTGACGGGCTTGTCTGCTCCCGGCATCCGCTTACAGACAAGCTGTGACCGTCTCCGGGAGCTGCATGTGTCAGAGGTTTTCACCGTCATCACCGAAACGCGCGAGACGAAAGGGCCTCGTGATACGCCTATTTTTATAGGTTAATGTCATGATAATAATGGTTTCTTAGACGTCAGGTGGCACTTTTCGGGGAAATGTGCGCGGAACCCCTAtttGTTTATTTTTCTAAATACATTCAAATATGTATCCGCTCATGAGACAATAACCCTGATAAATGCTTCAATAATATTGAAAAAGGAAGAgTATTGAGTATTCAACATTTCcGTGTcgCCCTtattcCCTTTtttgcgGCATTTT
>RH017-10_C11 - GSC RH01710.CR.1 C11 (137) 
gctctGatgGGTGCAGTCATAACTTCGTATATCGTACTGTATACGAACGGTATATGGCCTTCtgtatcgGGCGGCCGCTGTTCTGGCACGCTAGGATAACTTCGTATAGGCTAACATATACGAACGGTAACAGGCAC
>RH017-10_C12 - GSC RH01710.CR.1 C12 (643) Warning: Vector Segment;
gaTGGGTGCAGTCATAACTTCGTATAGCTTACCTTATACGAAGTgatgccggCACcccctttagcgagctcggcggccgtctggttacagcggcttgacgggGAAAACCCTGGCGTTACCCAACTTAATCGCCTTGCAGCACATCCCCCTTTCGCCAGCTGGCGTAATAGCGAagAGGCCCGCACCGATCGCCCTTCCCAACAGTTGCGCAGCCTGAATGGCGAATGGCGCCTGATGCGGTATTTTCTCCTTACGCATCTGTGCGGTATTTCACACCGCATATGGTGCACTCTCAGTACAATCTGCTCTGATGCCGCATAGTTAAGCCAGCCCCGACACCCGCCAACACCCGCTGACGCGCCCTGACGGGCTTGTCTGCTCCCGGCATCCGCTTACAGACAAGCTGTGACCGTCTCCGGGAGCTGCATGTGTCAGAGGTTTTCACCGTCATCACCGAAACGCGCGAGACGAAAGGGCCTcgtGATACGCCTATTTTTATAGGTTAATGTCATGATAATAATGGTTTCTTAGACGTCAgGTGGCACTTTTCGGGGAAATGTGCGCGGAACCCCTATTTGTTTATTTTTCTAAATACATTCAAATATGTAtccgctcaTGAgacaaTAAccctgatAAATGCTtc
>RH017-10_C13 - GSC RH01710.CR C13 (796) Warning: Vector Segment;
TGGGTGCAGTCATAACTTCGTATAACTTACCCTATACGAAGTTATCCTAGCGTGCCAGAGACAGCGGCCGCCCGCTCAGAAGGCCATATACCGTTCGTATACATTACCATATACGAACGGTAACAGGCACCCGAGCTCAGGAATTCACTGGCCGTCGTTTTACAACGTCGTGACTGGGAAAACCCTGGCGTTACCCAACTTAATCGCCTTGCAGCACATCCCCCTTTCGCCAGCTGGCGTAATAGCGAAGAGGCCCGCACCGATCGCCCTTCCCAACAGTTGCGCAGCCTGAATGGCGAATGGCGCCTGATGCGGTATTTTCTCCTTACGCATCTGTGCGGTATTTCACACCGCATATGGTGCACTCTCAGTACAATCTGCTCTGATGCCGCATAGTTAAGCCAGCCCCGACACCCGCCAACACCCGCTGACGCGCCCTGACGGGCTTGTCTGCTCCCGGCATCCGCTTACAGACAAGCTGTGACCGTCTCCGGGAGCTGCATGTGTCAGAGGTTTTCACCGTCATCACCGAAACGCGCGAGACGAAAGGGCCTCGTGATACGCCTATTTTTATAGGTTAATGTCATGATAATAATGGTTTCTTAGACGTCAGGTGGCACTTTTCGGGGAAATGTGCGCGGAACCCCTATTTGTTTATTtttCTAAATACATTCAAATATGTATCCGCTCATGAGACAATAACCCTGATAAATGCTTCaatAATattgAAAaaggaAGAgtatgagtatTcAACATTTCcGtGtcgcccTTAttcccTTTTTTTgCggcATTTTTG
>RH017-10_C14 - GSC RH01710.CR.1 C14 (744) Warning: Vector Segment;
ctGatGGGTGCAGTCATAACTTCGTATAGCCTAACTTATACGAAGTTATCCTAGCGTGCcactgaCAGCGGCCGCCCGCTACAGAAGGCCATATACCGTTCGTATAACCTAACATATACGAACGGTAACAGGCACCCGAGCTCAGGAATTCACTGGCCGTCGTTTTACAACGTCGTGACTGGGAAAACCCTGGCGTTACCCAACTTAATCGCCTTGCAGCACATCCCCCTTTCGCCAGCTGGCGTAATAGCGAAGAGGCCCGCACCGATCGCCCTTCCCAACAGTTGCGCAGCCTGAATGGCGAATGGCGCCTGATGCGGTATTTTCTCCTTACGCATCTGTGCGGTATTTCACACCGCATATGGTGCACTCTCAGTACAATCTGCTCTGATGCCGCATAGTTAAGCCAGCCCCGACACCCGCCAACACCCGCTGACGCGCCCTGACGGGCTTGTCTGCTCCCGGCATCCGCTTACAGACAAGCTGTGACCGTCTCCGGGAGCTGCATGTGTCAGAGGTTTTCACCGTCATCACCGAAACGCGCGAGACGAAAGGGCCTCGTGATACGCCTATTTTTATAGGTTAATGTCATGATAATAATGGTTTCTTAGACgtcaGGTGGCACTTTtCGGGGAAATGTGCGCGGAACCCCTATTTGTTTATTTTTCTAAAtacattccaatATGTATCCGCTCATGAGACAATAACCCTGATAAAtgcTtcAAtaatatTGAAAAAGGAAGA
>RH017-10_C15 - GSC RH01710.CR C15 (846) Warning: Vector Segment;
tGGGTGCAGTCATAACTTCGTATAGTATACCCTATACGAAGTTATCCTAGCGTGCcacatacAGCGGCCGCCCGCTACAGAAGGCCATATACCGTTCGTATATAATACACTATACGAACGGTAACAGGCACCCGAGCTCAGGAATTCACTGGCCGTCGTTTTACAACGTCGTGACTGGGAAAACCCTGGCGTTACCCAACTTAATCGCCTTGCAGCACATCCCCCTTTCGCCAGCTGGCGTAATAGCGAAGAGGCCCGCACCGATCGCCCTTCCCAACAGTTGCGCAGCCTGAATGGCGAATGGCGCCTGATGCGGTATTTTCTCCTTACGCATCTGTGCGGTATTTCACACCGCATATGGTGCACTCTCAGTACAATCTGCTCTGATGCCGCATAGTTAAGCCAGCCCCGACACCCGCCAACACCCGCTGACGCGCCCTGACGGGCTTGTCTGCTCCCGGCATCCGCTTACAGACAAGCTGTGACCGTCTCCGGGAGCTGCATGTGTCAGAGGTTTTCACCGTCATCACCGAAACGCGCGAGACGAAAGGGCCTCGTGATACGCCTATTTTTATAGGTTAATGTCATGATAATAATGGTTTCTTAGACGTCAGGTGGCACTTTTCGGGGAAATGTGCGCGGAACCCCTATTTGTTTATTTTTCTAAATACATTCAAATATGTATCCGCTCATGAGACAATAACCCTGATAAATGCTtcAATAATATTGAAAAAGGAAGAGTATGAGTATTCAACattTCCGTGTCGCCCTTATTCCCTTTTTTGCGgCATTTTGCcttcctgtttttgcttcacCCAgaAACGCTGGTGAaaataaaaGaTgctG
>RH017-10_C16 - GSC RH01710.CR C16 (913) Warning: Vector Segment;
ctgatgggtGcAGTCATAACTTCGTATAGTGTAGCTTATACGAACGGTATATGGCCTTCTGTAGCGGGCGGCCGCTGTCTCTGGCACGCTAGGATAACTTCGTATAGTCTATCCTATACGAACGGTAACAGGCACCCGAGCTCAGGAATTCACTGGCCGTCGTTTTACAACGTCGTGACTGGGAAAACCCTGGCGTTACCCAACTTAATCGCCTTGCAGCACATCCCCCTTTCGCCAGCTGGCGTAATAGCGAAGAGGCCCGCACCGATCGCCCTTCCCAACAGTTGCGCAGCCTGAATGGCGAATGGCGCCTGATGCGGTATTTTCTCCTTACGCATCTGTGCGGTATTTCACACCGCATATGGTGCACTCTCAGTACAATCTGCTCTGATGCCGCATAGTTAAGCCAGCCCCGACACCCGCCAACACCCGCTGACGCGCCCTGACGGGCTTGTCTGCTCCCGGCATCCGCTTACAGACAAGCTGTGACCGTCTCCGGGAGCTGCATGTGTCAGAGGTTTTCACCGTCATCACCGAAACGCGCGAGACGAAAGGGCCTCGTGATACGCCTATTTTTATAGGTTAATGTCATGATAATAATGGTTTCTTAGACGTCAGGTGGCACTTTTCGGGGAAATGTGCGCGGAACCCCTATTTGTTTATTTTTCTAAATACATTCAAATATGTATCCGCTCATGAGACAATAACCCTGATAAATGCTTCAATAATATTGAAAAAGGAAGAGTATGAGTATTCAACATTTCCGTGTCGCCCTTATTCCCTTTTTTGCGGcatTTTTGCCTTcctGTTTTTGCTCACCCAGAAACGctggtGAAAGtaaaagatgCTGaaGATCagtTgggtgCAcGaGtGGGTtacAttcaactggatctccaacagcggtaagaTCCTT
>RH017-10_C17 - GSC RH01710.CR C17 (863) Warning: Vector Segment;
gGGTGCAGTCATAACTTCGTATAACCTACCGTATACGAAGTTATCCTAGCGTGCCAGAGACAGCGGCCGCCCGCTACAGAAGGCCATATACCGTTCGTATATCCTACCATATACGAACGGTAACAGGCACCCGAGCTCAGGAATTCACTGGCCGTCGTTTTACAACGTCGTGACTGGGAAAACCCTGGCGTTACCCAACTTAATCGCCTTGCAGCACATCCCCCTTTCGCCAGCTGGCGTAATAGCGAAGAGGCCCGCACCGATCGCCCTTCCCAACAGTTGCGCAGCCTGAATGGCGAATGGCGCCTGATGCGGTATTTTCTCCTTACGCATCTGTGCGGTATTTCACACCGCATATGGTGCACTCTCAGTACAATCTGCTCTGATGCCGCATAGTTAAGCCAGCCCCGACACCCGCCAACACCCGCTGACGCGCCCTGACGGGCTTGTCTGCTCCCGGCATCCGCTTACAGACAAGCTGTGACCGTCTCCGGGAGCTGCATGTGTCAGAGGTTTTCACCGTCATCACCGAAACGCGCGAGACGAAAGGGCCTCGTGATACGCCTATTTTTATAGGTTAATGTCATGATAATAATGGTTTCTTAGACGTCAGGTGGCACTTTTCGGGGAAATGTGCGCGGAACCCCTATTTGTTTATTTTTCTAAATACATTCAAATATGTATCCGCTCATGAGACAATAACCCTGATAAATGCTTCAAtaaTATTGAAAAAAGGAAGAGTATGAGTATTCAACATTTCCGTGTCGCCCTTATTCCCTTTTTTGCGGcatTTTGCCTTCCTGTTTTTGCTCAcccagaaacgcTGgtgaaagtAAAAGATGCTGAAGAtcatttGGGTGCac
>RH017-10_C18 - GSC RH01710.CR C18 (832) Warning: Vector Segment;
gtGCAGTCATAACTTCGTATATCATACGCTATACGAAGTTATCCTAGCGTGCCagataCAGCGGCCGCCCGCTACAGAAGGCCATATACCGTTCGTATACCCTACCCTATACGAACGGTAACAGGCACCCGAGCTCAGGAATTCACTGGCCGTCGTTTTACAACGTCGTGACTGGGAAAACCCTGGCGTTACCCAACTTAATCGCCTTGCAGCACATCCCCCTTTCGCCAGCTGGCGTAATAGCGAAGAGGCCCGCACCGATCGCCCTTCCCAACAGTTGCGCAGCCTGAATGGCGAATGGCGCCTGATGCGGTATTTTCTCCTTACGCATCTGTGCGGTATTTCACACCGCATATGGTGCACTCTCAGTACAATCTGCTCTGATGCCGCATAGTTAAGCCAGCCCCGACACCCGCCAACACCCGCTGACGCGCCCTGACGGGCTTGTCTGCTCCCGGCATCCGCTTACAGACAAGCTGTGACCGTCTCCGGGAGCTGCATGTGTCAGAGGTTTTCACCGTCATCACCGAAACGCGCGAGACGAAAGGGCCTCGTGATACGCCTATTTTTATAGGTTAATGTCATGATAATAATGGTTTCTTAGACGTCAGGTGGCACTTTTCGGGGAAATGTGCGCGGAACCCCTATTTGTTTATTTTTCTAAATACATTCAAATATGTATCCGCTCATGAGACAATAACCCTGATAAATGCTTCAATAATATTGAAAAAGGAAGAGTATGAGTATTCAACATTTCCGTGTCGCCCTTATTCcctttTTTGCGGCATTTTGCCTTCCtgtttttgctcacCCAgaaacGCTGGTGAAAGTA
>RH017-10_C19 - GSC RH01710.CR.1 C19 (744) Warning: Vector Segment;
tgCTctgaTGGGTgcagTCATAACTTCGTATAgaatACCCTATACGAAGTTATCCTAGCGTGCcacatacAGCGGCCGCCCGCTACAGAAGGCCATATACCGTTCGTATAcaatAcATTATACGAACGGTAACAGGCACCCGAGCTCAGGAATTCACTGGCCGTCGTTTTACAACGTCGTGACTGGGAAAACCCTGGCGTTACCCAACTTAATCGCCTTGCAGCACATCCCCCTTTCGCCAGCTGGCGTAATAGCGAAGAGGCCCGCACCGATCGCCCTTCCCAACAGTTGCGCAGCCTGAATGGCGAATGGCGCCTGATGCGGTATTTTCTCCTTACGCATCTGTGCGGTATTTCACACCGCATATGGTGCACTCTCAGTACAATCTGCTCTGATGCCGCATAGTTAAGCCAGCCCCGACACCCGCCAACACCCGCTGACGCGCCCTGACGGGCTTGTCTGCTCCCGGCATCCGCTTACAGACAAGCTGTGACCGTCTCCGGGAGCTGCATGTGTCAGAGGTTTTCACCGTCATCACCGAAACGCGCGAGACGAAAGGGCCTCGTGATACGCCTATTTTTATAGGTTAATGTCATGATAATAATGGTTTCTTAGACGTCAGGTGGCACtTttCGGGGAAATGTGCGCggaacccctATTTgtttatttttctAAATacattcAAATAtGtatccgctcatgaGaCaatAACCCTGATAAATgcttcaataAtattgaAAAAGg
>RH017-10_C20 - GSC RH01710.CR C20 (829) Warning: Vector Segment;
ggtGCAGTCATAACTTCGTATACCATACAATATACGAAGTTATCCTAGCGTGCCAGAGACAGCGGCCGCCCGCTACAGAAGGCCATATACCGTTCGTATATCTTACAGTATACGAACGGTAACAGGCACCCGAGCTCAGGAATTCACTGGCCGTCGTTTTACAACGTCGTGACTGGGAAAACCCTGGCGTTACCCAACTTAATCGCCTTGCAGCACATCCCCCTTTCGCCAGCTGGCGTAATAGCGAAGAGGCCCGCACCGATCGCCCTTCCCAACAGTTGCGCAGCCTGAATGGCGAATGGCGCCTGATGCGGTATTTTCTCCTTACGCATCTGTGCGGTATTTCACACCGCATATGGTGCACTCTCAGTACAATCTGCTCTGATGCCGCATAGTTAAGCCAGCCCCGACACCCGCCAACACCCGCTGACGCGCCCTGACGGGCTTGTCTGCTCCCGGCATCCGCTTACAGACAAGCTGTGACCGTCTCCGGGAGCTGCATGTGTCAGAGGTTTTCACCGTCATCACCGAAACGCGCGAGACGAAAGGGCCTCGTGATACGCCTATTTTTATAGGTTAATGTCATGATAATAATGGTTTCTTAGACGTCAGGTGGCACTTTTCGGGGAAATGTGCGCGGAACCCCTATTTGTTTATTTTTCTAAATACATTCAAATATGTATCCGCTCATGAGACAATAACCCTGATAAATGCTTCAATAATattGAAAAAGGAAGagtATGAGTATTCAACatttccGtGtcgCCCTTATTCCCTtttttgCGGCATTTTGCCTTCCTGTTtttgctcacccAGaaacgctgGtGAA
>RH017-10_C21 - GSC RH01710.CR C21 (844) Warning: Vector Segment;
gGtGCAGTCATAACTTCGTATAGCCTAAACTATACGAAGTTACCCTAGCGTGCCAGAGACAGCGGCCGCCCGCTACAGAAGGCCATATACCGTTCGTATATCCTAACCTATACGAACGGTAACAGGCACCCGAGCTCAGGAATTCACTGGCCGTCGTTTTACAACGTCGTGACTGGGAAAACCCTGGCGTTACCCAACTTAATCGCCTTGCAGCACATCCCCCTTTCGCCAGCTGGCGTAATAGCGAAGAGGCCCGCACCGATCGCCCTTCCCAACAGTTGCGCAGCCTGAATGGCGAATGGCGCCTGATGCGGTATTTTCTCCTTACGCATCTGTGCGGTATTTCACACCGCATATGGTGCACTCTCAGTACAATCTGCTCTGATGCCGCATAGTTAAGCCAGCCCCGACACCCGCCAACACCCGCTGACGCGCCCTGACGGGCTTGTCTGCTCCCGGCATCCGCTTACAGACAAGCTGTGACCGTCTCCGGGAGCTGCATGTGTCAGAGGTTTTCACCGTCATCACCGAAACGCGCGAGACGAAAGGGCCTCGTGATACGCCTATTTTTATAGGTTAATGTCATGATAATAATGGTTTCTTAGACGTCAGGTGGCACTTTTCGGGGAAATGTGCGCGGAACCCCTATTTGTTTATTTTTCTAAATACATTCAAATATGTATCCGCTCATGAGACAATAACCCTGATAAATGCTTCAATAATATTGAAAAAGGAAGAGTATGagtatTCAACATTTCCGTGTcgcccCTATttcCctTtTTTGcggcatTTTGCCTTCCTGTTTTTGctcacCCCagaAACgctggtGAAagtAAAAGATGct
>RH017-10_C22 - GSC RH01710.CR C22 (710) Warning: Vector Segment;
atgggtGcagtCATAACTTCGTATAGATTACCCTATACGAAGTTATCCTAGCGTGCCAgagACAGCGGCCGCCCGCTACAGAAGGCCATATACCGTTCGTATAAAATACTATATACGAACGGTAACAGGCACCCGAGCTCAGGAATTCACTGGCCGTCGTTTTACAACGTCGTGACTGGGAAAACCCTGGCGTTACCCAACTTAATCGCCTTGCAGCACATCCCCCTTTCGCCAGCTGGCGTAATAGCGAAGAGGCCCGCACCGATCGCCCTTCCCAACAGTTGCGCAGCCTGAATGGCGAATGGCGCCTGATGCGGTATTTTCTCCTTACGCATCTGTGCGGTATTTCACACCGCATATGGTGCACTCTCAGTACAATCTGCTCTGATGCCGCATAGTTAAGCCAGCCCCGACACCCGCCAACACCCGCTGACGCGCCCTGACGGGCTTGTCTGCTCCCGGCATCCGCTTACAGACAAGCTGTGACCGTCTCCGGGAGCTGCATGTGTCAGAGGTTTTCACCGTCATCACCGAAACGCGCGAGACGAAAGGGCCTCGTGATACGCCTATTTTTATAGGTTAATGTCATGATAATAATGGTTTcttaGaCGTCAggTGGCACTTTTCGGGGAAATGTGCGCGGAacccctaTTTGTTTATTTTTCTaaaTACAtttcaAtATgtatCcgctcaTGAGACAATaaccctGA
>RH017-10_C23 - GSC RH01710.CR C23 (844) Warning: Vector Segment;
gatgGGTGCAGTCATAACTTCGTATAACCTAGCCTATACGAAGTTATCCTAGCGTGCCAgagaCAGCGGCCGCCCGCTACAGAAGGCCATATACCGTTCGTATACTCTAACATATACGAACGGTAACAGGCACCCGAGCTCAGGAATTCACTGGCCGTCGTTTTACAACGTCGTGACTGGGAAAACCCTGGCGTTACCCAACTTAATCGCCTTGCAGCACATCCCCCTTTCGCCAGCTGGCGTAATAGCGAAGAGGCCCGCACCGATCGCCCTTCCCAACAGTTGCGCAGCCTGAATGGCGAATGGCGCCTGATGCGGTATTTTCTCCTTACGCATCTGTGCGGTATTTCACACCGCATATGGTGCACTCTCAGTACAATCTGCTCTGATGCCGCATAGTTAAGCCAGCCCCGACACCCGCCAACACCCGCTGACGCGCCCTGACGGGCTTGTCTGCTCCCGGCATCCGCTTACAGACAAGCTGTGACCGTCTCCGGGAGCTGCATGTGTCAGAGGTTTTCACCGTCATCACCGAAACGCGCGAGGCGAAAGGGCCTCGTGATACGCCTATTTTTATAGGTTAATGTCATGATAATAATGGTTTCTTAGACGTCAGGTGGCACTTTTCGGGGAAATGTGCGCGGAACCCCTATTTGTTTATTTTTCTAAATACATTCAAATATGTATCCGCTCATGAGACAATAACCCTGATAAATGCTTCAATAATATTGAAAAAGGAAGAgtATGAgtATTCAACATTTCCGTGTCGCCCTTATTCCCTtttttgcgGCATTTTGCCTTCCTGTTTTTGCTcAccCagaAAcgcTGGTGaAAGTAAAAAGAT
>RH017-10_C24 - GSC RH01710.CR C24 (902) Warning: Vector Segment;
TtggctctgatggtgcaGTCATAACTTCGTATAGAATACCCTATACGAAGTTATCCTAGCGTGCCAGAGACAGCGGCCGCCCGCTACAGAAGGCCATATACCGTTCGTATAGCATACCCTATACGAACGGTAACAGGCACCCGAGCTCAGGAATTCACTGGCCGTCGTTTTACAACGTCGTGACTGGGAAAACCCTGGCGTTACCCAACTTAATCGCCTTGCAGCACATCCCCCTTTCGCCAGCTGGCGTAATAGCGAAGAGGCCCGCACCGATCGCCCTTCCCAACAGTTGCGCAGCCTGAATGGCGAATGGCGCCTGATGCGGTATTTTCTCCTTACGCATCTGTGCGGTATTTCACACCGCATATGGTGCACTCTCAGTACAATCTGCTCTGATGCCGCATAGTTAAGCCAGCCCCGACACCCGCCAACACCCGCTGACGCGCCCTGACGGGCTTGTCTGCTCCCGGCATCCGCTTACAGACAAGCTGTGACCGTCTCCGGGAGCTGCATGTGTCAGAGGTTTTCACCGTCATCACCGAAACGCGCGAGACGAAAGGGCCTCGTGATACGCCTATTTTTATAGGTTAATGTCATGATAATAATGGTTTCTTAGACGTCAGGTGGCACTTTTCGGGGAAATGTGCGCGGAACCCCTATTTGTTTATTTTTCTAAATACATTCAAATATGTATCCGCTCATGAGACAATAACCCTGATAAATGCTTCAATAATATTGAAAAAGGAAGAGTATGAGTATTCAACATTTCCGTGTCGCCCTtattccCTTTTTTgcggCATTTTGCCTTCCTGTTTTTtgctcacccagAAACGCTGGTGAAagtAAAAGATGCTgaagatCAGTTGGGtgcacgagtggGttacatcaaacTGGgatctCAA
>RH017-10_D01 - GSC RH01710.CR.1 D01 (673) Warning: Vector Segment;
CTGatgGGTGCAGTCATAACTTCGTATAGCATACCCTATACGAAGTTATCCTAGCGTGcccttttacaGCGGCCGCCCGCTCAGAAGGCCATATACCGTTcctATAGCATACCCTATACAAACGGTAACAGGCACCCGAGCTCAGGAATTCACTGGCCGTCGTTTTACAACGTcgtgcctgGGAAAACCCTGGCGTTACCCAACTTAATCGCCTTGCAGCACATCCCCCTTTCGCCAGCTGGCGTAATAGCGAAGAGGCCCGCACCGATCGCCCTTCCCAACAGTTGCGCAGCCTGAATGGCGAATGGCGCCTGATGCGGTATTTTCTCCTTACGCATCTGTGCGGTATTTCACACCGCATATGGTGCACTCTCAGTACAATCTGCTCTGATGCCGcATAGTTAAGCCAGCCCCGACACCCGCCAACACCCGCTGACGCGCCCTGACGGGCTTGTCTGCTCCCGGCATCCGCTTACAGACAAGCTGTGACCGTCTCCGGGAGCTGCATGTGtcagAGGTTTTCACcgTCATCACCGAAACgcgcGAGACGAAAGGGCCTCGTGATACGcctaTTTTTataggttaaTGtcctgaTAATaatGGTTTCtTagaCGTCAGGTGGCacttttcggggaAATgtgcgcggaaccCctatttgtTTATTTTTtctaaa
>RH017-10_D02 - GSC RH01710.CR.1 D02 (130) 
GGGTGCAGTCATAACTTcgtATAACTTACTCTATAccaAGTTATCCTaGcctgccCtttacagccgccgcCcGCtacagAAGGCcatATACcgttcctatagCATATGATATAcgaAcGGTAAcagGCAc
>RH017-10_D03 - GSC RH01710.CR.1 D03 (718) Warning: Vector Segment;
gcTctgatgGGTGcagtataACTTCGTATAATCTaggGTATACGAACGGTATATGGCCTTccgttgcGGGCGGCCGCTGTCTCTGGCACGCTAGGATAACTTcgTATAGTCTAGGATATACGAACGGTAACAGGCACCCGAGCTCAGGAATTCACTGGCCGTCGTTTTACAACGTCGTGACTGGGAAAACCCTGGCGTTACCCAACTTAATCGCCTTGCAGCACATCCCCCTTTCGCCAGCTGGCGTAATAGCGAAGAGGCCCGCACCGATCGCCCTTCCCAACAGTTGCGCAGCCTGAATGGCGAATGGCGCCTGATGCGGTATTTTCTCCTTACGCATCTGTGCGGTATTTCACACCGCATATGGTGCACTCTCAGTACAATCTGCTCTGATGCCGCATAGTTAAGCCAGCCCCGACACCCGCCAACACCCGCTGACGCGCCCTGACGGGCTTGTCTGCTCCCGGCATCCGCTTACAGACAAGCTGTGACCGTCTCCGGGAGCTGCATGTGTCAGAGGTTTTCACCGTCATCACCGAAACGcGcGAGACGAAAGGGCCTCGTGATACGCCTATTTTTATAGGTTAATGTCATGATAATAATGGTTTCTTAGACGTcAGGTGGCACTTTTCGGGGAAATGTGCGCGgaaccCctatttgtttATTTTtctAaatacattccaatatgTaTCcgctcatGagaCaataacccTGATAA
>RH017-10_D04 - GSC RH01710.CR.1 D04 (733) Warning: Vector Segment;
ctctgATGGGTGCAGTCATAACTTCGTATAGCCTATCCTATACGAAGTTATCCTAGCGTGccattgacAGCGGCCGCCCGCTACAGAAGGCCATATACCGTTCGTATAGCGTACCCTATACGAACGGTAACAGGCACCCGAGCTCAGGAATTCACTGGCCGTCGTTTTACAACGTCGTGACTGGGAAAACCCTGGCGTTACCCAACTTAATCGCCTTGCAGCACATCCCCCTTTCGCCAGCTGGCGTAATAGCGAAGAGGCCCGCACCGATCGCCCTTCCCAACAGTTGCGCAGCCTGAATGGCGAATGGCGCCTGATGCGGTATTTTCTCCTTACGCATCTGTGCGGTATTTCACACCGCATATGGTGCACTCTCAGTACAATCTGCTCTGATGCCGCATAGTTAAGCCAGCCCCGACACCCGCCAACACCCGCTGACGCGCCCTGACGGGCTTGTCTGCTCCCGGCATCCGCTTACAGACAAGCTGTGACCGTCTCCGGGAGCTGCATGTGTCAGAGGTTTTCACCGTCATCACCGAAACGCGCGAGACGAAAGGGCCTCGTGATACGCCTATTTTTATAGGTTAATGTCATGATAATAATGGTTTCtTAgaCGTCAGgTgGCACTTTTCGGGGAAATGTGCGCGGAACCcccaTTTGTTTATTTTTCTaaatacatTcAaAtATGTatccgCTCAtGagacaatAACCCTGATAaAtGCTTCAAtAaata
>RH017-10_D05 - GSC RH01710.CR.1 D05 (707) Warning: Vector Segment;
tCATAACTTCGTATAACCTACAATATACGAAGTTATCCTAGCGTGCcctataCAGCGGCCGCCCGCTACAGAAGGCCATATACCGTTCGTATAGCCTACCCTATACGAACGGTAACAGGCACCCGAGCTCAGGAATTCACTGGCCGTCGTTTTACAACGTCGTGACTGGGAAAACCCTGGCGTTACCCAACTTAATCGCCTTGCAGCACATCCCCCTTTCGCCAGCTGGCGTAATAGCGAAGAGGCCCGCACCGATCGCCCTTCCCAACAGTTGCGCAGCCTGAATGGCGAATGGCGCCTGATGCGGTATTTTCTCCTTACGCATCTGTGCGGTATTTCACACCGCATATGGTGCACTCTCAGTACAATCTGCTCTGATGCCGCATAGTTAAGCCAGCCCCGACACCCGCCAACACCCGCTGACGCGCCCTGACGGGCTTGTCTGCTCCCGGCATCCGCTTACAGACAAGCTGTGACCGTCTCCGGGAGCTGCATGTGTCAGAGGTTTTCACCGTCATCACCGAAACGCGCGAGACGAAAGGGCCTCGTGATAcgcCTATTTTTATAGGTTAATGTCATGATAATAATGGTTTCTTAGACGTcaGGTGGCACTTTTCGGggAAatgtgCGCGGAACCCCCTAtttGTTTATTTTTCTAAATAcattcaaaTAtgtatCcgctcatGAgacAAtaaccctgatAAAtg
>RH017-10_D06 - GSC RH01710.CR.1 D06 (735) Warning: Vector Segment;
ctctGatgGGTGCAGTCATAACTTCGTATATCGTACACTATACGAAGTTATCCTAGCGTGccatagaCAGCGGCCGCCCGCTACAGAAGGCCATATACCGTTCGTATAGCATACAATATACGAACGGTAACAGGCACCCGAGCTCAGGAATTCACTGGCCGTCGTTTTACAACGTCGTGACTGGGAAAACCCTGGCGTTACCCAACTTAATCGCCTTGCAGCACATCCCCCTTTCGCCAGCTGGCGTAATAGCGAAGAGGCCCGCACCGATCGCCCTTCCCAACAGTTGCGCAGCCTGAATGGCGAATGGCGCCTGATGCGGTATTTTCTCCTTACGCATCTGTGCGGTATTTCACACCGCATATGGTGCACTCTCAGTACAATCTGCTCTGATGCCGCATAGTTAAGCCAGCCCCGACACCCGCCAACACCCGCTGACGCGCCCTGACGGGCTTGTCTGCTCCCGGCATCCGCTTACAGACAAGCTGTGACCGTCTCCGGGAGCTGCATGTGTCAGAGGTTTTCACCGTCATCACCGAAACGCGCGAGACGAAAGGGCCTcgtGATACGCCTATTTTTATAGGTTAATGTCATGATAATAATGGTTTCTTAGACGtcaggTGGcacTTTTcggGGAAATGTGcgcGGAACCCCTATTTGTTTATTTTTCTAAATACATtcaaaTATGTATCcgctCATGAGACAATAACccttgataATGCTTcAaTAATaTTG
>RH017-10_D07 - GSC RH01710.CR.1 D07 (765) Warning: Vector Segment;
CtgATGGGTGCAGTCATAACTTCGTATATTGTACCGTATACGAAGTTATCCTAGCGTGCcatagaCAGCGGCCGCCCGCTACAGAAGGCCATATACCGTTCGTATACCCTACCATATACGAACGGTAACAGGCACCCGAGCTCAGGAATTCACTGGCCGTCGTTTTACAACGTCGTGACTGGGAAAACCCTGGCGTTACCCAACTTAATCGCCTTGCAGCACATCCCCCTTTCGCCAGCTGGCGTAATAGCGAAGAGGCCCGCACCGATCGCCCTTCCCAACAGTTGCGCAGCCTGAATGGCGAATGGCGCCTGATGCGGTATTTTCTCCTTACGCATCTGTGCGGTATTTCACACCGCATATGGTGCACTCTCAGTACAATCTGCTCTGATGCCGCATAGTTAAGCCAGCCCCGACACCCGCCAACACCCGCTGACGCGCCCTGACGGGCTTGTCTGCTCCCGGCATCCGCTTACAGACAAGCTGTGACCGTCTCCGGGAGCTGCATGTGTCAGAGGTTTTCACCGTCATCACCGAAACGCGCGAGACGAAAGGGCCTCGTGATACGCCTATTTTTATAGGTTAATGTCATGATAATAATGGTTTCTTAGACGTCAGGTGGCACTTTTCGGGGAAATGTGCGCGGAACCCCTATTTGTTTATTTTTCTAAATACATTcaaatatGTATCcgCTcatGAGAcaataaccctGATAaatgctTCAATAATATTgaaaaaggAAGAGTATGAgtatTcaACATTTCC
>RH017-10_D08 - GSC RH01710.CR.1 D08 (70) 
caGCGGCCGCCCgctacagaaggccatatacCGttcttataaatTATCATATACGAACGGTAACAgGcac
>RH017-10_D09 - GSC RH01710.CR.1 D09 (792) Warning: Vector Segment;
tCTGATGGGTGCAgTCATAACTTCGTATAACCTACGGTATACGAAGTTATCCTAGCGTGCcattgaCAGCGGCCGCCCGCTACAGAAGGCCATATACCGTTCGTATACTCTACCATATACGAACGGTAACAGGCACCCGAGCTCAGGAATTCACTGGCCGTCGTTTTACAACGTCGTGACTGGGAAAACCCTGGCGTTACCCAACTTAATCGCCTTGCAGCACATCCCCCTTTCGCCAGCTGGCGTAATAGCGAAGAGGCCCGCACCGATCGCCCTTCCCAACAGTTGCGCAGCCTGAATGGCGAATGGCGCCTGATGCGGTATTTTCTCCTTACGCATCTGTGCGGTATTTCACACCGCATATGGTGCACTCTCAGTACAATCTGCTCTGATGCCGCATAGTTAAGCCAGCCCCGACACCCGCCAACACCCGCTGACGCGCCCTGACGGGCTTGTCTGCTCCCGGCATCCGCTTACAGACAAGCTGTGACCGTCTCCGGGAGCTGCATGTGTCAGAGGTTTTCACCGTCATCACCGAAACGCGCGAGACGAAAGGGCCTCGTGATACGCCTATTTTTATAGGTTAATGTCATGATAATAATGGTTTCTTAGACGTCAGGTGGCACTTTTCGGGGAAATGTGCGCGGAACCCCTATTTGTTTATTTTTCTAAATACATTCAAATATGTatccgcTCATGagacaataacccTgataaatgcTTCaataatATTTGAAAAAggAAGAGTATGAGTATtccaccttTccgtgtcccccttATTCCcTTTTTTTG
>RH017-10_D10 - GSC RH01710.CR.1 D10 (750) Warning: Vector Segment;
CtctgatgGGTGCAGTCATAACTTCGTATAGCCTAACCTATACGAAGTTATCCTAGCGTGCcagtgaCAGCGGCCGCCCGCTACAGAAGGCCATATACCGTTCGTATATCCTACGCTATACGAACGGTAACAGGCACCCGAGCTCAGGAATTCACTGGCCGTCGTTTTACAACGTCGTGACTGGGAAAACCCTGGCGTTACCCAACTTAATCGCCTTGCAGCACATCCCCCTTTCGCCAGCTGGCGTAATAGCGAAGAGGCCCGCACCGATCGCCCTTCCCAACAGTTGCGCAGCCTGAATGGCGAATGGCGCCTGATGCGGTATTTTCTCCTTACGCATCTGTGCGGTATTTCACACCGCATATGGTGCACTCTCAGTACAATCTGCTCTGATGCCGCATAGTTAAGCCAGCCCCGACACCCGCCAACACCCGCTGACGCGCCCTGACGGGCTTGTCTGCTCCCGGCATCCGCTTACAGACAAGCTGTGACCGTCTCCGGGAGCTGCATGTGTCAGAGGTTTTCACCGTCATCACCGAAACGCGCGAGACGAAAGGGCCTCGTGATACGCCTATTTTTATAGGTTAATGTCATGATAATAATGGTTTCTTAGACGTCAGGTGGCACTTTTCGGGGAAATGTGCGCGGAACCCCTATTTGTTTATTTTTCTAAATACATTCAAATATGTATCCGCTCATGAGACAATAACCCTGATAAATgcttcaATAATATTGAAAAaGGAagAGTAt
>RH017-10_D11 - GSC RH01710.CR.1 D11 (721) Warning: Vector Segment;
gatgGGTGCAGTCATAACTTCGTATACTCTACGCTATACGAAGTTATCCTAGCGTGCcatttacAGCGGCCGCCCGCTACAGAAGGCCATATACCGTTCGTATACCCTACTATATACGAACGGTAACAGGCACCCGAGCTCAGGAATTCACTGGCCGTCGTTTTACAACGTCGTGACTGGGAAAACCCTGGCGTTACCCAACTTAATCGCCTTGCAGCACATCCCCCTTTCGCCAGCTGGCGTAATAGCGAAGAGGCCCGCACCGATCGCCCTTCCCAACAGTTGCGCAGCCTGAATGGCGAATGGCGCCTGATGCGGTATTTTCTCCTTACGCATCTGTGCGGTATTTCACACCGCATATGGTGCACTCTCAGTACAATCTGCTCTGATGCCGCATAGTTAAGCCAGCCCCGACACCCGCCAACACCCGCTGACGCGCCCTGACGGGCTTGTCTGCTCCCGGCATCCGCTTACAGACAAGCTGTGACCGTCTCCGGGAGCTGCATGTGTCAGAGGTTTTCACCGTCATCACCGAAACGCGCGAGACGAAAGGGCCTCGTGATACGCCTATTTTTATAGGTTAATGTCATGATAATAATGGTTTCTTAGACGTCAGGTGGCactTTTCGGGGAAATGTGCGCGGAACCCCTATTTGTTTATTTTTCTAAATACATTCAAATATGTATCCGCTcatgaGACAATaaccctgaaaaaTGCTTC
>RH017-10_D12 - GSC RH01710.CR.1 D12 (614) Warning: Vector Segment;
cttgctctgatggGGtGCAgtcATAACTTCGTATAGCGTACCTTATACGAAGTTATCCTAGCGtgcccttaacaGCGGCCGCCCGCTACAGAAGGCCATATACCGttcttatATCGTAACCTATACGGACGGTAACAGGCACCCGAGCTCAGGAATTCACTGGCCGTCGTTTTACAACGtcttgaCTGGGAAAACCCTGGCGTTACCCAACTTAATCGCCTTGCAGCACATCCCCCTTTCGCCAGCTGGCGTAATAGCGAAGAGGCCCGCACCGATCGCCCTTCCCAACAGTTGCGCAGCCTGAATGGCGAATGGCGCCTGATGCGGTATTTTCTCCTTACGCATCTGTGCGGTATTTCACACCGCATATGGTGCACTCTCAGTACAATCTGCTCTGATGCCGCATAGTtaagCCAGCCCCGACACCCGCCAACACCCCGCTGACGCGCCCTGACGGGCTTGTCCTGCTCCCGGCATCCGCTTACAGACAAGCTGTGACCGTCTCCGGGAGCTGCATGTGTCAGAgGTTttcaccgTCATCACCGAAACGcgcgagAcgaaaGGGCCTCGTGATAcGcctatttTTAtaggttaaTGtcaTGATAaTAATGGTt
>RH017-10_D13 - GSC RH01710.CR.1 D13 (683) Warning: Vector Segment;
ctctGatGGGTGCAGTCATAACTTCGTATAGGGTACGCTATACGAAGTTATCCTAGCGTGCcattgaCAGCGGCCGCCCGCTACAGAAGGCCATATACCGTTCGTATACGGTACAATATACGAACGGTAACAGGCACCCGAGCTCAGGAATTCACTGGCCGTCGTTTTACAACGTCGTGACTGGGAAAACCCTGGCGTTACCCAACTTAATCGCCTTGCAGCACATCCCCCTTTCGCCAGCTGGCGTAATAGCGAAGAGGCCCGCACCGATCGCCCTTCCCAACAGTTGCGCAGCCTGAATGGCGAATGGCGCCTGATGCGGTATTTTCTCCTTACGCATCTGTGCGGTATTTCACACCGCATATGGTGCACTCTCAGTACAATCTGCTCTGATGCCGCATAGTTAAGCCAGCCCCGACACCCGCCAACACCCGCTGACGCGCCCTGACGGGCTTGTCTGCTCCCGGCATCCGCTTACAGACAAGCTGTGACCGTCTCCGGGAGCTGCATGTGTCAGAGGTTTTCACCGTCATCACCGAAACGCGCGAGACGAAAGGGCCTCGTGATACGCCTATTTTTATAGGTTAATGTCATGATAATAATGGTTTCTTAGACGtcaGGTGGCACTTTTCGGGGAAATGTGCgcggaacccctaTTTGTTTATTTTTCTAAATACATTTCA
>RH017-10_D14 - GSC RH01710.CR.1 D14 (721) Warning: Vector Segment;
ctcTGatGGGTGCAGTCATAACTTCGTATAGCATATGCTATACGAAGTTATCCTAGCGTGCcattgaCAGCGGCCGCCCGCTACAGAAGGCCATATACCGTTCGTATACCATACCCTATACGAACGGTAACAGGCACCCGAGCTCAGGAATTCACTGGCCGTCGTTTTACAACGTCGTGACTGGGAAAACCCTGGCGTTACCCAACTTAATCGCCTTGCAGCACATCCCCCTTTCGCCAGCTGGCGTAATAGCGAAGAGGCCCGCACCGATCGCCCTTCCCAACAGTTGCGCAGCCTGAATGGCGAATGGCGCCTGATGCGGTATTTTCTCCTTACGCATCTGTGCGGTATTTCACACCGCATATGGTGCACTCTCAGTACAATCTGCTCTGATGCCGCATAGTTAAGCCAGCCCCGACACCCGCCAACACCCGCTGACGCGCCCTGACGGGCTTGTCTGCTCCCGGCATCCGCTTACAGACAAGCTGTGACCGTCTCCGGGAGCTGCATGTGTCAGAGGTTTTCACCGTCATCACCGAAACGCGCGAGACGAAAGGGCCTCGTGATACGCCTATTTTTATAGGTTAATGTCATGATAATAATGGTTTCTTAGAcgtCaGGTGGCACTTTTCGGGGAAAtgtGCGCGGAAcccctATTTGTTTATTTTTCTaAattaCATtccaatATGTATCcGCTCATGAGacaATAAccctGaTaaAt
>RH017-10_D15 - GSC RH01710.CR.1 D15 (85) 
CTAGCGTgcctttgacaGCGGCCGCCCGCTACAGAAGGCCATATACCGTtcttttAACATAACGTATACGAACGGTAACAGGCAC
>RH017-10_D16 - GSC RH01710.CR.1 D16 (776) Warning: Vector Segment;
ctgatGGGTGCAGTCATAACTTCGTATACGATACACTATACGAAGTTATCCTAGCGTGccatagaCAGCGGCCGCCCGCTACAGAAGGCCATATACCGTTCGTATAcatTACACTATACGAACGGTAACAGGCACCCGAGCTCAGGAATTCACTGGCCGTCGTTTTACAACGTCGTGACTGGGAAAACCCTGGCGTTACCCAACTTAATCGCCTTGCAGCACATCCCCCTTTCGCCAGCTGGCGTAATAGCGAAGAGGCCCGCACCGATCGCCCTTCCCAACAGTTGCGCAGCCTGAATGGCGAATGGCGCCTGATGCGGTATTTTCTCCTTACGCATCTGTGCGGTATTTCACACCGCATATGGTGCACTCTCAGTACAATCTGCTCTGATGCCGCATAGTTAAGCCAGCCCCGACACCCGCCAACACCCGCTGACGCGCCCTGACGGGCTTGTCTGCTCCCGGCATCCGCTTACAGACAAGCTGTGACCGTCTCCGGGAGCTGCATGTGTCAGAGGTTTTCACCGTCATCACCGAAACGCGCGAGACGAAAGGGCCTCGTGATACGCCTATTTTTATAGGTTAATGTCATGATAATAATGGTTTCTTAGACGTCAGGTGGCACTTTTCGGGGAAATGTGCGCGGAACCCCTATTTGTTTATTTTTCTAAATACATTCAAATATGTAtCCGCTCATGAGacaataAccctGATAAATGCTTCaATAATATTTGAAAAAAGgaagaGTATGAGTATTCAACATTtccgtgTCGcCC
>RH017-10_D17 - GSC RH01710.CR.1 D17 (768) Warning: Vector Segment;
gctcTGATGGGTGCAGTCATAACTTCGTATAGCATAACGTATACGAAGTTATCCTAGCGTGCcatagaCAGCGGCCGCCCGCTACAGAAGGCCATATACCGTTCGTATAAcatATGCTATACGAACGGTAACAGGCACCCGAGCTCAGGAATTCACTGGCCGTCGTTTTACAACGTCGTGACTGGGAAAACCCTGGCGTTACCCAACTTAATCGCCTTGCAGCACATCCCCCTTTCGCCAGCTGGCGTAATAGCGAAGAGGCCCGCACCGATCGCCCTTCCCAACAGTTGCGCAGCCTGAATGGCGAATGGCGCCTGATGCGGTATTTTCTCCTTACGCATCTGTGCGGTATTTCACACCGCATATGGTGCACTCTCAGTACAATCTGCTCTGATGCCGCATAGTTAAGCCAGCCCCGACACCCGCCAACACCCGCTGACGCGCCCTGACGGGCTTGTCTGCTCCCGGCATCCGCTTACAGACAAGCTGTGACCGTCTCCGGGAGCTGCATGTGTCAGAGGTTTTCACCGTCATCACCGAAACGCGCGAGACGAAAGGGCCTCGTGATACGCCTATTTTTATAGGTTAATGTCATGATAATAATGGTTTCTTAGACGTCAGGTGGCACTTTTCGGGGAAATGTGCGCGGAACCCCTATTTGTTTATTTTTCTAAATACATTcaaATATGTATCCGCTCATGAGACAATAACCCTGATAAATGCttcaataatatTGAAAaaggaaGagtatGaGTATTCaaCaTTTCc
>RH017-10_D18 - GSC RH01710.CR.1 D18 (730) Warning: Vector Segment;
gGTGCAGTCATAACTTCGTATATCTTAGGGTATACGAACGGTATATGGCCTTCTGTAGCGGGCGGCCGCTGTCTCTGGCACGCTAGGATAACTTCGTATACGGTAGGCTATACGAACGGTAACAGGCACCCGAGCTCAGGAATTCACTGGCCGTCGTTTTACAACGTCGTGACTGGGAAAACCCTGGCGTTACCCAACTTAATCGCCTTGCAGCACATCCCCCTTTCGCCAGCTGGCGTAATAGCGAAGAGGCCCGCACCGATCGCCCTTCCCAACAGTTGCGCAGCCTGAATGGCGAATGGCGCCTGATGCGGTATTTTCTCCTTACGCATCTGTGTGGTATTTCACACCGCATATGGTGCACTCTCAGTACAATCTGCTCTGATGCCGCATAGTTAAGCCAGCCCCGACACCCGCCAACACCCGCTGACGCGCCCTGACGGGCTTGTCTGCTCCCGGCATCCGCTTACAGACAAGCTGTGACCGTCTCCGGGAGCTGCATGTGTCAGAGGTTTTCACCGTCATCACCGAAACGCGCGAGACGAAAGGGCCTCGTGATACGCCTATTTTTATAGGTTAATGTCATGATAATAATGGTTTCTTAGACGTCAGGTGGCACTTTTCGGGGAAATGTGCGCGGAACCCCTATTTGTTTATTTTTTCTAAATACATTCAAATATGTAtccGCTCATGAGAcaatAAccCTGATAAATGCTTCAATAataTTGAA
>RH017-10_D19 - GSC RH01710.CR.1 D19 (755) Warning: Vector Segment;
CtgATGGGTGCAGTCATAACTTCGTATAACATACCTTATACGAAGTTATCCTAGCGTGCCagagaCAGCGGCCGCCCGCTACAGAAGGCCATATACCGTTCGTATACCATAGCCTATACGAACGGTAACAGGCACCCGAGCTCAGGAATTCACTGGCCGTCGTTTTACAACGTCGTGACTGGGAAAACCCTGGCGTTACCCAACTTAATCGCCTTGCAGCACATCCCCCTTTCGCCAGCTGGCGTAATAGCGAAGAGGCCCGCACCGATCGCCCTTCCCAACAGTTGCGCAGCCTGAATGGCGAATGGCGCCTGATGCGGTATTTTCTCCTTACGCATCTGTGCGGTATTTCACACCGCATATGGTGCACTCTCAGTACAATCTGCTCTGATGCCGCATAGTTAAGCCAGCCCCGACACCCGCCAACACCCGCTGACGCGCCCTGACGGGCTTGTCTGCTCCCGGCATCCGCTTACAGACAAGCTGTGACCGTCTCCGGGAGCTGCATGTGTCAGAGGTTTTCACCGTCATCACCGAAACGCGCGAGACGAAAGGGCCTCGTGATACGCCTATTTTTATAGGTTAATGTCATGATAATAATGGTTTCTTAGACGTCAGGTGGCACTTTTCGGGGAAATGTGCGCGGAACCCCTATTTGTTTATTTTTCTAAATAcattcaaatATGTATCCGctcctgagacaatAACCCtgataaATgcttcaATAATAtttGaaaaggAagagtATGagtATT
>RH017-10_D20 - GSC RH01710.CR.1 D20 (135) 
ctctgatgGGTGCAGTCaaACTTCGTATAACTTACCCTATACGAAGTTATCCTAGCGTGCCagatacAGCGGCCGCCCGCTACAGAAGGCCATATACCGTTCGTATACGCTACCCTATACGAACGTAACAGGCAC
>RH017-10_D21 - GSC RH01710.CR.1 D21 (721) Warning: Vector Segment;
tctgaTGGGTGCAGTCATAACTTCGTATAAATTACCCTATACGAAGTTATCCTAGCGTGCCagagACAGCGGCCGCCCGCTACAGAAGGCCATATACCGTTCGTATACCGTAACCTATACGAACGGTAACAGGCACCCGAGCTCAGGAATTCACTGGCCGTCGTTTTACAACGTCGTGACTGGGAAAACCCTGGCGTTACCCAACTTAATCGCCTTGCAGCACATCCCCCTTTCGCCAGCTGGCGTAATAGCGAAGAGGCCCGCACCGATCGCCCTTCCCAACAGTTGCGCAGCCTGAATGGCGAATGGCGCCTGATGCGGTATTTTCTCCTTACGCATCTGTGCGGTATTTCACACCGCATATGGTGCACTCTCAGTACAATCTGCTCTGATGCCGCATAGTTAAGCCAGCCCCGACACCCGCCAACACCCGCTGACGCGCCCTGACGGGCTTGTCTGCTCCCGGCATCCGCTTACAGACAAGCTGTGACCGTCTCCGGGAGCTGCATGTGTCAGAGGTTTTCACCGTCATCACCGAAACGCGCGAGACGAAAGGGCCTCGTGATACGCCTATTTTTATAGGTTAATGTCATGATAATAATGGTTTCTTAGACGTCAGGTGGCACTTTTCGGGGAAATGTGCGCGGAACCCCTATTTGTTTATTTTTCTAaatACATTCAAATATGTATCCGCTCATGAGACAataacCctgATAAATGC
>RH017-10_D22 - GSC RH01710.CR.1 D22 (737) Warning: Vector Segment;
tgctctGaTGGGTGCAGTCATAACTTCGTATAGCTTACCCTATACGAAGTTATCCTAGCGTGCCagagaCAGCGGCCGCCCGCTACAGAAGGCCATATACCGTTCGTATATCTTACCATATACGAACGGTAACAGGCACCCGAGCTCAGGAATTCACTGGCCGTCGTTTTACAACGTCGTGACTGGGAAAACCCTGGCGTTACCCAACTTAATCGCCTTGCAGCACATCCCCCTTTCGCCAGCTGGCGTAATAGCGAAGAGGCCCGCACCGATCGCCCTTCCCAACAGTTGCGCAGCCTGAATGGCGAATGGCGCCTGATGCGGTATTTTCTCCTTACGCATCTGTGCGGTATTTCACACCGCATATGGTGCACTCTCAGTACAATCTGCTCTGATGCCGCATAGTTAAGCCAGCCCCGACACCCGCCAACACCCGCTGACGCGCCCTGACGGGCTTGTCTGCTCCCGGCATCCGCTTACAGACAAGCTGTGACCGTCTCCGGGAGCTGCATGTGTCAGAGGTTTTCACCGTCATCACCGAAACGCGCGAGACGAAAGGGCCTCGTGATACGCCTATTTTTATAGGTTAATGTCATGATAATAATGGTTTCTTAGACGTCAGGTGGCACTTTTCGGGGAAATGTGCGCGGAACcccTATTTgttTATTTTTCTAaatacatTCAAatAtgtatCCGCTCATGAGacaataACCctgataaaTGCTTCaataatATTg
>RH017-10_D23 - GSC RH01710.CR.1 D23 (740) Warning: Vector Segment;
tctgatgGGTGCAGTCATAACTTCGTATATTGTAAGTTATACGAACGGTATATGGCCTTCTGTAGCGGGCGGCCGCTGTCTCTGGCACGCTAGGATAACTTCGTATAATGTACGATATACGAACGGTAACAGGCACCCGAGCTCAGGAATTCACTGGCCGTCGTTTTACAACGTCGTGACTGGGAAAACCCTGGCGTTACCCAACTTAATCGCCTTGCAGCACATCCCCCTTTCGCCAGCTGGCGTAATAGCGAAGAGGCCCGCACCGATCGCCCTTCCCAACAGTTGCGCAGCCTGAATGGCGAATGGCGCCTGATGCGGTATTTTCTCCTTACGCATCTGTGCGGTATTTCACACCGCATATGGTGCACTCTCAGTACAATCTGCTCTGATGCCGCATAGTTAAGCCAGCCCCGACACCCGCCAACACCCGCTGACGCGCCCTGACGGGCTTGTCTGCTCCCGGCATCCGCTTACAGACAAGCTGTGACCGTCTCCGGGAGCTGCATGTGTCAGAGGTTTTCACCGTCATCACCGAAACGCGCGAGACGAAAGGGCCTCGTGATACGCCTATTTTTATAGGTTAATGTCATGATAATAATGGTTTCTTAGACGTCAGGTGGCACTTttcGGGGAAATGTGCGCGGAACCCCTATTTGTTTATTTTTCTAAATACATTCAAATATGTATCCGcTcATGAGACAaTaaCCCTGATaaatGcttcaaTaatATTGaAAAag
>RH017-10_D24 - GSC RH01710.CR.1 D24 (682) Warning: Vector Segment;
gGGTGCAGTCATAACTTCGTATATGCTACCCTATACGAAGTTATCCTAGCGGcacattacaGCGGCCGCCCGCTACAGAAGGCCATATACCGTTCGTATAAACTACCATATACGAACGGTAACAGGCACCCGAGCTCAGGAATTCACTGGCCGTCGTTTTACAACGTCGTGACTGGGAAAACCCTGGCGTTACCCAACTTAATCGCCTTGCAGCACATCCCCCTTTCGCCAGCTGGCGTAATAGCGAAGAGGCCCGCACCGATCGCCCTTCCCAACAGTTGCGCAGCCTGAATGGCGAATGGCGCCTGATGCGGTATTTTCTCCTTACGCATCTGTGCGGTATTTCACACCGCATATGGTGCACTCTCAGTACAATCTGCTCTGATGCCGCATAGTTAAGCCAGCCCCGACACCCGCCAACACCCGCTGACGCGCCCTGACGGGCTTGTCTGCTCCCGGCATCCGCTTACAGACAAGCTGTGACCGTCTCCGGGAGCTGCATGTGTCAGAGGTTTTCACCGTCATCACCGAAACGCGCGAGACGAAAGGGCCTCGTGATACGCCTATTTTTATAGGTTAATGTCATGATAATAATGGTTTTCTTaGACGTCaggTGGCACTTTTcgGGGaaatgTGCGCGGAACCCCTATTttgtTTATTTTTCTAaatacATTTCaaatat
>RH017-10_E01 - GSC RH01710.CR E01 (721) Warning: Vector Segment;
ggtgcagTCATAACTTCGTATAATTTACGCTATACGAAGTTATCCTAGCGTGCCagtattacaGCGGCCGCCCGCTACAGAAGGCCATATACCGTTCGTATACACTACCATATACGAACGGTAACAGGCACCCGAGCTCAGGAATTCACTGGCCGTCGTTTTACAACGTCGTGACTGGGAAAACCCTGGCGTTACCCAACTTAATCGCCTTGCAGCACATCCCCCTTTCGCCAGCTGGCGTAATAGCGAAGAGGCCCGCACCGATCGCCCTTCCCAACAGTTGCGCAGCCTGAATGGCGAATGGCGCCTGATGCGGTATTTTCTCCTTACGCATCTGTGCGGTATTTCACACCGCATATGGTGCACTCTCAGTACAATCTGCTCTGATGCCGCATAGTTAAGCCAGCCCCGACACCCGCCAACACCCGCTGACGCGCCCTGACGGGCTTGTCTGCTCCCGGCATCCGCTTACAGACAAGCTGTGACCGTCTCCGGGAGCTGCATGTGTCAGAGGTTTTCACCGTCATCACCGAAACGCGCGAGACGAAAGGGCCTCGTGATACGCCTATTTTTATAGGTTAATGTCATGATAATAATGGTTTCTTAGacgTCAGGTGGCACTTTTCGGGGAAATGTGcgcggAACCCCTATTTGTTTattTTTtctaaATACATTcaaATATGTATCCGCTCATGAGACAATAACCCtgaaaaATGCTTCA
>RH017-10_E02 - GSC RH01710.CR E02 (487) Warning: Vector Segment;
aTGGGTGCAGTCataacTTCGTATAATatatCCTATACGAacttgtccTagcgtGCCcttttcagcGGCCGCCCgctacagaaggCCATataCcgttcctttacacTaTCCTAtaCCaAcggtaaccgggacCccagctcaggaattcactgGCCgtcgtTTtacaacctcctttctgGGAAAACCCTGGCGTttcCcAACTTAatcgccttgcagcacatcCCCCTttcgccagctggggtaaTaacgaaaaagcccgCAccgattgcCcTtccCAACagttgcgcagcctGAATGgcgAATGGCgCctgatgcggTATTTtctCCTtacgcatCTGtgcggtaTTtcacaCcgcATAtGgtgcactctcagtacaaTCTGCTCtgatgCcgcatagttaagcCaGCCCcgacacCcGCCAACAcCCGctgacgcgCCCTgacgggcttgtctgctcCCGgcatccGcttacagacaaGCTgTGAC
>RH017-10_E03 - GSC RH01710.CR E03 (838) Warning: Vector Segment;
tGATGGGTGCAGTCATAACTTCGTATAGAATACAATATACGAAGTTATCCTAGCGTGCCagattcAGCGGCCGCCCGCACAGAAGGCCATATACCGTTCGTATATTCTACACTATACGAACGGTAACAGGCACCCGAGCTCAGGAATTCACTGGCCGTCGTTTTACAACGTCGTGACTGGGAAAACCCTGGCGTTACCCAACTTAATCGCCTTGCAGCACATCCCCCTTTCGCCAGCTGGCGTAATAGCGAAGAGGCCCGCACCGATCGCCCTTCCCAACAGTTGCGCAGCCTGAATGGCGAATGGCGCCTGATGCGGTATTTTCTCCTTACGCATCTGTGCGGTATTTCACACCGCATATGGTGCACTCTCAGTACAATCTGCTCTGATGCCGCATAGTTAAGCCAGCCCCGACACCCGCCAACACCCGCTGACGCGCCCTGACGGGCTTGTCTGCTCCCGGCATCCGCTTACAGACAAGCTGTGACCGTCTCCGGGAGCTGCATGTGTCAGAGGTTTTCACCGTCATCACCGAAACGCGCGAGACGAAAGGGCCTCGTGATACGCCTATTTTTATAGGTTAATGTCATGATAATAATGGTTTCTTAGACGTCAGGTGGCACTTTTCGGGGAAATGTGCGCGGAACCCCTATTTGTTTATTTTTCTAAATACATTCAAATATGTGTCCGCTCATGAGACAATAACCCTGATAAATGCTTCAATAATATTGAAAAAGGAAGAGtAtGAGTATTCAACGTTTCCGTgtcgcccTTATTCccttttTtgcgggattttgCCTTCCTGTTTTtgctcacccaGaAAAcgctggtgAAAGTA
>RH017-10_E04 - GSC RH01710.CR E04 (760) Warning: Vector Segment;
GGTGCAGTCATAACTTCGTATACCTTACACTATACGAAGTTATCCTAGCGTGCcactttacaGCGGCCGCCCGCTACAGAAGGCCATATACCGTTCGTATAGCCTACATTATACGAACGGTAACAGGCACCCGAGCTCAGGAATTCACTGGCCGTCGTTTTACAACGTCGTGACTGGGAAAACCCTGGCGTTACCCAACTTAATCGCCTTGCAGCACATCCCCCTTTCGCCAGCTGGCGTAATAGCGAAGAGGCCCGCACCGATCGCCCTTCCCAACAGTTGCGCAGCCTGAATGGCGAATGGCGCCTGATGCGGTATTTTCTCCTTACGCATCTGTGCGGTATTTCACACCGCATATGGTGCACTCTCAGTACAATCTGCTCTGATGCCGCATAGTTAAGCCAGCCCCGACACCCGCCAACACCCGCTGACGCGCCCTGACGGGCTTGTCTGCTCCCGGCATCCGCTTACAGACAAGCTGTGACCGTCTCCGGGAGCTGCATGTGTCAGAGGTTTTCACCGTCATCACCGAAACGCGCGAGACGAAAGGGCCTCGTGATACGCCTATTTTTATAGGTTAATGTCATGATAATAATGGTTTCTTAGGCGTCAGGTGGCACTTTTCGGGGAAATgtgCGCGGAACCCCTATTTGTTTATTTTTCTAAATACATTcaaAtAtGtatCcGCTCATGAGACaATAACCCTGATAAAATGCTTCAATAATATTGaAAAAGGAAGAGTATGAGTATTTCAACATTT
>RH017-10_E05 - GSC RH01710.CR E05 (805) Warning: Vector Segment;
tctGatgggGTGCAGTCATAACTTCGTATAACGTACCCTATACGAACGGTAACAGGCACCCGAGCTCAGGAATTCACTGGCCGTCGTTTTACAACGTCGTGACTGGGAAAACCCTGGCGTTACCCAACTTAATCGCCTTGCAGCACATCCCCCTTTCGCCAGCTGGCGTAATAGCGAAGAGGCCCGCACCGATCGCCCTTCCCAACAGTTGCGCAGCCTGAATGGCGAATGGCGCCTGATGCGGTATTTTCTCCTTACGCATCTGTGCGGTATTTCACACCGCATATGGTGCACTCTCAGTACAATCTGCTCTGATGCCGCATAGTTAAGCCAGCCCCGACACCCGCCAACACCCGCTGACGCGCCCTGACGGGCTTGTCTGCTCCCGGCATCCGCTTACAGACAAGCTGTGACCGTCTCCGGGAGCTGCATGTGTCAGAGGTTTTCACCGTCATCACCGAAACGCGCGAGACGAAAGGGCCTCGTGATACGCCTATTTTTATAGGTTAATGTCATGATAATAATGGTTTCTTAGACGTCAGGTGGCACTTTTCGGGGAAATGTGCGCGGAACCCCTATTTGTTTATTTTTCTAAATACATTCAAATATGTATCCGCTCATGAGACAATAACCCTGATAAATGCTTCAATAATATTGAAAAAGGAAGAGTATGAGTATTCAACATTTCCGTGTCGCCCTTATTCCCTTTTTTGCGGCATTTTGCCTTCCTGTTTTTTgCtcaCCCAgaaacgctgGTGAAAGtaaaagaTGCTGaagatcAgttGGGTGCacgagtgggttacaT
>RH017-10_E06 - GSC RH01710.CR E06 (726) Warning: Vector Segment;
tCTGATGGGTGCAGTCATAACTTCGTATAGGCTACCGTATACGAAGTTATCCTAGCGTGCCAgagaCAGCGGCCGCCCGCTACAGAAGGCCATATACCGTTCGTATATACTACCATATACGAACGGTAACAGGCACCCGAGCTCAGGAATTCACTGGCCGTCGTTTTACAACGTCGTGACTGGGAAAACCCTGGCGTTACCCAACTTAATCGCCTTGCAGCACATCCCCCTTTCGCCAGCTGGCGTAATAGCGAAGAGGCCCGCACCGATCGCCCTTCCCAACAGTTGCGCAGCCTGAATGGCGAATGGCGCCTGATGCGGTATTTTCTCCTTACGCATCTGTGCGGTATTTCACACCGCATATGGTGCACTCTCAGTACAATCTGCTCTGATGCCGCATAGTTAAGCCAGCCCCGACACCCGCCAACACCCGCTGACGCGCCCTGACGGGCTTGTCTGCTCCCGGCATCCGCTTACAGACAAGCTGTGACCGTCTCCGGGAGCTGCATGTGTCAGAGGTTTTCACCGTCATCACCGAAACGCGCGAGACGAAAGGGCCTCGTGATACGCCTATTTTTATAGGTTAATGTCATGATAATAATGGTTTCTTAGACGTCAGGTGGCactTTTCGGGGAAATGTGCGCGGAACCCCTATTTGTTTATTTTtctaaaTACattcaAATATGTATCCGCTCATGAGAcaaTAACCCTGAtaaatgCTTCAa
>RH017-10_E07 - GSC RH01710.CR.1 E07 (512) Warning: Vector Segment;
gatggGtgCAGTCATAACTTCGTATAGCCTACTATATACGAAGTTATCCTAGCGTGCcccatttagcGGCCGCCCGCTACAGAAGGCCATATACCGTtcgcctacccTACACTATACGAACGGTAACAGGCACCCGAGCTCAGGAATTCACTGGCCGTCGTTTTACAACGtcttttctgGGAAAACCCTGGCGTTACCCAACTTAATCGCCTTGCAGCACATCCCCCTTTCGCCAGCTGGCGTAATAGCGAAGAGGCCCGCACCGATCGCCCTTCCCAACAGTTGCGCAGCCTGAATGGCGAATGGCGCCTGATGCGGTATTTTCTCCTTACGCATCTGTGCGGTATTTCACACCGCATATGGTGCACTCTCAGTACAATCTGCTCTGATGCCGCATAGTTAAGCCAGCCCCGACACCCGCCAACACCCGCTGACGCGCCCTGACGGGCTTGTCTGCTCCCGGCATCCGCTTACaaaCAAGCTGTGACCGTCTCCGGGAGCTgCATGTGTCA
>RH017-10_E08 - GSC RH01710.CR E08 (803) Warning: Vector Segment;
gGTGcagTCATAACTTCGTATATCCTAGGTTATACGAAGTTATCCTAGCGTGCCAGAGACAGCGGCCGCCCGCTACAGAAGGCCATATACCGTTCGTATAGCATATCTTATACGAACGGTAACAGGCACCCGAGCTCAGGAATTCACTGGCCGTCGTTTTACAACGTCGTGACTGGGAAAACCCTGGCGTTACCCAACTTAATCGCCTTGCAGCACATCCCCCTTTCGCCAGCTGGCGTAATAGCGAAGAGGCCCGCACCGATCGCCCTTCCCAACAGTTGCGCAGCCTGAATGGCGAATGGCGCCTGATGCGGTATTTTCTCCTTACGCATCTGTGCGGTATTTCACACCGCATATGGTGCACTCTCAGTACAATCTGCTCTGATGCCGCATAGTTAAGCCAGCCCCGACACCCGCCAACACCCGCTGACGCGCCCTGACGGGCTTGTCTGCTCCCGGCATCCGCTTACAGACAAGCTGTGACCGTCTCCGGGAGCTGCATGTGTCAGAGGTTTTCACCGTCATCACCGAAACGCGCGAGACGAAAGGGCCTCGTGATACGCCTATTTTTATAGGTTAATGTCATGATAATAATGGTTTCTTAGACGTCAGGTGGCACTTTTCGGGGAAATGTGCGCGGAACCCCTATTTGTTTATTTTTCTAAATACATTCAAATATGtatcCGCTCATGAGACaatAACCCTGATAAATGCTtcaATAATATTgaaaaAGgAaGagtatGaGtattcaacaTTTCCGTGTCGCCcttattCCCtTTTTTGCggctttTtgcCTTCCtgtt
>RH017-10_E09 - GSC RH01710.CR.1 E09 (788) Warning: Vector Segment;
tCtgatgGGTgcagcatAACTTCGTATacaTAGCCTATACGAAGTTATCCTAGCGTGCcccatttaGCGGCCGCCCGCTACAGAAGGCCATATACCGTTCGTATACCATACGCTATACGAACGGTAACAGGCACCCGAGCTCAGGAATTCACTGGCCGTCGTTTTACAACGTCGTGACTGGGAAAACCCTGGCGTTACCCAACTTAATCGCCTTGCAGCACATCCCCCTTTCGCCAGCTGGCGTAATAGCGAAGAGGCCCGCACCGATCGCCCTTCCCAACAGTTGCGCAGCCTGAATGGCGAATGGCGCCTGATGCGGTATTTTCTCCTTACGCATCTGTGCGGTATTTCACACCGCATATGGTGCACTCTCAGTACAATCTGCTCTGATGCCGCATAGTTAAGCCAGCCCCGACACCCGCCAACACCCGCTGACGCGCCCTGACGGGCTTGTCTGCTCCCGGCATCCGCTTACAGACAAGCTGTGACCGTCTCCGGGAGCTGCATGTGTCAGAGGTTTTCACCGTCATCACCGAAACGCGCGAGACGAAAGGGCCTCGTGATACGCCTATTTTTATAGGTTAATGTCATGATAATAATGGTTTCTTAGACGTCAGGTGGCACTTTTCGGGGAAATGTGCGCGGAACCCCTATTTGTTTATTTTTCTAAATACATTCAAATATGTATCCGCTCATGAgacaataaCCCTGataaatgCTTcaataatATtgaAAAAGGAAGAGTATgagtattcAACAtttccgtGTCGCCcttattcccTTTTTTG
>RH017-10_E10 - GSC RH01710.CR.1 E10 (549) Warning: Vector Segment;
tcaTAACTTCGTATACACTACGCTATACGAAGTTATCCTAGCGTGCcctttacAGCGGCCGCCCGCTACAGAAGGCCATATACCGTTcctttAGCCtactctatatgaaCGGTAACAGGCACCCGAGCTCAGGAATTCACTGGCCGTCGTTTTACAACGtcttgaCTGGGAAAACCCTGGCGTTACCCAACTTAATCGCCTTGCAGCACATCCCCCTTTCGCCAGCTGGCGTAATagcGaagAGGCCCGCACCGATCGCCCTTCCCAACAGTTGCGCAGCCTGAATGGCGAATGGCGCCTGATGCGGTATTTTCTCCTTACGCATCTGTGCGGTATTTCACACCGCATATGGTGCACTCTcagtACAATCTGCTCTGATGCCGCATAGTTAAGCCAGCCCCGACACCCgacaacacCCGCTGACGCGCCCTGAcGggcttGTCTGctcccggcatccgcTTACagaCAAGCTGTGACCgtcTCCGGGAGCTGcatGTGTCAGaggttTtcaccgtcatcaccgAAACGcgcgagacgaaaggGCctcgt
>RH017-10_E11 - GSC RH01710.CR.1 E11 (703) Warning: Vector Segment;
tctgaTGGGTGCAGTCATAACTTCGTATagcgtaCTCTATACGAAGTTATCCTAGCGTGCcacatttaGCGGCCGCCCGCTACAGAAGGCCATATACCGTTCGTATaacctACTCTATACGAACGGTAACAGGCACCCGAGCTCAGGAATTCACTGGCCGTCGTTTTACAACGTCGTGACTGGGAAAACCCTGGCGTTACCCAACTTAATCGCCTTGCAGCACATCCCCCTTTCGCCAGCTGGCGTAATAGCGAAGAGGCCCGCACCGATCGCCCTTCCCAACAGTTGCGCAGCCTGAATGGCGAATGGCGCCTGATGCGGTATTTTCTCCTTACGCATCTGTGCGGTATTTCACACCGCATATGGTGCACTCTCAGTACAATCTGCTCTGATGCCGCATAGTTAAGCCAGCCCCGACACCCGCCAACACCCGCTGACGCGCCCTGACGGGCTTGTCTGCTCCCGGCATCCGCTTACAGACAAGCTGTGACCGTCTCCGGGAGCTGCATGTGTCAGAGGTTTtCACCGTCATCACCGAAACGCGCGAGACGAAAGGGCCTCGTGATACGCCTATTTTTATAGGTTAATGTCATGATAataaTGGTTTCTTAGACGTCAGGTGGCACTTTTCGGGGAAATGTGCGCGGAACCCCTATTTGTTTATTTTTCTAAataCATtcaaataTGtatCCcgctcaTGAGA
>RH017-10_E12 - GSC RH01710.CR.1 E12 (736) Warning: Vector Segment;
ctgatgGGTGCAGTCATAACTTCGTATAGCATAGCCTATACGAAGTTATCCTAGCGTGCcctttacAGCGGCCGCCCGCTACAGAAGGCCATATACGTTCGTATACCTTATCATATACGAACGGTAACAGGCACCCGAGCTCAGGAATTCACTGGCCGTCGTTTTACAACGTCGtGACTGGGAAAACCCTGGCGTTACCCAACTTAATCGCCTTGCAGCACATCCCCCTTTCGCCAGCTGGCGTAATAGCGAAGAGGCCCGCACCGATCGCCTTTCCCAACAGTTGCGCAGCCTGAATGGCGAATGGCGCCTGATGCGGTATTTTCTCCTTACGCATCTGTGCGGTATTTCACACCGCATATGGTGCACTCTCAGTACAATCTGCTCTGATGCCGCATAGTTAAGCCAGCCCCGACACCCGCCAACACCCGCTGACGCGCCCTGACGGGCTTGTCTGCTCCCGGCATCCGCTTACAGACAAGCTGTGACCGTCTCCGGGAGCTGCATGTGTCAGAGGTTTTCACCGTCATCACCGAAACGCGCGAGACGAAAGGGCCTCGTGATACGCCTATTTTTATAGGTTAATGTCATGATAATAATGGTTTCTTAGACGTCAGGTGGCACTTTTCGGGGAAATGTGcgcGgAACCCCTATTTGTTTATTTTTTctaaaTACAtTCAaAtATgtatccgcTCATgagaCAataACCCTGATAAATgcttcaataATATTGAAA
>RH017-10_E13 - GSC RH01710.CR E13 (810) Warning: Vector Segment;
gtcataaCtttcgTATAGTTTACCCTATACGAAGTTATCCTAGCGTGCCagatacAGCGGCCGCCCGCTACAGAAGGCCATATACCGTTCGTATACCTTACCTTATACGAACGGTAACAGGCACCTGAGCTCAGGAATTCACTGGCCGTCGTTTTACAACGTCGTGACTGGGAAAACCCTGGCGTTACCCAACTTAATCGCCTTGCAGCACATCCCCCTTTCGCCAGCTGGCGTAATAGCGAAGAGGCCCGCACCGATCGCCCTTCCCAACAGTTGCGCAGCCTGAATGGCGAATGGCGCCTGATGCGGTATTTTCTCCTTACGCATCTGTGCGGTATTTCACACCGCATATGGTGCACTCTCAGTACAATCTGCTCTGATGCCGCATAGTTAAGCCAGCCCCGACACCCGCCAACACCCGCTGACGCGCCCTGACGGGCTTGTCTGCTCCCGGCATCCGCTTACAGACAAGCTGTGACCGTCTCCGGGAGCTGCATGTGTCAGAGGTTTTCACCGTCATCACCGAAACGcGCGAGAcGAAAGGGCCTCGTGATACGCCTATTTTTATAGGTTAATGTCATGATAAtaatgGTTTCTTagaCgTCaggtgGCACTTTTCGGGGAAATGTGCGCGGAACCCCTATTTGTTTattTTTCTAAATACATTcaaatatgtATCCGCTCATGAGACAATAACCCTGATAAATGCTTcaatAatattgaAaaaggaagagtatgagtatttCaacatttccgtgtcgccctTATTCCCCTTTTTTGcggcatTTtggcctcctgTTTTTtgcTcAc
>RH017-10_E14 - GSC RH01710.CR E14 (817) Warning: Vector Segment;
tcATAACTTCGTATAACCTATAATATACGAAGTTATCCTAGCGTGCcacactttagcGGCCGCCCGCTACAGAAGGCCATATACCGTTCGTATAGCCTACTCTATACGAACGGTAACAGGCACCCGAGCTCAGGAATTCACTGGCCGTCGTTTTACAACGTCGTGACTGGGAAAACCCTGGCGTTACCCAACTTAATCGCCTTGCAGCACATCCCCCTTTCGCCAGCTGGCGTAATAGCGAAGAGGCCCGCACCGATCGCCCTTCCCAACAGTTGCGCAGCCTGAATGGCGAATGGCGCCTGATGCGGTATTTTCTCCTTACGCATCTGTGCGGTATTTCACACCGCATATGGTGCACTCTCAGTACAATCTGCTCTGATGCCGCATAGTTAAGCCAGCCCCGACACCCGCCAACACCCGCTGACGCGCCCTGACGGGCTTGTCTGCTCCCGGCATCCGCTTACAGACAAGCTGTGACCGTCTCCGGGAGCTGCATGTGTCAGAGGTTTTCACCGTCATCACCGAAACGCGCGAGACGAAAGGGCCTCGTGATACGCCTATTTTTATAGGTTAATGTCATGATAATAATGGTTTCTTAGACGTCAGGTGGCACTTTTCGGGGAAATGTGCGCGGAACCCCTATTTGTTTATTTTTCTAAATACATTcaAATATGTATCCGctcaTGAGACaataacCCTGATAAATGCTTCAATAAtatTGAAAAAGGAAGagtatgagtatTcaacATTTCCGTGTCGCCctttattccTTTTTTTGCGGcaTTTTGCCTtcctgttTTttGctCaCCCagaAAAc
>RH017-10_E15 - GSC RH01710.CR.1 E15 (20) Warning: Recurring String;
ttTTTTTTTTTtcccCCCCC
>RH017-10_E16 - GSC RH01710.CR E16 (135) 
tcTGATGGGTGCAGTCATAACTTCGTATACATTACCCTATACGAAGTTATCCTAGCGTGCcacatacAGCGGCCGCCCGCTACGAAGGCCATATACCGTTCGTATATCCTACCCTATACGAACGGTAACAGGCAC
>RH017-10_E17 - GSC RH01710.CR E17 (836) Warning: Vector Segment;
tgGGTGCAGTCATAACTTCGTATAATTTAAGCTATACGAAGTTATCCTAGCGTGCCagatacAGCGGCCGCCCGCTACAGAAGGCCATATACCGTTCGTATACCGTAACATATACGAACGGTAACAGGCACCCGAGCTCAGGAATTCACTGGCCGTCGTTTTACAACGTCGTGACTGGGAAAACCCTGGCGTTACCCAACTTAATCGCCTTGCAGCACATCCCCCTTTCGCCAGCTGGCGTAATAGCGAAGAGGCCCGCACCGATCGCCCTTCCCAACAGTTGCGCAGCCTGAATGGCGAATGGCGCCTGATGCGGTATTTTCTCCTTACGCATCTGTGCGGTATTTCACACCGCATATGGTGCACTCTCAGTACAATCTGCTCTGATGCCGCATAGTTAAGCCAGCCCCGACACCCGCCAACACCCGCTGACGCGCCCTGACGGGCTTGTCTGCTCCCGGCATCCGCTTACAGACAAGCTGTGACCGTCTCCGGGAGCTGCATGTGTCAGAGGTTTTCACCGTCATCACCGAAACGCGCGAGACGAAAGGGCCTCGTGATACGCCTATTTTTATAGGTTAATGTCATGATAATAATGGTTTCTTAGACGTCAGGTGGCACTTTTCGGGGAAATGTGCGCGGAACCCCTATTTGTTTATTTTTCTAAATACATTCAAATATGTATCCGCTCATGAGACAATAACCCTGATAAAATGCTTCAATAATATTGAAaaaggAAGAGTATGagtATTCAACattTCCGTGTCGcCCTTATTCcctttTTTGCGGCATtttgccttcCTGtttTTgCTCACCCAGAAACGCtggtgaaagta
>RH017-10_E18 - GSC RH01710.CR E18 (786) Warning: Vector Segment;
cAGTCATAACTTCGTATAAATTACGCTATACGAAGTTATCCTAGCGTGCCAGAGACAGCGGCCGCCCGCTACAGAAGGCCATATACCGTTCGTATACCGTACCCTATACGAACGGTAACAGGCACCCGAGCTCAGGAATTCACTGGCCGTCGTTTTACAACGTCGTGACTGGGAAAACCCTGGCGTTACCCAACTTAATCGCCTTGCAGCACATCCCCCTTTCGCCAGCTGGCGTAATAGCGAAGAGGCCCGCACCGATCGCCCTTCCCAACAGTTGCGCAGCCTGAATGGCGAATGGCGCCTGATGCGGTATTTTCTCCTTACGCATCTGTGCGGTATTTCACACCGCATATGGTGCACTCTCAGTACAATCTGCTCTGATGCCGCATAGTTAAGCCAGCCCCGACACCCGCCAACACCCGCTGACGCGCCCTGACGGGCTTGTCTGCTCCCGGCATCCGCTTACAGACAAGCTGTGACCGTCTCCGGGAGCTGCATGTGTCAGAGGTTTTCACCGTCATCACCGAAACGCGCGAGACGAAAGGGCCTCGTGATACGCCTATTTTTATAGGTTAATGTCATGATAATAATGGTTTCTTAGACGTCAGGTGGCACTTTTCGGGGAAATGTGCGCGGAACCCCTATTTGTTTATTTTTCTAAATACATTCAAATATGTATCCGCTCATGAGACAATAACCCTGATAAATGCTtcaatAATATTGAAAAAGGAAGAGTATGAGTATTCAACATTTCCGTGTcgccctTATTcccTTTTTTTGCGGCAT
>RH017-10_E19 - GSC RH01710.CR E19 (850) Warning: Vector Segment;
tcataaCTTCGTATACACTACCTTATACGAAGTTATCCTAGCGTGCCAGAGACAGCGGCCGCCCGCTACAGAAGGCCATATACCGTTCGTATACCATACACTATACGAACGGTAACAGGCACCCGAGCTCAGGAATTCACTGGCCGTCGTTTTACAACGTCGTGACTGGGAAAACCCTGGCGTTACCCAACTTAATCGCCTTGCAGCACATCCCCCTTTCGCCAGCTGGCGTAATAGCGAAGAGGCCCGCACCGATCGCCCTTCCCAACAGTTGCGCAGCCTGAATGGCGAATGGCGCCTGATGCGGTATTTTCTCCTTACGCATCTGTGCGGTATTTCACACCGCATATGGTGCACTCTCAGTACAATCTGCTCTGATGCCGCATAGTTAAGCCAGCCCCGACACCCGCCAACACCCGCTGACGCGCCCTGACGGGCTTGTCTGCTCCCGGCATCCGCTTACAGACAAGCTGTGACCGTCTCCGGGAGCTGCATGTGTCAGAGGTTTTCACCGTCATCACCGAAACGCGCGAGACGAAAGGGCCTCGTGATACGCCTATTTTTATAGGTTAATGTCATGATAATAATGGTTTCTTAGACGTCAGGTGGCACTTTTCGGGGAAATGTGCGCGGAACCCCTATTTGTTTATTTTTCTAAATACATTCAAATATGTATCCGCTCATGAGACAATAACCCTGATAAATGCTTCAATAATATTGAAAAAGGAAGAGTATGAGTATTCAACATTTCCGTGTCGCCCTTATTCCcttTTttgcGGCATTTtgccttCCTGtttttgctcacccagaaACGCCGGTGAAAGTAAAaagatgCTGAagaTCAgttgGg
>RH017-10_E20 - GSC RH01710.CR.1 E20 (673) Warning: Vector Segment;
TctggatgGGtgcagtCATAACTTCGTATAACCTACCATATACGAAGTTATCCTAGCGTGcccttgtacAGCGGCCGCCCGCTACAGAAGGCCATATACCGTTCGTATATACTACACTATACGAACGGTAACAGGCACCCGAGCTCAGGAATTCACTGGCCGTCGTTTTACAACGTCGTGACTGGGAAAACCCTGGCGTTACCCAACTTAATCGCCTTGCAGCACATCCCCCTTTCGCCAGCTGGCGTAATAGCGAAGAGGCCCGCACCGATCGCCCTTCCCAACAGTTGCGCAGCCTGAATGGCGAATGGCGCCTGATGCGGTATTTTCTCCTTACGCATCTGTGCGGTATTTCACACCGCATATGGTGCACTCTCAGTACAATCTGCTCTGATGCCGCATAGTTAAGCCAGCCCCGACACCCGCCAACACCCGCTGACGCGCCCTGACGGGCTTGTCTGCTCCCGGCATCCGCTTACAGACAAGCTGTGACCGTCTCCGGGAGCTGCATGTGTCAGAGGTTTTCACCGTCATCACCGAAACGCGCGAGACGAAAGGGCCTcGTGATAcgcctATTTTTATAGgtTaatgtcatgataataaTGGTTTCTTagacctcaGGTGGCACTTTtcggggaaatGTGCGCGGAACCCCtatttgtttatTTTTcaa
>RH017-10_E21 - GSC RH01710.CR E21 (135) 
ctGatGGGTGCagtcaTAaCTTCGtATAGCCTAGGCTATACGAACGGTATATGGCCTTccgtttcgGGCGGCCGCTGTCTCTGGCACGCTAGGATAACTTCGTATAGGCTACGCTATACGAACGGTAACAGGCAC
>RH017-10_E22 - GSC RH01710.CR E22 (841) Warning: Vector Segment;
ggGTGCAGTCATAACTTCGTATATCATACCTTATACGAAGTTATCCTAGCGTGCCAGAGACAGCGGCCGCCCGCTACAGAAGGCCATATACCGTTCGTATACCCTACCATATACGAACGGTAACAGGCACCCGAGCTCAGGAATTCACTGGCCGTCGTTTTACAACGTCGTGACTGGGAAAACCCTGGCGTTACCCAACTTAATCGCCTTGCAGCACATCCCCCTTTCGCCAGCTGGCGTAATAGCGAAGAGGCCCGCACCGATCGCCCTTCCCAACAGTTGCGCAGCCTGAATGGCGAATGGCGCCTGATGCGGTATTTTCTCCTTACGCATCTGTGCGGTATTTCACACCGCATATGGTGCACTCTCAGTACAATCTGCTCTGATGCCGCATAGTTAAGCCAGCCCCGACACCCGCCAACACCCGCTGACGCGCCCTGACGGGCTTGTCTGCTCCCGGCATCCGCTTACAGACAAGCTGTGACCGTCTCCGGGAGCTGCATGTGTCAGAGGTTTTCACCGTCATCACCGAAACGCGCGAGACGAAAGGGCCTCGTGATACGCCTATTTTTATAGGTTAATGTCATGATAATAATGGTTTCTTAGACGTCAGGTGGCACTTTTCGGGGAAATGTGCGCGGAACCCCTATTTGTTTATTTTTCTAAATACATTCAAATATGTATCCGCTCATGAGACAATAACCCTGATAAATGCTTCAATAATATTGAAAAAGGAAGAGTATGAGTATTCAACATTtccgTGTCGCCCTtattccCTTTTTTGCGGcattTTGccttCCTGTTTTTGCTCACCCAGaaacgctGgtgaaagTaaAagatg
>RH017-10_E23 - GSC RH01710.CR E23 (796) Warning: Vector Segment;
gGGTGCAGTCATAACTTCGTATAGCCTAGTTTATACGAAGTTATCCTAGCGTGCCAgagaCAGCGGCCGCCCGCTACAGAAGGCCATATACCGTTCGTATACACTACCATATACGAACGGTAACAGGCACCCGAGCTCAGGAATTCACTGGCCGTCGTTTTACAACGTCGTGACTGGGAAAACCCTGGCGTTACCCAACTTAATCGCCTTGCAGCACATCCCCCTTTCGCCAGCTGGCGTAATAGCGAAGAGGCCCGCACCGATCGCCCTTCCCAACAGTTGCGCAGCCTGAATGGCGAATGGCGCCTGATGCGGTATTTTCTCCTTACGCATCTGTGCGGTATTTCACACCGCATATGGTGCACTCTCAGTACAATCTGCTCTGATGCCGCATAGTTAAGCCAGCCCCGACACCCGCCAACACCCGCTGACGCGCCCTGACGGGCTTGTCTGCTCCCGGCATCCGCTTACAGACAAGCTGTGACCGTCTCCGGGAGCTGCATGTGTCAGAGGTTTTCACCGTCACCACCGAAACGCGCGAGACGAAAGGGCCTCGTGATACGCCTATTTTTATAGGTTAATGTCATGATAATAATGGTTTCTTAGACGTCAGGTGGCACTTTTCGGGGAAATGTGCGCGGAACCCCTATTTGTTTATTTTTCTAAATACATTCAAATATGTATCCGCTCATGAGACAATAACCCTGATAAATGCTTCAATAATATTGAAAAAGGAAGAGTATGAGtatTCAACATTTCCGTGTCGCCCTTAttccctttttTGCgGcatTTTGCc
>RH017-10_E24 - GSC RH01710.CR.1 E24 (387) Warning: Vector Segment;
gTGCAGTCATaacTTCGTATAGCATATTCTATACGAAGTTATCCTAGCGTGCcagagaCAGCGGCCGccagctacagAAGGCCATATACCGTtctTATACCaccccctataagaacgGTAACAGGCACCCGAGCTCaggAATTCACTGGCCGTCGTTTTACAAcgttctgaaagagaaAACCCTGGCGTTACCCAACTTAATCGCCTTGCAGCACATCCCCCTTTCGCCAGCTGGCGtaaTaGCGAAGAGGCCCGCACCGATCGCCCTtCccccccgttGCgcaggcggAATGGCGAATGGCGCCTGATGCTGTATTTTCTCCTtacgcatctgtGcggtaTTTCACACCGCATATGgtGCACTCTCagcaCaATcTgCtctGATGc
>RH017-10_F01 - GSC RH01710.CR.1 F01 (739) Warning: Vector Segment;
tGatgGGTGCAGTCATAACTTCGTATATCGTACCATATACGAAGTTATCCTAGCGTGCcatagaCAGCGGCCGCCCGCTACAGAAGGCCATATACCGTTCGTATATCATACCCTGTACGAACGGTAACAGGCACCCGAGCTCAGGAATTCACTGGCCGTCGTTTTACAACGTCGTGACTGGGAAAACCCTGGCGTTACCCAACTTAATCGCCTTGCAGCACATCCCCCTTTCGCCAGCTGGCGTAATAGCGAAGAGGCCCGCACCGATCGCCCTTCCCAACAGTTGCGCAGCCTGAATGGCGAATGGCGCCTGATGCGGTATTTTCTCCTTACGCATCTGTGCGGTATTTCACACCGCATATGGTGCACTCTCAGTACAATCTGCTCTGATGCCGCATAGTTAAGCCAGCCCCGACACCCGCCAACACCCGCTGACGCGCCCTGACGGGCTTGTCTGCTCCCGGCATCCGCTTACAGACAAGCTGTGACCGTCTCCGGGAGCTGCATGTGTCAGAGGTTTTCACCGTCATCACCGAAACGCGCGAGACGAAAGGGCCTCGTGATACGCCTATTTTTATAGGTTAATGTCATGATAATAATGGTTTCTTAGACGTCAGGTGGCACTTTTCGGGGAAATGTGCGCGGAACCCCTATTTGTTTATTTTTCTAAATACATTcaaatATGTATCcgcTcatGAGACaATAACCCTGATAAATGCTtcaataAtatTgaAAAAGG
>RH017-10_F02 - GSC RH01710.CR.1 F02 (755) Warning: Vector Segment;
tctgaTGGGTGcagTCATAACTTCGTATAACCTACTCTATACGAAGTTATCCTAGCGTGCcatagaCAGCGGCCGCCCGCTACAGAAGGCCATATACCGTTCGTATAGCTTACTCTATAcgaACGGTAACAGGCACCCGAGCtcagGAATTCACTGGCCGTCGTTTTACAACgtcgtGACTGGGAAAACCCTGGCGTTACCCAACTTAATcgcCTTGCAGcAcATCCCCCTTTcGCCAGCTGGCGTAATAGCGAAGAGGCCCGCACCGATCGCCCTTCCCAACAGTTGCGcagCCTGAATGGCGAATGGCGCCTGATGCGGTATTTTCTCCTtACGcatCTGTGCGgTATTTCACACCGCATATGGTGCACTCTCAGTACAATCTGCTCTGATGCCGCATAGTTAAGCCAGCCCCGAcaCCCGCCAACACCCGCTGACGCGCCCTGACGGGCTTGTCTGCTCCCGGCATCCGcTtACAGAcaaGCTGTGACCGTCTCCGGGAGCTGCATGTGTCAGAGGTTTTCACCGTcatCACCGAAACGCGCGAGAcgaAAGGGCcTcgtGATACGCCTATTTTTATAGGTTAATGTcatGATAATAATGGTTTCTTAGAcgtcagGTGGCACTTTTcggGGAAATGTGCGcggaaccccTATTTGTTTATTTttcctaATacattcaaaTATGTATCcgctcatGAGAcaaTAACCCTGATAAATGcttccatAATATTGaaAAaGGAAGAGTATGAGTAT
>RH017-10_F03 - GSC RH01710.CR.1 F03 (132) 
aTGGGTGCAGTCATAACTTCGTATATAATAACATATACGAAGTTATCCTAGCGTGCcactgaCAGCGGCCGCCCGCTACAGAAGGCCATATACCGTTCGTATAGCCTACCTTATACGAACGGTAACAGGCAC
>RH017-10_F04 - GSC RH01710.CR.1 F04 (661) Warning: Vector Segment;
ctgatgGGTGcagTCATAACTTCGTATAGCATACACTATACGAAGTTATCCTAGCGTGcccttgacAGCGGCCGCCCGCTACAGAAGGCCATATACCGTTCGTATAGCCTACCATATACGAACGGTAACAGGCACCCGAGCTCAGGAATTCACTGGCCGTCGTTTTACAACGTCGTGACTGGGAAAACCCTGGCGTTACCCAACTTAATCGCCTTGCAGCACATCCCCCTTTCGCCAGCTGGCGTAATAGCGAAGAGGCCCGCACCGATCGCCCTTCCCAACAGTTGCGCAGCCTGAATGGCGAATGGCGCCTGATGCGGTATTTTCTCCTTACGCATCTGTGCGGTATTTCACACCGCATATGGTGCACTCTCAGTACAATCTGCTCTGATGCCGCATAGTTAAGCCAGCCCCGACACCCGccaacaCCCGCTGACGCGCCCTGACGGGCTTGTCTGCTCCCGGCATCCGCTTACAGACAAGCTGTGACCGTCTCCGGGAGCTGCATGTGTCAGAGGTTTTCACCGTCATCACCGAAACGCGCGAGACGAAAGGGCCTCGTGATAcGcCTATTTTTATAGGTTAATGTCATGATAATAATGGTTtCttaaacGtcaGgTgGCACTTTtcgggGaaatgtgCGCGGAACCCctatTTTGTt
>RH017-10_F05 - GSC RH01710.CR.1 F05 (816) Warning: Vector Segment;
tgatGGGTGCAGTCATAACTTCGTATACGATACACTATACGAAGTTATCCTAGCGTGccacttacaGCGGCCGCCCGCTACAGAAGGCCATATACCGTTCGTATACGCTACAATATACGAACGGTAACAGGCACCCGAGCTCAGGAATTCACTGGCCGTCGTTTTACAACGTCGTGACTGGGAAAACCCTGGCGTTACCCAACTTAATCGCCTTGCAGCACATCCCCCTTTCGCCAGCTGGCGTAATAGCGAAGAGGCCCGCACCGATCGCCCTTCCCAACAGTTGCGCAGCCTGAATGGCGAATGGCGCCTGATGCGGTATTTTCTCCTTACGCATCTGTGCGGTATTTCACACCGCATATGGTGCACTCTCAGTACAATCTGCTCTGATGCCGCATAGTTAAGCCAGCCCCGACACCCGCCAACACCCGCTGACGCGCCCTGACGGGCTTGTCTGCTCCCGGCATCCGCTTACAGACAAGCTGTGACCGTCTCCGGGAGCTGCATGTGTCAGAGGTTTTCACCGTCATCACCGAAACGCGCGAGACGAAAGGGCCTCGTGATACGCCTATTTTTATAGGTTAATGTCATGATAATAATGGTTTCTTAGACGTCAGGTGGCACTTTTCGGGGAAATGTGCGCGGAACCCCTATTTGTTTATTTTTCTAAATACATTcaaaTATgtaTCCGCTCATGAGACAATAACCctgATAAATGCTTCAataatattgaaaaaGGAAGAGTATGAGTATTCcAacaTTTTcCGTGTCGcccttaTTCCCTTTTTTGcggcattttgccTTCctgttTTTGct
>RH017-10_F06 - GSC RH01710.CR.1 F06 (85) 
CTAGCGTGcccttataagcGGCCGCCCGCTACAGAAGGCCATATACCGTTcctATACCCTagcatATACGaACGGTAACAGGCAC
>RH017-10_F07 - GSC RH01710.CR.1 F07 (135) 
ctGATGGGTGCAGTCATAACTTCGTATAGTGTAACTTATACGAACGGTATATGGCCTTccgtagCGGGCGGCCGCTGTCTCTGGCACGCTAGGATAACTTcgtATAGGCTAAATTATACGAACGGTAACAGGCAC
>RH017-10_F08 - GSC RH01710.CR.1 F08 (645) Warning: Vector Segment;
atGGGTgcagTCATAACTTCGTATAACCTACAATATACGAAGTTATCCTAGCGTGCcctttacAGCGGCCGCCCGCTACAGAAGGCCATATACCGTTCGTATAGCCTACCCTATACGAACGGTAACAGGCACCCGAGCTCAGGAATTCACTGGCCGTCGTTTTACAACGTCGTGACTGGGAAAACCCTGGCGTTACCCAACTTAATCGCCTTGCAGCACATCCCCCTTTCGCCAGCTGGCGTAATAGCGAGGAGGCCCGCACCGATCGCCCTTCCCAACAGTTGCGCAGCCTGAATGGCGAATGGCGCCTGATGCGGTATTTTCTCCTTACGCATCTGTGCGGTATTTCACACCGCATATGGTGCACTCTCAGTACAATCTGCTCTGATGCCGCATAGTTAAGCCAGCCCCGACACCCGCCAACACCCGCTGACGCGCCCTGACGGGCTTGTCTGCTCCCGGCATCCGCTTACAGACAAGCTGTGACCGTCTCCGGGAGCTGCATGTGTCagaGGTTTTCACCGTCATCACCGAAACGCGCGAGACGAAAGGGCCTCGTGATACGCctatTTTTatAGGTTAATGTCATGATAATAATGGTTTCTTAGACGTCAggTGGCACTTTTcggGGaAatgtgcGCGGAA
>RH017-10_F09 - GSC RH01710.CR.1 F09 (760) Warning: Vector Segment;
CtGATGGGTGCAGTCATAACTTCGTATATtgtaCCCTATACGAAGTTATCCTAGCGTGCccgtgaCAGCGGCCGCCCGCTACAGAAGGCCATATACCGTTCGTATATCATACCATATACGAACGGTAACAGGCACCCGAGCTCAGGAATTCACTGGCCGTCGTTTTACAACGTCGTGACTGGGAAAACCCTGGCGTTACCCAACTTAATCGCCTTGCAGCACATCCCCCTTTCGCCAGCTGGCGTAATAGCGAAGAGGCCCGCACCGATCGCCCTTCCCAACAGTTGCGCAGCCTGAATGGCGAATGGCGCCTGATGCGGTATTTTCTCCTTACGCATCTGTGCGGTATTTCACACCGCATATGGTGCACTCTCAGTACAATCTGCTCTGATGCCGCATAGTTAAGCCAGCCCCGACACCCGCCAACACCCGCTGACGCGCCCTGACGGGCTTGTCTGCTCCCGGCATCCGCTTACAGACAAGCTGTGACCGTCTCCGGGAGCTGCATGTGTCAGAGGTTTTCACCGTCATCACCGAAACGCGCGAGACGAAAGGGCCTCGTGATACGCCTATTTTTATAGGTTAATGTCATGATAATAATGGTTTCTTAGACGTCAGGTGGcacTTTTCgGGGAAATGTGCGCGgaacccCTATTTGTTTATTTTTCTAAAtacattcaaatATGTatccgctcatGAGACAATAACCCTGAtaaatGCTTccatAatattGAAAAaggaagagtatgAGTATTCAAca
>RH017-10_F10 - GSC RH01710.CR.1 F10 (631) Warning: Vector Segment;
GtGCAGTCATAACTTCGTATattatAcactATACGAAGTTATCCTAGCGTGCccttgacAGCGGCCGCCCGCTACAGAAGGCCATATACCGTTCGTATACCCTACAATATACGAACGGTAACAGGCACCCGAGCTCAGGAATTCACTGGCCGTCGTTTTACAACGTcgtGACTGGGAAAACCCTGGCGTTACCCAACTTAATCGCCTTGCAGCACATCCCCCTTTCGCCAGCTGGCGTAATAGCGAAGAGGCCCGCACCGATCGCCCTTCCCAACAGTTGCGCAGCCTGAATGGCGAATGGCGCCTGATGCGGTATTTTCTCCTTACGCATCTGTGCGGTATTTCACACCGCATATGGTGCACTCTCAGTACAATCTGCTCTGATGCCGCATAGTTAAGCCAGCCCCGACACCCGCCAACACCCGCTGACGCGCCCTGACGGGCTTGTCTGCTCCCGGCATCCGCTTAcaGACAAGCTGTGACCGTCTCCGGGAGCTGCATGTGTCAGAGGTTTtcaCCGTcaTCACCGAAACGCGCGAGACGaAAGGGCctcGtGATACGCCtatttttaTAGGTTAatGTCATGATAataatGGTTTCTTagacctcaGGtgGcacttttcgggGAAAt
>RH017-10_F11 - GSC RH01710.CR.1 F11 (84) 
CTAGCGtgccttttaaGCGGCCGCCCGCTACAGAAGGCCATATACCGTtcgtatAACTTATAATATACGAACGGTAACAGGCAC
>RH017-10_F12 - GSC RH01710.CR.1 F12 (588) Warning: Vector Segment;
GGTGCAGTCATAACTTCGTATATCATAGCATATACGAAGTTATCCTAGCGtGCCtttataaGCGGCCGCCCGCTACAGAAGGCCATATACCGTtcttatATCATATACTATACGAACGGTAACAGGCACCCGAGCTCAGGAATTCACTGGCCGTCGTTTTACAACGtcttgaCTGGGAAAACCCTGGCGTTACCCAACTTAATCGCCTTGCAGCACATCCCCCTTTCgCCAGCTGGCGTAATAGCGAAGAGGCCCGCACCGATCGCCCTTCCCAACAGTTGCGCAGCCTGAATGGCGAATGGCGCCTGATGCGGTATTTTCTCCTTACGCATCTGTGCGGTATTTCACACCGCATATGGTGCACTCTCAGTACAATCTGCTCTGATGCCGCATAGTTAAGCCAGCCCCGACACccgCCAAcacCcGCTgacgcgCCctgacggGcttgtCTGCTCCCGGCATCCGcTtacagaCAAGCTGTTGACCGTctccggGAGCTGCATGTGTcagaggTTTTcaccgtCatCACcgaAacccgCGAGAcgaaagggcCtcgtgATTAcgcctatttttTaTaaggtTAATGTc
>RH017-10_F13 - GSC RH01710.CR.1 F13 (837) Warning: Vector Segment;
tgatGGGTGCAGTCATAACTTCGTATAACCTATGTTATACGAAGTTATCCTAGCGTGCcagttaCAGCGGCCGCCCGCTACAGAAGGCCATATACCGTTCGTATAGCCTACAATATACGAACGGTAACAGGCACCCGAGCTCAGGAATTCACTGGCCGTCGTTTTACAACGTCGTGACTGGGAAAACCCTGGCGTTACCCAACTTAATCGCCTTGCAGCACATCCCCCTTTCGCCAGCTGGCGTAATAGCGAAGAGGCCCGCACCGATCGCCCTTCCCAACAGTTGCGCAGCCTGAATGGCGAATGGCGCCTGATGCGGTATTTTCTCCTTACGCATCTGTGCGGTATTTCACACCGCATATGGTGCACTCTCAGTACAATCTGCTCTGATGCCGCATAGTTAAGCCAGCCCCGACACCCGCCAACACCCGCTGACGCGCCCTGACGGGCTTGTCTGCTCCCGGCATCCGCTTACAGACAAGCTGTGACCGTCTCCGGGAGCTGCATGTGTCAGAGGTTTTCACCGTCATCACCGAAACGCGCGAGACGAAAGGGCCTCGTGATACGCCTATTTTTATAGGTTAATGTCATGATAATAATGGTTTCTTAGACGTCAGGTGGCactTTTCGGGGAAATGTGCGCGGAACCCCTATTTGTTTATTTTTCTAAAATACATTCAAAtATGtAttCCGCtcatgAGACAATAACCCTGATAAATGCTTcaATAATATTGAAAAAGgaaGAGtatgagtattccacatTtccgtgTCGCCcttattcCCTtttttgcggcattttgCcTtcctgttttttgctcacCCcagaaacgctggtgA
>RH017-10_F14 - GSC RH01710.CR.1 F14 (786) Warning: Vector Segment;
gctctGatgGGTGCAGTCATAACTTCGTATAGTCTACCCTATACGAAGTTATCCTAGCGTGccatatgacAGCGGCCGCCCGCTACAGAAGGCCATATACCGTTCGTATAATCTACCATATACGAACGGTAACAGGCACCCGAGCTCAGGAATTCACTGGCCGTCGTTTTACAACGTCGTGACTGGGAAAACCCTGGCGTTACCCAACTTAATCGCCTTGCAGCACATCCCCCTTTCGCCAGCTGGCGTAATAGCGAAGAGGCCCGCACCGATCGCCCTTCCCAACAGTTGCGCAGCCTGAATGGCGAATGGCGCCTGATGCGGTATTTTCTCCTTACGCATCTGTGCGGTATTTCACACCGCATATGGTGCACTCTCAGTACAATCTGCTCTGATGCCGCATAGTTAAGCCAGCCCCGACACCCGCCAACACCCGCTGACGCGCCCTGACGGGCTTGTCTGCTCCCGGCATCCGCTTACAGACAAGCTGTGACCGTCTCCGGGAGCTGCATGTGTCAGAGGTTTTCACCGTCATCACCGAAACGCGCGAGACGAAAGGGCCTCGTGATACGCCTATTTTTATAGGTTAATGTCATGATAATAATGGTTTCTTAGACGTCAGGTGGCACTTTTCGGGGAAATGTGCGCGGAACCCCTATTTGtttATTTTTCTAAATACATTCAAATATGTATCCGCTCATGAGACAATAACCCTGATAAATGCTtcaataataTTGAAAAaggaAGAGTATgagtAttcaacatTTCCGTGtcgCCCTTtaTTcc
>RH017-10_F15 - GSC RH01710.CR.1 F15 (665) Warning: Vector Segment;
ctctgaTGGGTGCAGTCATAACTTCGTATAACATACGCTATACGAAGTTATCCTAGCGTGCcctttacAGCGGCCGCCCGCTACAGAAGGCCATATACCGTtcctatACCCTACGATATACGAACGGTAACAGGCACCCGAGCTCAGGAATTCACTGGCCGTCGTTTTACAACGTcttGACTGGGAAAACCCTGGCGTTACCCAACTTAATCGCCTTGCAGCACATCCCCCTTTCGCCAGCTGGCGTAATAGCGAAGAGGCCCGCACCGATCGCCCTTCCCAACAGTTGCGCAGCCTGAATGGCGAATGGCGCCTGATGCGGTATTTTCTCCTTACGCATCTGTGcggTATTTCACACCGCATATGGTGCACTCTCAGTACAATCTGCTCTGATGCCGCATAGTTAAGCCAGCCCCGACACCCGCCAACACCCGCTGACGCGCCCTGACGGGCTTGTCTGCTCCCGGCATCCGCTTACAGACAAGCTGTGACCGTCTCCGGGAGCTGCATGTGTcagAGGTTTTCACCGTCATCACCCgaaacGCGCGAGACGAAAGGGCCtcgTGATAcgcctaTTTTTTATAGGTTaatgTcATGAtaaTAATGGTTTcttagAcgtcaggtggcactTTTcggGGAAATGtgcccggaacccctATTTgttt
>RH017-10_F16 - GSC RH01710.CR.1 F16 (697) Warning: Vector Segment;
aTGGGTGCAGTCATAACTTCGTATAGCCTACAGTATACGAAGTTATCCTAGCGTGCctttgaCAGCGGCCGCCCGCTACAGAAGGCCATATACCGTTCGTATATCCTAGCCTATACGAACGGTAACAGGCACCCGAGCTCAGGAATTCACTGGCCGTCGTTTTACAACGTCGTGACTGGGAAAACCCTGGCGTTACCCAACTTAATCGCCTTGCAGCACATCCCCCTTTCGCCAGCTGGCGTAATAGCGAAGAGGCCCGCACCGATCGCCCTTCCCAACAGTTGCGCAGCCTGAATGGCGAATGGCGCCTGATGCGGTATTTTCTCCTTACGCATCTGTGCGGTATTTCACACCGCATATGGTGCACTCTCAGTACAATCTGCTCTGATGCCGCATAGTTAAGCCAGCCCCGACACCCGCCAACACCCGCTGACGCGCCCTGACGGGCTTGTCTGCTCCCGGCATCCGCTTACAGACAAGCTGTGaccGTCTCCGGGAGCTGCATGTGTCAGAGGTTTTCACCgtCATCACCGAAACGCGCGAGACGAAAGGGCCTCGTGATACGCCTATTTTTATAGGTTAATGTcATGATAAtAATGGTTTCTTagacGTCAggtGGCACttttcggGGAAATGtgcgcggaACcCctatttGTTTATTTTTCTAAATACatttCAAATAtgtatCcgcTcatga
>RH017-10_F17 - GSC RH01710.CR.1 F17 (727) Warning: Vector Segment;
tGCAgTCATAACTTCGTATAACGTACCCTATACGAAGTTATCCTAGCGTGccctttaCAGCGGCCGCCCGCTACAGAAGGCCATATACCGTTCGTATAACGTACCATATACGAACGGTAACAGGCACCCGAGCTCAGGAATTCACTGGCCGTCGTTTTACAACGTCGTGACTGGGAAAACCCTGGCGTTACCCAACTTAATCGCCTTGCAGCACATCCCCCTTTCGCCAGCTGGCGTAATAGCGAAGAGGCCCGCACCGATCGCCCTTCCCAACAGTTGCGCAGCCTGAATGGCGAATGGCGCCTGATGCGGTATTTTCTCCTTACGCATCTGTGCGGTATTTCACACCGCATATGGTGCACTCTCAGTACAATCTGCTCTGATGCCGCATAGTTAAGCCAGCCCCGACACCCGCCAACACCCGCTGACGCGCCCTGACGGGCTTGTCTGCTCCCGGCATCCGCTTACAGACAAGCTGTGACCGTCTCCGGGAGCTGCATGTGTCAGAGGTTTTCACCGTCATCACCGAAACGCGCGAGACGAAAGGGCCTCGTGATACGCCTATTTTTATAGGTTAATGTCATGATAATAATGGTTTCTTTagaCgtcAGGTGGCACtTttcgGGGAAATgtGCGCGGAACCCCTATTTGTTTATTtttctAAATAcatTCAAATATgtatCCGCTCATGAgacaataaccctGATAAaaTGCTtcaataaTATTG
>RH017-10_F18 - GSC RH01710.CR.1 F18 (759) Warning: Vector Segment;
ATGGGTGCAGTCATAACTTCGTATAGTCTACCCTATACGAAGTTATCCTAGCGTGCCagagaCAGCGGCCGCCCGCTACAGAAGGCCATATACCGTTCGTATACCCTACCCTATACGAACGGTAACAGGCACCCGAGCTCAGGAATTCACTGGCCGTCGTTTTACAACGTCGTGACTGGGAAAACCCTGGCGTTACCCAACTTAATCGCCTTGCAGCACATCCCCCTTTCGCCAGCTGGCGTAATAGCGAAGAGGCCCGCACCGATCGCCCTTCCCAACAGTTGCGCAGCCTGAATGGCGAATGGCGCCTGATGCGGTATTTTCTCCTTACGCATCTGTGCGGTATTTCACACCGCATATGGTGCACTCTCAGTACAATCTGCTCTGATGCCGCATAGTTAAGCCAGCCCCGACACCCGCCAACACCCGCTGACGCGCCCTGACGGGCTTGTCTGCTCCCGGCATCCGCTTACAGACAAGCTGTGACCGTCTCCGGGAGCTGCATGTGTCAGAGGTTTTCACCGTCATCACCGAAACGCGCGAGACGAAAGGGCCTCGTGATACGCCTATTTTTATAGGTTAATGTCATGATAATAATGGTTTCTTAGACGTCAGGTGGCACTTTTCGGGGAAATGTGCGCGGAACCCCTATTTGTTTATTTTTCTAAATACATTCAAATATGTATCCgcTCATGAGACAATaaccctGATAAATGCTTCAATAATATTGAaaaaggAAGAGTATGAGTAtTCAAcatT
>RH017-10_F19 - GSC RH01710.CR.1 F19 (757) Warning: Vector Segment;
tCtGATGGGTGCAGTCATAACTTCGTATACCATACAATATACGAAGTTATCCTAGCGTGCacatacaGCGGCCGCCCGCTACAGAAGGCCATATACCGTTCGTATAGCCTACATTATACGAACGGTAACAGGCACCCGAGCTCAGGAATTCACTGGCCGTCGTTTTACAACGTCGTGACTGGGAAAACCCTGGCGTTACCCAACTTAATCGCCTTGCAGCACATCCCCCTTTCGCCAGCTGGCGTAATAGCGAAGAGGCCCGCACCGATCGCCCTTCCCAACAGTTGCGCAGCCTGAATGGCGAATGGCGCCTGATGCGGTATTTTCTCCTTACGCATCTGTGCGGTATTTCACACCGCATATGGTGCACTCTCAGTACAATCTGCTCTGATGCCGCATAGTTAAGCCAGCCCCGACACCCGCCAACACCCGCTGACGCGCCCTGACGGGCTTGTCTGCTCCCGGCATCCGCTTACAGACAAGCTGTGACCGTCTCCGGGAGCTGCATGTGTCAGAGGTTTTCACCGTCATCACCGAAACGCGCGAGACGAAAGGGCCTCGTGATACGCCTATTTTTATAGGTTAATGTCATGATAATAATGGTTTCTTAGACGTCAGGTGGCACTTTTCGGGGAAATGTGCGCGGAACCCCTATTTGTTTATTTTTCTAAATACATTCAAatATGTATCCCGCTCATGAGAcaataacCCTGATAAATgctTcaaTAATattgAAAaAGGAAGAgTatgAGTATTc
>RH017-10_F20 - GSC RH01710.CR.1 F20 (676) Warning: Vector Segment;
tgatgGGTGCagtcataaCTTCGTATAGCCTACCCTATACGAAGTTATCCTAGCGTGccattataaGCGGCCGCCCGCTACAGAAGGCCATATACCGTTCGTATACCCTACCATATACGAACGGTAACAGGCACCCGAGCTCAGGAATTCACTGGCCGTCGTTTTACAACGTCGTGACTGGGAAAACCCTGGCGTTACCCAACTTAATCGCCTTGCAGCACATCCCCCTTTCGCCAGCTGGCGTAATAGCGAAGAGGCCCGCACCGATCGCCCTTCCCAACAGTTGCGCAGCCTGAATGGCGAATGGCGCCTGATGCGGTATTTTCTCCTTACGCATCTGTGCGGTATTTCACACCGCATATGGTGCACTCTCAGTACAATCTGCTCTGATGCCGCATAGTTAAGCCAGCCCCGACACCCGCCAACACCCGCTGACGCGCCCTGACGGGCTTGTCTGCTCCCGGCATCCGCTTACAGACAAGCTGTGACCGTCTCCGGGAGCTGCATGTGTCAGAGGTTTTCACCGTCATCACCGAAAcgcGCGAGACGAAAGGGCCTCGTGATACgcctaTTTTTATAGGTTAATGTCAtgataATAATGGTTTCTTAGACGTCaggtggcaCTTTTCGGGGAAATGTGCGCGGaacccctttttgTTTATTTTTctaaatACAt
>RH017-10_F21 - GSC RH01710.CR.1 F21 (735) Warning: Vector Segment;
ctCtgatGGGTGCAGTCATAACTTCGTATAACTTACTGTATACGAAGTTATCCTAGCGTGCcatataCAGCGGCCGCCCGCTACAGAAGGCCATATACCGTTCGTATAGGCTACCTTATACGAACGGTAACAGGCACCCGAGCTCAGGAATTCACTGGCCGTCGTTTTACAACGTCGTGACTGGGAAAACCCTGGCGTTACCCAACTTAATCGCCTTGCAGCACATCCCCCTTTCGCCAGCTGGCGTAATAGCGAAGAGGCCCGCACCGATCGCCCTTCCCAACAGTTGCGCAGCCTGAATGGCGAATGGCGCCTGATGCGGTATTTTCTCCTTACGCATCTGTGCGGTATTTCACACCGCATATGGTGCACTCTCAGTACAATCTGCTCTGATGCCGCATAGTTAAGCCAGCCCCGACACCCGCCAACACCCGCTGACGCGCCCTGACGGGCTTGTCTGCTCCCGGCATCCGCTTACAGACAAGCTGTGACCGTCTCCGGGAGCTGCATGTGTCAGAGGTTTTCACCGTCATCACCGAAACGCGCGAGACGAAAGGGCCTCGTGATACGCCTATTTTTATAGGTTAATGTCATGATAATAATGGTTTCTTAGACGTCAGGTGGCACTTTTCGGGGAAATGTGCGCGGAACCCCTATTTGTTTATTTTTCTAaataccAttcaAATATGTATCCGCTCAtGagacaataACCCTGATAAATGCTTCAataatATT
>RH017-10_F22 - GSC RH01710.CR.1 F22 (135) 
CtGatgggtGCAGTCATAACTTCGTATATACTACCCTATACGAAGTTATCCTAGCGTGCcatagACAGCGGCCGCCCGCTACAGAAGGCCATATACCGTTCGTATACCCTACCCTATACGAACGGTAACAGGCAC
>RH017-10_F23 - GSC RH01710.CR.1 F23 (695) Warning: Vector Segment;
GGTGCAGTCATAACTTCGTATACATTACACTATACGAAGTTATCCTAGCGTGCCagagACAGCGGCCGCCCGCTACAGAAGGCCATATACCGTTCGTATACCCTACCCTATACGAACGGTAACAGGCACCCGAGCTCAGGAATTCACTGGCCGTCGTTTTACAACGTCGTGACTGGGAAAACCCTGGCGTTACCCAACTTAATCGCCTTGCAGCACATCCCCCTTTCGCCAGCTGGCGTAATAGCGAAGAGGCCCGCACCGATCGCCCTTCCCAACAGTTGCGCAGCCTGAATGGCGAATGGCGCCTGATGCGGTATTTTCTCCTTACGCATCTGTGCGGTATTTCACACCGCATATGGTGCACTCTCAGTACAATCTGCTCTGATGCCGCATAGTTAAGCCAGCCCCGACACCCGCCAACACCCGCTGACGCGCCCTGACGGGCTTGTCTGCTCCCGGCATCCGCTTACAGACAAGCTGTGACCGTCTCCGGGAGCTGCATGTGTCAGAGGTTTTCACCGTCATCACCGAAACGCGCGAGACGAAAGGGCCTCGTGATACGCCTATTTTTATAGGTTAATGTCATGATAATAATGGTTTCTTAGACGTCAGGTGGCACTTTTCGgggaaatgTGCGCggaacccctatTtgtttttTTTTCTAAATACATTTCAAAtaTTGtATCCGCTCAtga
>RH017-10_F24 - GSC RH01710.CR.1 F24 (708) Warning: Vector Segment;
GGTGCAGTCATAACTTCGTATAGACTACCATATACGAAGTTATCCTAGCGTGCcatagaCAGCGGCCGCCCGCTACAGAAGGCCATATACCGTTCGTATACAATACCCTATACGAACGGTAACAGGCACCCGAGCTCAGGAATTCACTGGCCGTCGTTTTACAACGTCGTGACTGGGAAAACCCTGGCGTTACCCAACTTAATCGCCTTGCAGCACATCCCCCTTTCGCCAGCTGGCGTAATAGCGAAGAGGCCCGCACCGATCGCCCTTCCCAACAGTTGCGCAGCCTGAATGGCGAATGGCGCCTGATGCGGTATTTTCTCCTTACGCATCTGTGCGGTATTTCACACCGCATATGGTGCACTCTCAGTACAATCTGCTCTGATGCCGCATAGTTAAGCCAGCCCCGACACCCGCCAACACCCGCTGACGCGCCCTGACGGGCTTGTCTGCTCCCGGCATCCGCTTACAGACAAGCTGTGACCGTCTCCGGGAGCTGCATGTGTCAGAGGTTTTCACCGTCATCACCGAAACGCGCGAGACGAAAGGGCCTCGTGATACGCCTATTTTTATAGGTTAATGTCATGATAATAATGgtttcttaGACGTCAGGTGGCACTTTTCGGGgaaaTGTGcgCGGAACCCCTATTTGTTTATTTttctaaatacatTCAAATATGTATCCGCTcatgaaGACaataacCCTga
>RH017-10_G01 - GSC RH01710.CR G01 (788) Warning: Vector Segment;
tGGGTGCAGTCATAACTTCGTATAACCTACACTATACGAAGTTATCCTAGCGTGCCAgagaCAGCGGCCGCCCGCTACAGAAGGCCATATACCGTTCGTATACCCTAACCTATACGAACGGTAACAGGCACCCGAGCTCAGGAATTCACTGGCCGTCGTTTTACAACGTCGtgaCTGGGAAAACCCTGGCGTTACCCAACTTAATCGCCTTGCAGCACATCCCCCTTTCGCCAGCTGGCGTAATAGCGAAGAGGCCCGCACCGATCGCCCTTCCCAACAGTTGCGCAGCCTGAATGGCGAATGGCGCCTGATGCGGTATTTTCTCCTTACGCATCTGTGCGGTATTTCACACCGCATATGGTGCACTCTCAGTACAATCTGCTCTGATGCCGCATAGTTAAGCCAGCCCCGACACCCGCCAACACCCGCTGACGCGCCCTGACGGGCTTGTCTGCTCCCGGCATCCGCTTACAGACAAGCTGTGACCGTCTCCGGGAGCTGCATGTGTCAGAGGTTTTCACCGTCATCACCGAAACGCGCGAGACGAAAGGGCCTCGTGATACGCCTATTTTTATAGGTTAATGTCATGATAATAATGGTTTCTTAGACGTCAGGTGGCACTTTTCGGGGAAATGTGCGCGGAACCCCTATTTGTTTATTTTTCTAAATACATTCAAATATGTATCCGCTCATGAGACAATAACCCTGATAAATGCTTCAATAATATTGAAAAAGGAAGAGTATGagtATTCAACATTttcgtGTCGCCCTTATTCccctttttgCGG
>RH017-10_G02 - GSC RH01710.CR G02 (874) Warning: Vector Segment;
gGGTGCAGTCATAACTTCGTATAGCCTATCCTATACGAAGTTATCCTAGCGTGCCagagaCAGCGGCCGCCCGCTACAGAAGGCCATATACCGTTCGTATACCCTAACATATACGAACGGTAACAGGCACCCGAGCTCAGGAATTCACTGGCCGTCGTTTTACAACGTCGTGACTGGGAAAACCCTGGCGTTACCCAACTTAATCGCCTTGCAGCACATCCCCCTTTCGCCAGCTGGCGTAATAGCGAAGAGGCCCGCACCGATCGCCCTTCCCAACAGTTGCGCAGCCTGAATGGCGAATGGCGCCTGATGCGGTATTTTCTCCTTACGCATCTGTGCGGTATTTCACACCGCATATGGTGCACTCTCAGTACAATCTGCTCTGATGCCGCATAGTTAAGCCAGCCCCGACACCCGCCAACACCCGCTGACGCGCCCTGACGGGCTTGTCTGCTCCCGGCATCCGCTTACAGACAAGCTGTGACCGTCTCCGGGAGCTGCATGTGTCAGAGGTTTTCACCGTCATCACCGAAACGCGCGAGACGAAAGGGCCTCGTGATACGCCTATTTTTATAGGTTAATGTCATGATAATAATGGTTTCTTAGACGTCAGGTGGCACTTTTCGGGGAAATGTGCGCGGAACCCCTATTTGTTTATTTTTCTAAATACATTCAAATATGTATCCGCTCATGAGACAATAACCCTGATAAATGCTTCAATAATATTGAAAAAGGAAGAGTATGAGTATTCAACATTTCCGTGTCGCCCTTATtccCTTTTTTGCGGCATTTTGCCttcctGTTTTTGCTcacccagaAAcgcTGGTGAAAAGTAAAAagatgcTGAAGATCAGttggggtgcacgagtGGGTt
>RH017-10_G03 - GSC RH01710.CR G03 (786) Warning: Vector Segment;
tctgaTGGGTGCAGTCATAACTTCGTATAAGTTATCCTATACGAAGTTATCCTAGCGTGCCAgataCAGCGGCCGCCCGCTACAGAAGGCCATATACCGTTCGTATACACTACCATATACGAACGGTAACAGGCACCCGAGCTCAGGAATTCACTGGCCGTCGTTTTACAACGTCGTGACTGGGAAAACCCTGGCGTTACCCAACTTAATCGCCTTGCAGCACATCCCCCTTTCGCCAGCTGGCGTAATAGCGAAGAGGCCCGCACCGATCGCCCTTCCCAACAGTTGCGCAGCCTGAATGGCGAATGGCGCCTGATGCGGTATTTTCTCCTTACGCATCTGTGCGGTATTTCACACCGCATATGGTGCACTCTCAGTACAATCTGCTCTGATGCCGCATAGTTAAGCCAGCCCCGACACCCGCCAACACCCGCTGACGCGCCCTGACGGGCTTGTCTGCTCCCGGCATCCGCTTACAGACAAGCTGTGACCGTCTCCGGGAGCTGCATGTGTCAGAGGTTTTCACCGTCATCACCGAAACGCGCGAGACGAAAGGGCCTCGTGATACGCCTATTTTTATAGGTTAATGTCATGATAATAATGGTTTCTTAGACGTCAGGTGGCACTTTTCGGGGAAATGTGCGCGGAACCCCTATTTGTTTATTTTTCTAAATACATTCAAATATGTATCCGCTCATGAGACAATAACCCTGATAAATGCTTCAATAATATTGAAAAAGGAAGAgtaTGAGTATTCAACATTTCCGTGTcgcCCTTATTCCCTTT
>RH017-10_G04 - GSC RH01710.CR G04 (757) Warning: Vector Segment;
tgGGtGCAGTCATAACTTCGTATATCCTACCCTATACGAAGTTATCCTAGCGTGCcccttcaGCGGCCGCCCGCTACAGAAGGCCATATACCGTTCGTATACCCTACCATATACGAACGGTAACAGGCACCCGAGCTCAGGAATTCACTGGCCGTCGTTTTACAACGTCGtGACTGGGAAAACCCTGGCGTTACCCAACTTAATCGCCTTGCAGCACATCCCCCTTTCGCCAGCTGGCGTAATAGCGAAGAGGCCCGCACCGATCGCCCTTCCCAACAGTTGCGCAGCCTGAATGGCGAATGGCGCCTGATGCGGTATTTTCTCCTTACGCATCTGTGCGGTATTTCACACCGCATATGGTGCACTCTCAGTACAATCTGCTCTGATGCCGCATAGTTAAGCCAGCCCCGACACCCGCCAACACCCGCTGACGCGCCCTGACGGGCTTGTCTGCTCCCGGCATCCGCTTACAGACAAGCTGTGACCGTCTCCGGGAGCTGCATGTGTCAGAGGTTTTCACCGTCATCACCGAAACGCGCGAGACGAAAGGGCCTCGTGATACGCCTATTTTTATAGGTTAATGTCATGATAATAATGGTTTCTTAGACGTCAGGTGGCACTTTTCGGGGAAATGTGCGCGGAACCCCTATTTGTTtatTTTTCTAAATACATTCAAATATGTATCCGCTCATGAGAcaatAACCCTGATAAATGCTtcaataatATTGaaaaagGAAGAGtAtgagtatttcaaCAt
>RH017-10_G05 - GSC RH01710.CR G05 (810) Warning: Vector Segment;
gatGGGTGCAGTCATAACTTCGTATAAGCTACCCTATACGAAGTTATCCTAGCGTGCCagatacAGCGGCCGCCCGCTACAGAAGGCCATATACCGTTCGTATACGCTACTCTATACGAACGGTAACAGGCACCCGGCTCAGGAATTCACTGGCCGTCGTTTTACAACGTCGTGACTGGGAAAACCCTGGCGTTACCCAACTTAATCGCCTTGCAGCACATCCCCCTTTCGCCAGCTGGCGTAATAGCGAAGAGGCCCGCACCGATCGCCCTTCCCAACAGTTGCGCAGCCTGAATGGCGAATGGCGCCTGATGCGGTATTTTCTCCTTACGCATCTGTGCGGTATTTCACACCGCATATGGTGCACTCTCAGTACAATCTGCTCTGATGCCGCATAGTTAAGCCAGCCCCGACACCCGCCAACACCCGCTGACGCGCCCTGACGGGCTTGTCTGCTCCCGGCATCCGCTTACAGACAAGCTGTGACCGTCTCCGGGAGCTGCATGTGTCAGAGGTTTTCACCGTCATCACCGAAACGCGCGAGACGAAAGGGCCTCGTGATACGCCTATTTTTATAGGTTAATGTCATGATAATAATGGTTTCTTAGACGTCAGGTGGCACTTTTCGGGGAAATGTGCGCGGAACCCCTATTTGTTTATTTTTCTAAATACATTCAAATATGTATCCGCTCAtGAGACAATAACCCTGATAAATGCTTCAATAAtattgaAAAAGGAAgagtATGAGtATTCAACATTTCCGTGTCGCCCTTATTCccttttTTTGcGgcattTtgccttcctGTTTTT
>RH017-10_G06 - GSC RH01710.CR.1 G06 (764) Warning: Vector Segment;
tctgATGGGTGCAGTCATAACTTCGTATATCCTACACTATACGAAGTTATCCTAGCGTGCcctttaCAGccgCCGCCCGCTACAGAAGGCCATATACCGTTCGTATAGCCTATCTTATACGAACGGTAACAGGCACCCGAGCTCAGGAATTCACTGGCCGTCGTTTTACAACGTcgtGACTGGGAAAACCCTGGCGTTACCCAACTTAATCGCCTTGCAGCACATCCCCCTTTCGCCAGCTGGCGTAGTAGCGAAGAGGCCCGCACCGATCGCCCTTCCCAACAGTTGCGCagCCTGAATGGCGAATGGCGCCTGATGCGGTATTTTCTCCTTACGCATCTGTGCGGTATTTCACACCGCATATGGTGCACTCTCAGTACAATCTGCTCTGATGCCGCATAGTTAAGCCAGCCCCGACACCCGCCAACACCCGCTGACGCGCCCTGAcggGCTTGTCTGCTCCCGGCATCCGCTTACAGACAAGCTGTGACCGTCTCCGGGAGCTGCATGTGTCAGAGGTTTTCACCGTCATCACCGAAACGCGCGAGACGAAAGGGCCTCGTGATACGCCTATTTTTATAGGTTAATGTCATGATAATAATGGTTTcttAGAcgtcagGTGGCACTTTTCGGGGAAATGTGCGCGgAACCCCTATTTGTTTATTTTTCTAAATAcattcAAATATGTAtccgctcatGaGAcaataaccctgATAAatgcttcAATAatatTgAAaaaggaAGAgtatgagtattcCACAttt
>RH017-10_G07 - GSC RH01710.CR.1 G07 (797) Warning: Vector Segment;
tGGGTGCAGTCATAACTTCGTATAGAATACCTTATACGAAGTTATCCTAGCGTGCcacgttagcGGCCGCCCGCTACAGAAGGCCATATACCGTTCGtAtAaCCTACCGTATACGAACGGTAACAGGCACCCGAGCTCAGGAATTCACTGGCCGTCGTTTTACAACGTCGTGACTGGGAAAACCCTGGCGTTACCCAACTTAATCGCCTTGCAGCACATCCCCCTTTCGCCAGCTGGCGTAATAGCGAAGAGGCCCGCACCGATCGCCCTTCCCAACAGTTGCGCAGCCTGAATGGCGAATGGCGCCTGATGCGGTATTTTCTCCTTACGCATCTGTGCGGTATTTCACACCGCATATGGTGCACTCTCAGTACAATCTGCTCTGATGCCGCATAGTTAAGCCAGCCCCGACACCCGCCAACACCCGCTGACGCGCCCTGACGGGCTTGTCTGCTCCCGGCATCCGCTTACAGACAAGCTGTGACCGTCTCCGGGAGCTGCATGTGTCAGAGGTTTTCACCGTCATCACCGAAACGCGCGAGACGAAAGGGCCTCGTGATACGCCTATTTTTATAGGTTAATGTCATGATAATAATGGTTTCTTAGACGTCAGGTGGCACTTTTCGGGGAAATGTGCGCGGAACCCCTATTTGTTtaTTtttCTAAATACATTCaaaTATGTATCCGCTCAtgaGacaataaaccTGAtaaATGCttcaatAATATTGAAAAAGGAagaGtAtgagtatTCaacatttcCgtgTcgcccttaTtccCTTTTTTtggcggcATTTTTG
>RH017-10_G08 - GSC RH01710.CR.1 G08 (426) Warning: Vector Segment;
ataaacTTCGTATAGCCTATACTATACGAAGTTATCCTAGCGTGccctttacAGCGGCCGCCCGCTACAGAAGGCCATATACCGttcctatACCCTATACTATAcgaACGGTAACAGGCACCCGAGCTCAGGAATTCACTGGCCGTCGTTTTACAAcgtcttccctgggAAAACCCTGGCGTtacCCAACTTAATCGCCTTGCAGCACATCCCCCTTTCGCCAGCTggtgtaATAGCGAAGAGGCCCGCACCGATCGCCCTTCCCAACAGTTGCGCAGCCTGAATGgcgAATGGCGCCTGATGCGGTATTTTCTCCTTAcgcatctgtGCGgTATTTCACACCGCATATGGTGCACtctcagtACAATCTGCTCTGATGCCGcatAGTtaatcCcagCCCCGACacccgccaacaCCCGCTGAcgc
>RH017-10_G09 - GSC RH01710.CR.1 G09 (719) Warning: Vector Segment;
gatgGGTGCAGTCATAACTTCGTATAGGCTATCCTATACGAAGTTATCCTAGCGTGCcccattatagCGGCCGCCCGCTACAGAAGGCCATATACCGTTCGTATAGTCTACACTATACGAACGGTAACAGGCACCCGAGCTCAGGAATTCACTGGCCGTCGTTTTACAACGTCgtgaCTGGGAAAACCCTGGCGTTACCCAACTTAATCGCCTTGCAGCACATCCCCCTTTCGCCAGCTGGCGTAATAGCGAAGAGGCCCGCACCGATCGCCCTTCCCAACAGTTGCGCAGCCTGAATGGCGAATGGCGCCTGATGCGGTATTTTCTCCTTACGCATCTGTGCGGTATTTCACACCGCATATGGTGCACTCTCAGTACAATCTGCTCTGATGCCGCATAGTTAAGCCAGCCCCGACACCCGCCAACACCCGCTGACGCGCCCTGACGGGCTTGTCTGCTCCCGGCATCCGCTTACAGACAAGCTGTGACCGTCTCCGGGAGCTGCATGTGTCAGAGGTTTTCACCGTCATCACCGAAACGCGCGAGACGAAAGGGCCTCGTGATACGCCTATTTTTATAGGTTAATGTCATGATAATAATGGTTTCTtagACgtcAGGTGGCACTTTTCggggaaaTGTGCGCGgaaccCCTatttgtttattTTTCtAAATACATTCAAATATGTATCCGctcATGagaCattaACCCtgaTaaATGc
>RH017-10_G10 - GSC RH01710.CR G10 (117) 
cTTTCGTATACCCTACCCTATAcgaAGttttccTagcgtGCcccttttcaGCGGCCGCCCGCTACAGAAGGCCATATACCGTcgtatATCCTACCATATACGAACGGTAACAGGCAC
>RH017-10_G11 - GSC RH01710.CR G11 (109) 
aTTGCTaccctatAcgaaGtTatccTAGCGTGCcattttcagCGGCCGCCCGCTAcaGAAGGCCATATACCGTtcgTATACCCTACCATATACGAACGGTAACAGGCAC
>RH017-10_G12 - GSC RH01710.CR G12 (646) Warning: Vector Segment;
ATGGGGtgaGtcATAACTTCGTATACGCTACCCTATACGAAGTTATCCTAGCGTGCcctttcagcGGCCGCCCGCTACAGAAGGCCATATACCGTTcgcattcccTACGCTATACGAACGGTAACAGGCACCCGAGCTCAGGAATTCACTGGCCGTCGTTTTACAACGTCGtgaCTGGGAAAACCCTGGCGTTACCCAACTTAATCGCCTTGCAGCACATCCCCCTTTCGCCAGCTGGCGTAATAGCGAAGAGGCCCGCACCGATCGCCCTTCCCAACAGTTGCGCAGCCTGAATGGCGAATGGCGCCTGATGCGGTATTTTCTCCTTACGCATCTGTGCGGTATTTCACACCGCATATGGTGCACTCTCAGTACAATCTGCTCTGATGCCGCATAGTTAAGCCAGCCCCGACACCCGCCAACACCCGCTGACGCGCCCTGACGGGCTTGTCTGCTCCCGGCATCCGCTTACAGaCAAGCTGTGACCGTCTCCGGGAGCTGCATGTGTCagaGGTTTTcacCGTCATCaccgaAACGCGCGAGACGAAAGGGCCTCGTGATAcgcctAttTTTTATAGGTTAATgtcttgaTAATAATggtttcttagaCGTCAGGTGgcaCTTTtcggggaaatGtgcgcGgaac
>RH017-10_G13 - GSC RH01710.CR.1 G13 (721) Warning: Vector Segment;
gatgGGTGCAGTCATAACTTCGTATATCCTATGGTATACGAAGTTATCCTAGCGTGCccctttaagcGGCCGCCCGCTACAGAAGGCCATAACCGTTCGtAtACAGTACCCTATACGAACGGTAACAGGCACCCGAGCTCAGGAATTCACTGGCCGTCGTTTTACAACGTCGtgaCTGGGAAAACCCTGGCGTTACCCAACTTAATCGCCTTGCAGCACATCCCCCTTTCGCCAGCTGGCGTAATAGCGAAGAGGCCCGCACCGATCGCCCTTCCCAACAGTTGCGCAGCCTGAATGGCGAATGGCGCCTGATGCGGTATTTTCTCCTTACGCATCTGTGCGGTATTTCACACCGCATATGGTGCACTCTCAGTACAATCTGCTCTGATGCCGCATAGTTAAGCCAGCCCCGACACCCGCCAACACCCGCTGACGCGCCCTGACGGGCTTGTCTGCTCCCGGCATCCGCTTACAGACAAGCTGTGACCGTCTCCGGGAGCTGCATGTGTCAGAGGTTTTCACCGTCATCACCGAAACGCGCGAGACGAAAGGGCCTCGtGATACGCCTATTTTTATAGGTTAATGTCATGATAATAATGGTTTCTTAGACGTCAGGTGGCACTTTTCGGGGAAATGTGCGCGGAACccctaTTTTGTTTATTTTtctaaATACATTcAAAtatGTATCcgCTCATGAGACAATAACCCTGATAAATGCTtC
>RH017-10_G14 - GSC RH01710.CR.1 G14 (810) Warning: Vector Segment;
tgatGGGTGCAGTCATAACTTCGTATAGCATAACCTATACGAAGTTATCCTAGCGTGCcagtgaCAGCGGCCGCCCGCTACAGAAGGCCATATACCGTTCGTATAGCCTACCATATACGAACGGTAACAGGCACCCGAGCTCAGGAATTCACTGGCCGTCGTTTTACAACGTCGTGACTGGGAAAACCCTGGCGTTACCCAACTTAATCGCCTTGCAGCACATCCCCCTTTCGCCAGCTGGCGTAATAGCGAAGAGGCCCGCACCGATCGCCCTTCCCAACAGTTGCGCAGCCTGAATGGCGAATGGCGCCTGATGCGGTATTTTCTCCTTACGCATCTGTGCGGTATTTCACACCGCATATGGTGCACTCTCAGTACAATCTGCTCTGATGCCGCATAGTTAAGCCAGCCCCGACACCCGCCAACACCCGCTGACGCGCCCTGACGGGCTTGTCTGCTCCCGGCATCCGCTTACAGACAAGCTGTGACCGTCTCCGGGAGCTGCATGTGTCAGAGGTTTTCACCGTCATCACCGAAACGCGCGAGACGAAAGGGCCTCGTGATACGCCTATTTTTATAGGTTAATGTCATGATAATAATGGTTTCTTAGACGTCAGGTGGCACTTTTCGGGGAAATGTGCGCGGAACCCCTATTTGTTTATTTTTCTAAATAcatTcAAATATGTAtCCGCTCATGAGACaataAccctgATAAATGcttccataatattGAAAAAGGAAGAGtatgAGtattcaacaTTtccgtgtcgcccttatttcctttTTTGcggcatTTTGCCTTcctgttTT
>RH017-10_G15 - GSC RH01710.CR.1 G15 (809) Warning: Vector Segment;
aTGGGTGCAGTCATAACTTCGTATAGCATATGCTATACGAAGTTATCCTAGCGTGCcacagtcaGCGGCCGCCCGCTACAGAAGGCCATATACCGTTCGTATACCATAtgctattcgaACGGTAACAGGCACCCGAGCTCAGGAATTCACTGGCCGTCGTTTTACAACGTCGtGACTGGGAAAACCCTGGCGTTACCCAACTTAATCGCCTTGCAGCACATCCCCCTTTCGCCAGCTGGCGTAATAGCGAAGAGGCCCGCACCGATCGCCCTTCCCAACAGTTGCGCAGCCTGAATGGCGAATGGCGCCTGATGCGGTATTTTCTCCTTACGCATCTGTGCGGTATTTCACACCGCATATGGTGCACTCTCAGTACAATCTGCTCTGATGCCGCATAGTTAAGCCAGCCCCGACACCCGCCAACACCCGCTGACGCGCCCTGACGGGCTTGTCTGCTCCCGGCATCCGCTTACAGACAAGCTGTGACCGTCTCCGGGAGCTGCATGTGTCAGAGGTTTTCACCGTCATCACCGAAACGCGCGAGACGAAAGGGCCTCGTGATACGCCTATTTTTATAGGTTAATGTCATGATAATAATGGTTTCTTAGACGTCAGGTGGCACTTTTcggGGAAATGTGCGcggaaCCCCTATTTTGTTTATTTTTTCTAAATACAtTcaaatATGTATCCGCTcatGAGACAATAACCCTGATAAATgCTTCAATaatATTGAAAaagGAAGAGtatgagtattcaacatTTTCCGTGTCCcCcttattCCcctTTTTTGcggctttttgCctttctGT
>RH017-10_G16 - GSC RH01710.CR G16 (809) Warning: Vector Segment;
tgGGTGCAGTCATAACTTCGTATAATCTACCGTATACGAAGTTATCCTAGCGTGCccgatacAGCGGCCGCCCGCTACAGAAGGCCATATACCGTTCGTATACACTACCGTATACGAACGGTAACAGGCACCCGAGCTCAGGAATTCACTGGCCGTCGTTTTACAACGTCGTGACTGGGAAAACCCTGGCGTTACCCAACTTAATCGCCTTGCAGCACATCCCCCTTTCGCCAGCTGGCGTAATAGCGAAGAGGCCCGCACCGATCGCCCTTCCCAACAGTTGCGCAGCCTGAATGGCGAATGGCGCCTGATGCGGTATTTTCTCCTTACGCATCTGTGCGGTATTTCACACCGCATATGGTGCACTCTCAGTACAATCTGCTCTGATGCCGCATAGTTAAGCCAGCCCCGACACCCGCCAACACCCGCTGACGCGCCCTGACGGGCTTGTCTGCTCCCGGCATCCGCTTACAGACAAGCTGTGACCGTCTCCGGGAGCTGCATGTGTCAGAGGTTTTCACCGTCATCACCGAAACGCGCGAGACGAAAGGGCCTCGTGATACGCCTATTTTTATAGGTTAATGTCATGATAATAATGGTTTCTTAGACGTCAGGTGGCACTTTTCGgGGAAatgtGCGCGGAACCCCTATTTGTTTATTTttctaaatacatTcaAATATGTATCCGCTCATGaGACAATAACcctgaTAAATGcttcaaTaaTATTGAAAAAGGAaGagtatgagtattcaacatttcCGTGTccgcccttattccCTTTTtttgcggcatTTTGCCtttctgttTt
>RH017-10_G17 - GSC RH01710.CR G17 (880) Warning: Vector Segment;
ctCtGATGGGTGCAGTCATAACTTCGTATAGCGTACCGTATACGAAGTTATCCTAGCGTGCcagatacAGCGGCCGCCCGCTACAGAAGGCCATATACCGTTCGTATACTGTACCGTATACGAACGGTAACAGGCACCCGAGCTCAGGAATTCACTGGCCGTCGTTTTACAACGTCGTGACTGGGAAAACCCTGGCGTTACCCAACTTAATCGCCTTGCAGCACATCCCCCTTTCGCCAGCTGGCGTAATAGCGAAGAGGCCCGCACCGATCGCCCTTCCCAACAGTTGCGCAGCCTGAATGGCGAATGGCGCCTGATGCGGTATTTTCTCCTTACGCATCTGTGCGGTATTTCACACCGCATATGGTGCACTCTCAGTACAATCTGCTCTGATGCCGCATAGTTAAGCCAGCCCCGACACCCGCCAACACCCGCTGACGCGCCCTGACGGGCTTGTCTGCTCCCGGCATCCGCTTACAGACAAGCTGTGACCGTCTCCGGGAGCTGCATGTGTCAGAGGTTTTCACCGTCATCACCGAAACGCGCGAGACGAAAGGGCCTCGTGATACGCCTATTTTTATAGGTTAATGTCATGATAATAATGGTTTCTTAGACGTCAGGTGGCACTTTTCGGGGAAATGTGCGCGGAACCCCTATTTGTTTATTTTTCTAAATACATTCAAATATGTATCCGCTCATGAGACAATAACCCTGATAAATGcttcaATAATATTGAAAAAGGAAGAGTATGAGTATTCAACATTTCCGTGTCGCCCTTATTCCCTTTTTTGCGGCATTTTGCCttcCtGTTTTTGCTCACCCagaaacGctggtGAaagtAAAAGaTgctGAagatcagttgggtgcacGAGtGGgttAC
>RH017-10_G18 - GSC RH01710.CR G18 (821) Warning: Vector Segment;
GGTGCAgtCaTAACTTCGTATACGCTACAATATACGAAGTTATCCTAGCGTGCcatatacAGCGGCCGCCCGCTACAGAAGGCCATATACCGTTCGTATAGCCTATATTATACGAACAGTAACAGGCACCCGAGCTCAGGAATTCACTGGCCGTCGTTTTACAACGTCGTGACTGGGAAAACCCTGGCGTTACCCAACTTAATCGCCTTGCAGCACATCCCCCTTTCGCCAGCTGGCGTAATAGCGAAGAGGCCCGCACCGATCGCCCTTCCCAACAGTTGCGCAGCCTGAATGGCGAATGGCGCCTGATGCGGTATTTTCTCCTTACGCATCTGTGCGGTATTTCACACCGCATATGGTGCACTCTCAGTACAATCTGCTCTGATGCCGCATAGTTAAGCCAGCCCCGACACCCGCCAACACCCGCTGACGCGCCCTGACGGGCTTGTCTGCTCCCGGCATCCGCTTACAGACAAGCTGTGACCGTCTCCGGGAGCTGCATGTGTCAGAGGTTTTCACCGTCATCACCGAAACGCGCGAGACGAAAGGGCCTCGTGATACGCCTATTTTTATAGGTTAATGTCATGATAATAATGGTTTCTTAGACGTCAGGTGGCACTTTTCGGGGAAATGTGCGCGGAACCCCTATTTGTTTATTTTTCTAAATACATTCAAATATGTATCCGCTCATGAGACAATAACCCTGATaaaTGCTTCaataATATTGAAAAAGGAAGAGTATGaatatTCAACATTTCCGTGTcgcccttatTCCCTTTTTTTGCggcatTttgCcTtcctGTTTTTGCTCacccagaAAc
>RH017-10_G19 - GSC RH01710.CR G19 (809) Warning: Vector Segment;
ggggtgcagTCATAACTTCGTATACAGTACTCTATACGAAGTTATCCTAGCGTGCCAGAGACAGCGGCCGCCCGCTACAGAAGGCCATATACCGTTCGTATACACTACCCTATACGAACGGTAACAGGCACCCGAGCTCAGGAATTCACTGGCCGTCGTTTTACAACGTCGTGACTGGGAAAACCCTGGCGTTACCCAACTTAATCGCCTTGCAGCACATCCCCCTTTCGCCAGCTGGCGTAATAGCGAAGAGGCCCGCACCGATCGCCCTTCCCAACAGTTGCGCAGCCTGAATGGCGAATGGCGCCTGATGCGGTATTTTCTCCTTACGCATCTGTGCGGTATTTCACACCGCATATGGTGCACTCTCAGTACAATCTGCTCTGATGCCGCATAGTTAAGCCAGCCCCGACACCCGCCAACACCCGCTGACGCGCCCTGACGGGCTTGTCTGCTCCCGGCATCCGCTTACAGACAAGCTGTGACCGTCTCCGGGAGCTGCATGTGTCAGAGGTTTTCACCGTCATCACCGAAACGCGCGAGACGAAAGGGCCTCGTGATACGCCTATTTTTATAGGTTAATGTCATGATAATAATGGTTTCTTAGACGTCAGGTGGCACTTTTCGGGGAAATGTGCGCGGAACCCCTATTTGTTTATTTTTCTAAATACATTCAAATATGTATCCGCTCATGAGACAATAACCCTGATAAatgCTtcaataaTATTGAAAAAGGAAGAGTATGAGTATTCAACATTTTCCGTGTTcgcCctttttcCCTTTTttgcggcatTttgcctTCctgTTTT
>RH017-10_G20 - GSC RH01710.CR.1 G20 (135) 
cTGATGGGTGcagTcATAACTTCGTATATCCTAAGTTATACGAACGGTATATGGCCTTctgagcGGGCGGCCGCTGTCTCTGGCACGCTAGGATAACTTCGTATAGGCTaaccaTATACGAACGGTAACAGGCAC
>RH017-10_G21 - GSC RH01710.CR G21 (850) Warning: Vector Segment;
gtGCAGTCATAACTTCGTATAAGTTACCCTATACGAAGTTATCCTAGCGTGCCAGAGACAGCGGCCGCCCGCTACAGAGGCCATATACCGTTCGTATACCGTACGATATACGAACGGTAACAGGCACCCGAGCTCAGGAATTCACTGGCCGTCGTTTTACAACGTCGTGACTGGGAAAACCCTGGCGTTACCCAACTTAATCGCCTTGCAGCACATCCCCCTTTCGCCAGCTGGCGTAATAGCGAAGAGGCCCGCACCGATCGCCCTTCCCAACAGTTGCGCAGCCTGAATGGCGAATGGCGCCTGATGCGGTATTTTCTCCTTACGCATCTGTGCGGTATTTCACACCGCATATGGTGCACTCTCAGTACAATCTGCTCTGATGCCGCATAGTTAAGCCAGCCCCGACACCCGCCAACACCCGCTGACGCGCCCTGACGGGCTTGTCTGCTCCCGGCATCCGCTTACAGACAAGCTGTGACCGTCTCCGGGAGCTGCATGTGTCAGAGGTTTTCACCGTCATCACCGAAACGCGCGAGACGAAAGGGCCTCGTGATACGCCTATTTTTATAGGTTAATGTCATGATAATAATGGTTTCTTAGACGTCAGGTGGCACTTTTCGGGGAAATGTGCGCGGAACCCCTATTTGTTTATTTTTCTAAATACATTCAAATATGTATCCGCTCATGAGACAATAACCCTGATAAATGCTTCAATAATATTGAAAAGGGAAGAGTATGAGTATTCAACATTTTCCGTGTCGCCCTTATTCcctTTTttTGCGGCATTTTTGCcttcctGTTTTTGCTCACCCagaAACGCTGGGTGaAAGtaaaagaTGCTGAagat
>RH017-10_G22 - GSC RH01710.CR G22 (827) Warning: Vector Segment;
tgatGGGTGCAGTCATAACTTCGTATACTTTAGCCTATACGAAGTTATCCTAGCGTGCCagagaCAGCGGCCGCCCGCTACAGAAGGCCATATACCGTTCGTATAACCTACAATATACGAACGGTAACAGGCACCCGAGCTCAGGAATTCACTGGCCGTCGTTTTACAACGTCGTGACTGGGAAAACCCTGGCGTTACCCAACTTAATCGCCTTGCAGCACATCCCCCTTTCGCCAGCTGGCGTAATAGCGAAGAGGCCCGCACCGATCGCCCTTCCCAACAGTTGCGCAGCCTGAATGGCGAATGGCGCCTGATGCGGTATTTTCTCCTTACGCATCTGTGCGGTATTTCACACCGCATATGGTGCACTCTCAGTACAATCTGCTCTGATGCCGCATAGTTAAGCCAGCCCCGACACCCGCCAACACCCGCTGACGCGCCCTGACGGGCTTGTCTGCTCCCGGCATCCGCTTACAGACAAGCTGTGACCGTCTCCGGGAGCTGCATGTGTCAGAGGTTTTCACCGTCATCACCGAAACGCGCGAGACGAAAGGGCCTCGTGATACGCCTATTTTTATAGGTTAATGTCATGATAATAATGGTTTCTTAGACGTCAGGTGGCACTTTTCGGGGAAATGTGCGCGGAACCCCTATTTGTTTATTTTTCTAAATACATTCAAATATGTATCCGCTCATGAGACAATAACCCTGATAAATGCTTCAATAATATtgaAAAAGGAAGAGTATGAGTATTCAacatttcCGTGTCGcCCTtatTCCCTTTTTTgcggCATTttgccTTCctgtTTTTGCTcaCccagaaaCgc
>RH017-10_G23 - GSC RH01710.CR G23 (85) 
CTAGCGTGccatatacAGCGGCCGCCCGCTACAGAAGGCCATATACCGTTCGTATACCCTACCATATACGAACGGTAACAGGCAC
>RH017-10_G24 - GSC RH01710.CR G24 (685) Warning: Vector Segment;
GGGTgcagTCATAActtcgTATAGCTTACAGTATACGAAGTTATCCTAGCGTGCcagtgaCAGCGGCCGCCCGCTACAGAAGGCCATATACCGTTCGTATAGATTACCCTATACGAACGGTAACAGGCACCCGAGCTCAGGAATTCACTGGCCGTCGTTTTACAACGTcgtgACTGGGAAAACCCTGGCGTTACCCAACTTAATCGCCTTGCAGCACATCCCCCTTTCGCCAGCTGGCGTAATAGCGAAGAGGCCCGCACCGATCGCCCTTCCCAACAGTTGCGCAGCCTGAATGGCGAATGGCGCCTGATGCGGTATTTTCTCCTTACGCATCTGTGCGGTATTTCACACCGCATATGGTGCACTCTCAGTACAATCTGCTCTGATGCCGCATAGTTAAGCCAGCCCCGACACCCGCCAACACCCGCTGACGCGcCCTGACGGGCTTGTCtGCTCCCGGCATCCGCTTACAGACAAGCTGTGACCGTCtCCGGGAGCTGCATGtgtcaGAGGTTTTCACCGTCATCACCGAAACGCGCGAGAcgaaaGGGCCTCGTGATAcgcCTATTTTtataggTTaaTGTCATGATAATaatggtttctTagAcgtcaggTGGcacTTTTCGGGGAAATGTGCGCGGAacccctATTTgTttaTTtttcttaatacaTTTCAAATATGTAt
>RH017-10_H01 - GSC RH01710.CR.1 H01 (657) Warning: Vector Segment;
tgctCtGATGGGTGCAGTCATAACTTCGTATAACTTACGCTATACGAAGTTATCCTAGCGTGCcttataCAGCGGCCGCCCGCTACAGAAGGCCATATACCGTTcttatAGCATACGCTATACGAACGGTAACAGGCACCCGAGCTCAGGAATTCACTGGCCGTCGTTTTACAACGTCGTGACTGGGAAAACCCTGGCGTTACCCAACTTAATCGCCTTGCAGCACATCCCCCTTTCGCCAGCTGGCGTAATAGCGAAGAGGCCCGCACCGATCGCCCTTCCCAACAGTTGCGCAGCCTGAATGGCGAATGGCGCCTGATGCGGTATTTTCTCCTTACGCATCTGTGCGGTATTTCACACCGCATATGGTGCACTCTCAGTACAATCTGCTCTGATGCCGCATAGTTAAGCCAGCCCCGACACCCGCCAACACCCGCTGACGCGCCCTGACGGGCTTGTCTGCTCCCGGCATCCGCTTACAGACAAGCTGTGACCGTCTCCGGGAGCTGCATGTGTCAGAGGTTTTCACCGTCATCACCGAAACGCGCGAGACGAAAGGGCCTCGTGATACGCCTATTTTTATAGGTTAATGTCATGATAATAATGGTTTCttagaCGtcaggtGGCACttttCgGGGAaatgtGcgcggaaCCCCc
>RH017-10_H02 - GSC RH01710.CR.1 H02 (729) Warning: Vector Segment;
gctCtgatgGGTGCAGTCATAACTTCGTATATTGTACCCTATACGAAGTTATCCTAGCGTGCCatagaCAGCGGCCGCCCGCTACAGAAGGCCATATACCGTCGTATAGCTTAGCATATACGAACGGTAACAGGCACCCGAGCTCAGGAATTCACTGGCCGTCGTTTTACAACGTCGTGACTGGGAAAACCCTGGCGTTACCCAACTTAATCGCCTTGCAGCACATCCCCCTTTCGCCAGCTGGCGTAATAGCGAAGAGGCCCGCACCGATCGCCCTTCCCAACAGTTGCGCAGCCTGAATGGCGAATGGCGCCTGATGCGGTATTTTCTCCTTACGCATCTGTGCGGTATTTCACACCGCATATGGTGCACTCTCAGTACAATCTGCTCTGATGCCGCATAGTTAAGCCAGCCCCGACACCCGCCAACACCCGCTGACGCGCCCTGACGGGCTTGTCTGCTCCCGGCATCCGCTTACAGACAAGCTGTGACCGTCTCCGGGAGCTGCATGTGTCAGAGGTTTTCACCGTCATCACCGAAACGCGCGAGACGAAAGGGCCTCGTGATACGCCTATTTTTATAGGTTAATGTCATGATAATAATGGTTTCTTAGACGTCAGGTGGCACTTTTCGGGGAAATGTGCGCGGAACCCCTATTTGTTTATTTTTctaaATACATTCAaaTATGTATCcgctcATGagaCAATAACCCTgataaATGcttcaaTA
>RH017-10_H03 - GSC RH01710.CR.1 H03 (135) 
ctGATGGGTGCAGTCATAACTTCGTATACACTACTATATACGAAGTTATCCTAGCGTGCccgtgaCAGCGGCCGCCCGCTACAGAAGGCCATATACCGTTCGTATAGCCTACCCTATACGAACGGTAACAGGCAC
>RH017-10_H04 - GSC RH01710.CR.1 H04 (498) Warning: Vector Segment;
ggGtGcAgTcataactTCGtATatCGTACAATATACGAAGTTATCCTAGCGtgcctttgacAGCGGCCGCCCGTACAGAAGGCCATATACCGTtcctttATCTTACACTATACGAACGGTAACAGGCACCCGAGCTCAGGAATTCACTGGCCGTCGTTTTACAACGtcttgccTGGGAAAACCCTGGCGTTACCCAACTTAATCGCCTTGCAGCACATCCCCCTTTCGCCAGCTGGCGTAATAGCGAAGAGGCCCGCACCGATCGCCCTTCCCAACAGTTGCGCAGCCTGAATGGCGAATGGCGCCTGATGCGGTATTTTCTCCTTACGCAtCTGTGcGGTATTTCACACCGCATATGGTGCACTCTCaGtACAATCTGCTCTGATGCcgcatagtTAAGCCAGCCCCGACAcccttttttttttgctGACGcgccctgACGGGCTTGTCTGCTCccggcttccgcttacagAcaagcTgTGACCgtctccggGAGCT
>RH017-10_H05 - GSC RH01710.CR.1 H05 (607) Warning: Vector Segment;
ctctgatgGGTGCAGTCATAACTTCGTATAAACTACACTATACGAAGTTATCCTAGCGTgccctttacagCGGCCGCCCGCTACAGAAGGCCATATACCGTtcctttAACATAACATATACGAACGGTAACAGGCACCCGAGCTCAGGAATTCACTGGCCGTCGTTTTACAACgtcttcccctGGGAAAACCCTGGCGTTACCCAACTTAATCGCCTTGCAGCACATCCCCCTTTCGCCAGCTGGCGTAATAGCGAAGAGGCCCGCACCGATCGCCCTTCCCAACAGTTGCGCAGCCTGAATGGCGAATGGCGCCTGATGCGGTATTTTCTCCTTACGCATCTGTGCGGTATTTCACACCGCATATGGTGCACTCTCAGTACAATCTGCTCTGATGCCGCATAGTTAagcCAGCCCCGACACCCgccaactcccGCTGACGCGCCCTGACGGGCTTGTCTGCTCCCGGCATCcGCTTACAGACAAGCTGTGACCGTCTCCGGGAGCTGCATGTGTCAGAGGTTTTCacCGTCATCACCGAAACGcgcGAGACGAAAGGGCCtcgTGATAcgcctatttttaTAGGTTaaTGTcatGATAATAATGGt
>RH017-10_H06 - GSC RH01710.CR.1 H06 (634) Warning: Vector Segment;
atGGGGCAGTCATAACTTCGTATAAAGTACGTTATACGAAGTTATCCTAGCGTGCcctatacagCGGCCGCCCGCTACAGAAGGCCATATACCGttcctttAaagaacCCTATACgaatggtaacAGGCACCCGAGCTCAGGAATTCACTGGCCGTCGTTTTACAACGtccttccaaagaaaACCCTGGCGTTACCCAACTTAATCGCCTTGCAGCACATCCCCCTTTCGCCAGCTGGCGTAATAGCGAAGAGGCCCGCACCGATCGCCCTTCCCAACAGTTGCGCAGCCTGAATGGCGAATGGCGCCTGATGCGGTATTTTCTCCTTACGCATCTGTGCGGTATTTCACACCGCATATGGTGCACTCTCagTACAATCTGCTCTGATGCCGCATAgtttattcagCCCCGACACCCGCCAACACCCGCTGACGCGCCCTGACGGGCTTGTCTGCTCCCGGCATCCGCTTACAGACAAGCTGTGACCGTCTCCGGGAGCTGCATGTGTCAGAGGTTTTCACCGtcatcacCGAAACGCGCGAGACGAAAGGGCCTCgtGATACGCctatttttataggtTAAtgtcatgATAATAATGGTTTCcTTAGACgtccggTGgcacctttcggGGAAa
>RH017-10_H07 - GSC RH01710.CR.1 H07 (11) 
gTAACAGGCAC
>RH017-10_H08 - GSC RH01710.CR.1 H08 (565) Warning: Vector Segment;
gTgCAGTcataACTTCGtatAGAATACCCTATACGAAGTTATCCTAGCGTGccttttacaGCGGCCGCCCGCTACAGAAGGCCATATACCGTTCGTATACCTTACCATATACGAACGGTAACAGGCACCCGAGCTCAGGAATTCACTGGCCGTCGTTTTACAACGtCttgaCTGGGAAAACCCTGGCGTTACCCAACTTAATCGCCTTGCAGCACATCCCCCTTTCGCCAGCTGGCGTAATAGCGAAGAGGCCCGCACCGATCGCCCTTCCCAACAGTTGCGCAGCCTGAATGGCGAATGGCGCCTGATGCGGTATTTTCTCCTTACGCATCTGTGCGGTATTTCACACCGCATATGGTGCACTCTCAGTACAATCTGCTCTGATGCCGCATAGTTAAGCCAGCCCCGACACCCGCCAACACCCGCTGACGCGCCCTGACGGGCTTGTCTGCTCcCGGCATCCGCTTACAGAcaagCTGTGACCGTCtccGGGAGCTGCATGTGTCAGAGGTTTTCACCGTcattaccgAAACGCGcGagacgAAAGGGCCtcgtGATActcCTA
>RH017-10_H09 - GSC RH01710.CR.1 H09 (130) 
ggGtgCAgtcataactTCGtatAGAATATGTTATACGAACGGTATATGGCCTTccgttgcggGCGGCCGCTGTCTCTGGCACGCTAGgATAACTtcgtATAGTATAaGCTATACGAACGGTAACAGGCAC
>RH017-10_H10 - GSC RH01710.CR.1 H10 (85) 
CTAGCGtgccctttacagCGGCCGCCCGCTACAgaaggccATATaccGttcttttATAATACCATATAcgaACGGTAACAGGCAC
>RH017-10_H11 - GSC RH01710.CR.1 H11 (66) 
gGCCGCCCGCTACAGAAGGCCATATACCgcccctatattcTACCCTaTACgaACGGTAACAGGCAC
>RH017-10_H12 - GSC RH01710.CR.1 H12 (740) Warning: Vector Segment;
ggTGCAGTCATAACTTCGTATAGCATACGCTATACGAAGTTATCCTAGCGTGCcctttgacAGCGGCCGCCCGCTACAGAAGGCCATATACCGTTCGTATAGCCTACATATACGAACGGTAACAGGCACCCGAGCTCAGGAATTCACTGGCCGTCGTTTTACAACGTCGTGACTGGGAAAACCCTGGCGTTACCCAACTTAATCGCCTTGCAGCACATCCCCCTTTCGCCAGCTGGCGTAATAGCGAAGAGGCCCGCACCGATCGCCCTTCCCAACAGTTGCGCAGCCTGAATGGCGAATGGCGCCTGATGCGGTATTTTCTCCTTACGCATCTGTGCGGTATTTCACACCGCATATGGTGCACTCTCAGTACAATCTGCTCTGATGCCGCATAGTTAAGCCAGCCCCGACACCCGCCAACACCCGCTGACGCGCCCTGACGGGCTTGTCTGCTCCCGGCATCCGCTTACAGACAAGCTGTGACCGTCTCCGGGAGCTGCATGTGTCAGAGGTTTTCACCGTCATCACCGAAACGCGCGAGACGAAAGGGCCTCGTGATACGCCTATTTTTATAGGTTAATGTCATGATAATAATGGTTTCTTAGACGTCAGGTGGCACTTTTcgGGGAAATGTGCGCGgaACccctatttGTTtatTTTTcTAAATAcatTCAaatatgtatcCGCTCATGAGACAATAACcctGaTaAatgcttccataaTattgaAAAAggaagagt
>RH017-10_H13 - GSC RH01710.CR.1 H13 (641) Warning: Vector Segment;
GGTGCAGTCATAACTTCGTATaaaTACAATATACGAAGTTATCCTAGCGTGCcctttatagCGGCCGCCCGCTACAGAAGGCCATATACCGTTCGTATATCCTAACATATACGAACGGTAACAGGCACCCGAGCTCAGGAATTCACTGGCCGTCGTTTTACAACGTCGTGACTGGGAAAACCCTGGCGTTACCCAACTTAATCGCCTTGCAGCACATCCCCCTTTCGCCAGCTGGCGTAATAGCGAAGAGGCCCGCACCGATCGCCCTTCCCAACAGTTGCGCAGCCTGAATGGCGAATGGCGCCTGATGCGGTATTTTCTCCTTACGCATCTGTGCGGTATTTCACACCGCATATGGTGCACTCTCAGTACAATCTGCTCTGATGCCGCATAGTTAAGCCAGCCCCGACACCCGCCAACACCCGCTGACGCGCCCTGACGGGCTTGTCTGCTCCCGGCATCCGCTTACAGACAAGcTGTGACCGTCTCCGGGAGCTGCATGTGTCaGAGGTTTTCACCGTcaTCACCGAAACGCGCGAGACGAAAGGGCCtcgtGATACGCCTATTTTtataGGTTAATGTCATGATAAtAATGGTTTCtTagacgtCAGgTGGCACTTTTcggGGAAatgtgCGCGGAA
>RH017-10_H14 - GSC RH01710.CR.1 H14 (666) Warning: Vector Segment;
gatgGGTGCAGTCATAACTTCGTATACTTTACGCTATACGAACGGTATATGGCCttccgtttcgGGCGGCCGCTGTCTCTGGCACGCTAGGATAACTTCGTATAGAGTACGCTATACGAACGGTAACAGGCACCCGAGCTCAGGAATTCACTGGCCGTCGTTTTACAACGTCGTGACTGGGAAAACCCTGGCGTTACCCAACTTAATCGCCTTGCAGCACATCCCCCTTTCGCCAGCTGGCGTAATAGCGAAGAGGCCCGCACCGATCGCCCTTCCCAACAGTTGCGCAGCCTGAATGGCGAATGGCGCCTGATGCGGTATTTTCTCCTTACGCATCTGTGCGGTATTTCACACCGCATATGGTGCACTCTCAGTACAATCTGCTCTGATGCCGCATAGTTAAGCCAGCCCCGACACCCGCCAACACCCGCTGACGCGCCCTGACGGGCTTGTCTGCTCCCGGCAtCCGCTTACAGACAAGCTGTGACCGTCTCCGGGAGCTGCATGTGTCaGAGGTTTTCACCGTCATcacCGAAACGCGCGAGACGAAAGGGCCTcgtGATACGCCTATTTTTATAGGTTAATGTCATTGATAATAATGGTTTCTTagacgtcaGGTGGCACTttttggGGAAatgtgCGCggaacCCCtattTGTTTATTTTt
>RH017-10_H15 - GSC RH01710.CR.1 H15 (130) 
gGGTGcaGTCATAactTcGTATATACTACCATATACGAAGTTATCCTAGCGTGCccttttaagCGGCCGCCCGCTACAGAAGGCCATATACCGTTCGTATATTCTACCATATACGAACGGTAACAGGCAC
>RH017-10_H16 - GSC RH01710.CR.1 H16 (645) Warning: Vector Segment;
GGtgcagtcataaCTTCGTATATAATACCCTATACGAAGTTATCCTAGCGTGCccttttacAGCGGCCGCCCGCTACAGAAGGCCATATACCGTTCGTATAGTTTACCCTATACGAACGGTAACAGGCACCCGAGCTCAGGAATTCACTGGCCGTCGTTTTACAACGTcttGACTGGGAAAACCCTGGCGTTACCCAACTTAATCGCCTTGCAGCACATCCCCCTTTCGCCAGCTGGCGTAATAGCGAAGAGGCCCGCACCGATCGCCCTTCCCAACAGTTGCGCAGCCTGAATGGCGAATGGCGCCTGATGCGGTATTTTCTCCTTACGCATCTGTGCGGTATTTCACACCGCATATGGTGCACTCTCAGTACAATCTGCTCTGATGCCGCATAGTTAAGCCAGCCCCGACACCCGCCAACACCCGCTGACGCGCCCTGACGGGCTTGTCTGCTCCCGGCATCCGCTTACAGACAAGCTGTGACCGTCTCCGGGAGCTGCATGTGtcagAGGTTTTCACCGTCatcaCCGAAACGCGCGAGACGAAAGGGCCTCGTGAtacGCCTATTTTTatagGttAATGTCATGataataaTGGTTTTCTTAGACGttcaggTGGCACTTTTCgggGGAAATgtgcgcgga
>RH017-10_H17 - GSC RH01710.CR.1 H17 (651) Warning: Vector Segment;
gGTGCAGTCATAACTTCGTATAAAGTAGCTTATACGAAGTTATCCTAGCGTGCccttataCAGCGGCCGCCCGCTACAGAAGGCCATATACCGTTCGTATACTGTATCATATACGAACGGTAACAGGCACCCGAGCTCAGGAATTCACTGGCCGTCGTTTTACAACGTCGTGACTGGGAAAACCCTGGCGTTACCCAACTTAATCGCCTTGCAGCACATCCCCCTTTCGCCAGCTGGCGTAATAGCGAAGAGGCCCGCACCGATCGCCCTTCCCAACAGTTGCGCAGCCTGAATGGCGAATGGCGCCTGATGCGGTATTTTCTCCTTACGCATCTGTGCGGTATTTCACACCGCATATGGTGCACTCTCAGTACAATCTGCTCTGATGCCGCATAGTTAAGCCAGCCCCGACACCCGCCAACACCCGCTGACGCGCCCTGACGGGCTTGTCTGCTCCCGGCATCCGCTTACAGACAAGCTGTGACCGTCtCCGGGAGCTGCATGTGtcaGAGGTTTTCACCGTcatCACCGAAACGCGCGAgacGAAAGGGCCTCGTGATACGCCTATTTTTATAGGTTAATGTCATGATAAtaaaggTTTCttagacgtcaggtggcactttTTCGGGGaaaTGTGCGCGGAACCCCTAT
>RH017-10_H18 - GSC RH01710.CR.1 H18 (134) 
gatgGGTGCAGTCATAACTTCGTATAAGCTAGCATATACGAAGTTATCCTAGCGTGCcatgttaCAGCGGCCGCCCGCTACAGAAGGCCATATACCGTTCGTATACAATAGACTATACGAACGGTAACAGGCAC
>RH017-10_H19 - GSC RH01710.CR.1 H19 (137) 
ctCtgaTGGGtgcagTCATAACTTCGTATATACTAACATATACGAAGTTATCCTAGCGTGCCagagACAGCGGCCGCCCGCTACAGAAGGCCATATACCGTTCGTATACTCTATCATATACGAACGGTAACAGGCAC
>RH017-10_H20 - GSC RH01710.CR.1 H20 (759) Warning: Vector Segment;
gGGTGCAGTCatAACTTCGTATAATCTACGTTATACGAAGTTATCCTAGCGTGCcatagaCAGCGGCCGCCCGCTACAGAAGGCCATATACCGTTCGTATAcgcTACACTATACGAACGGTAACAGGCACCCGAGCTCAGGAATTCACTGGCCGTCGTTTTACAACGTCGTGACTGGGAAAACCCTGGCGTTACCCAACTTAATCGCCTTGCAGCACATCCCCCTTTCGCCAGCTGGCGTAATAGCGAAGAGGCCCGCACCGATCGCCCTTCCCAACAGTTGCGCAGCCTGAATGGCGAATGGCGCCTGATGCGGTATTTTCTCCTTACGCATCTGTGCGGTATTTCACACCGCATATGGTGCACTCTCAGTACAATCTGCTCTGATGCCGCATAGTTAAGCCAGCCCCGACACCCGCCAACACCCGCTGACGCGCCCTGACGGGCTTGTCTGCTCCCGGCATCCGCTTACAGACAAGCTGTGACCGTCTCCGGGAGCTGCATGTGTCAGAGGTTTTCACCGTCATCACCGAAACGCGCGAGACGAAAGGGCCTCGTGATACGCCTATTTTTATAGGTTAATGTCATGATAATAATGGTTTCTTAGACgtcaggtggcACTTttcggGGAAATGTGCGCGGAACCCCCTATTTGTTTATTTTTCTAAATACattcaaatATGTAtCcgctCATGagacaataAcCccgatAAAtgcttcaATAATATTGAAAaaggAAGAGTatgagtattcaacATTt
>RH017-10_H21 - GSC RH01710.CR.1 H21 (802) Warning: Vector Segment;
ctgaTGGGTGCAGTCATAACTTCGTATAACCTAACCTATACGAAGTTATCCTAGCGTGCCAgagACAGCGGCCGCCCGCTACAGAAGGCCATATACCGTTCGTATACCCTACCATATACGAACGGTAACAGGCACCCGAGCTCAGGAATTCACTGGCCGTCGTTTTACAACGTCGTGACTGGGAAAACCCTGGCGTTACCCAACTTAATCGCCTTGCAGCACATCCCCCTTTCGCCAGCTGGCGTAATAGCGAAGAGGCCCGCACCGATCGCCCTTCCCAACAGTTGCGCAGCCTGAATGGCGAATGGCGCCTGATGCGGTATTTTCTCCTTACGCATCTGTGCGGTATTTCACACCGCATATGGTGCACTCTCAGTACAATCTGCTCTGATGCCGCATAGTTAAGCCAGCCCCGACACCCGCCAACACCCGCTGACGCGCCCTGACGGGCTTGTCTGCTCCCGGCATCCGCTTACAGACAAGCTGTGACCGTCTCCGGGAGCTGCATGTGTCAGAGGTTTTCACCGTCATCACCGAAACGCGCGAGACGAAAGGGCCTCGTGATACGCCTATTTTTATAGGTTAATGTCATGATAATAATGGTTTCTTAGACGTCAGGTGGCACTTTTCGGGGAAATGTGCGcggAACCCCTATTTGTTTATTTTTCTAAATACAttccaATATGTATCCGCTCATGAGACAATaaCCCTgataaaTGCTtcaatAATattgaaAaaggaAGagtatgagtattccacatTTCCgtgtcgcCcttattcccttTTTttgcgcaTTTtgccc
>RH017-10_H22 - GSC RH01710.CR.1 H22 (747) Warning: Vector Segment;
ctCtGATGGGTGcagTCATAACTTCGTATAGCATACCCTATACGAAGTTATCCTAGCGTGCCagagACAGCGGCCGCCCGCTACAGAAGGCCATATACCGTTCGTATACCATACCATATACGAACGGTAACAGGCACCCGAGCTCAGGAATTCACTGGCCGTCGCTTTACAACGTCGTGACTGGGAAAACCCTGGCGTTACCCAACTTAATCGCCTTGCAGCACATCCCCCTTTCGCCAGCTGGCGTAATAGCGAAGAGGCCCGCACCGATCGCCCTTCCCAACAGTTGCGCAGCCTGAATGGCGAATGGCGCCTGATGCGGTATTTTCTCCTTACGCATCTGTGCGGTATTTCACACCGCATATGGTGCACTCTCAGTACAATCTGCTCTGATGCCGCATAGTTAAGCCAGCCCCGACACCCGCCAACACCCGCTGACGCGCCCTGACGGGCTTGTCTGCTCCCGGCATCCGCTTACAGACAAGCTGTGACCGTCTCCGGGAGCTGCATGTGTCAGAGGTTTTCACCGTCATCACCGAAACGCGCGAGACGAAAGGGCCTCGTGATACGCCTATTTTTATAGGTTAATGTCATGATAATAATGGTTTCTTAGACGTCAGGTGGCACTTTtcgggGAAATGTGCGCGGAACCcCTATTTGTTTATTTttctaAATACATTCAaATATGTATCCGCTCATGAGACAATAACCCTGATAAATGCTtcaataataTtgaaAAAggaagAG
>RH017-10_H23 - GSC RH01710.CR.1 H23 (668) Warning: Vector Segment;
tctGatgGGTGCAGTCATAACTTCGTATAGCGTAGACTATACGAAGTTATCCTAGCGTGCcagtagaCAGCGGCCGCCCGCTACAGAAGGCCATATACCGTTCGTATAACCTACCATATACGAACGGTAACAGGCACCCGAGCTCAGGAATTCACTGGCCGTCGTTTTACAACGTCGTGACTGGGAAAACCCTGGCGTTACCCAACTTAATCGCCTTGCAGCACATCCCCCTTTCGCCAGCTGGCGTAATAGCGAAGAGGCCCGCACCGATCGCCCTTCCCAACAGTTGCGCAGCCTGAATGGCGAATGGCGCCTGATGCGGTATTTTCTCCTTACGCATCTGTGCGGTATTTCACACCGCATATGGTGCACTCTCAGTACAATCTGCTCTGATGCCGCATAGTTAAGCCAGCCCCGACACCCGCCAACACCCGCTGACGCGCCCTGACGGGCTTGTCTGCTCCCGGCATCCGCTTACAGACAAGCTGTGACCGTCTCCGGGAGCTGCATGTGTCAGAGGTTTTCACCGTCATCACCGAAACGCGCGAGACGAAAGGGCCTCGTGATACGCCTATTTTTATAGGTTAATGTCATGATAATAATGGTTTCTTAGacgTCAggTGGCACTTTTCGGGGAAATGtGCGCGGAACCCCTATTTGTttatTTt
>RH017-10_H24 - GSC RH01710.CR.1 H24 (642) Warning: Vector Segment;
GGTGCAGTCATAaCTTCGTATAAACTACAGTATACGAAGTTATCCTAGCGTGCcatttacAGCGGCCGCCCGCTACAGAAGGCCATATACCGTTCGTATATCATACCCTATACGAACGGTAACAGGCACCCGAGCTCAGGAATTCACTGGCCGTCGTTTTACAACGtcttGACTGGGAAAACCCTGGCGTTACCCAACTTAATCGCCTTGCAGCACATCCCCCTTTCGCCAGCTGGCGTAATAGCGAAGAGGCCCGCACCGATCGCCCTTCCCAACAGTTGCGCAGCCTGAATGGCGAATGGCGCCTGATGCGGTATTTTCTCCTTACGCATCTGTGCGGTATTTCACACCGCATATGGTGCACTCTCAGTACAATCTGCTCTGATGCCGCATAGTTAAGCCAGCCCCGACACCcgcttttttccGCTGACGCGcCCTGACGGGCTTGTCTGCTCCcggcaTCCGCTTACAGACAAGCTGTGACCGTCTCCGGGAGCTGCATGTGTCagagGTTTTcaccgtCatcaccgaAactcgcGagacgAaaGGGCCTCGTGATAcgcCTATTTTTataggttaatgtcatgataataaTggGTTTCTtagacgtcaggtggcacTTTTTcggGGaaatgttgcGCg
>RH017-10_I01 - GSC RH01710.CR I01 (814) Warning: Vector Segment;
ctcTGaTGGGTGCAGTCATAACTTCGTATACCCTACGCTATACGAAGTTATCCTAGCGTGCcacataCAGCGGCCGCCCGCTACAGAAGGCCATATACCGTTCGTatAGCATAGAATATACGAACGGTAACAGGCACCCGAGCTCAGGAATTCACTGGCCGTCGTTTTACAACGTCGTGACTGGGAAAACCCTGGCGTTACCCAACTTAATCGCCTTGCAGCACATCCCCCTTTCGCCAGCTGGCGTAATAGCGAGGAGGCCCGCACCGATCGCCCTTCCCAACAGTTGCGCAGCCTGAATGGCGAATGGCGCCTGATGCGGTATTTTCTCCTTACGCATCTGTGCGGTATTTCACACCGCATATGGTGCACTCTCAGTACAATCTGCTCTGACGCCGCATAGTTAAGCCAGCCCCGACACCCGCCAACACCCGCTGACGCGCCCTGACGGGCTTGTCTGCTCCCGGCATCCGCTTACAGACAAGCTGTGACCGTCTCCGGGAGCTGCATGTGTCAGAGGTTTTCACCGTCATCACCGAAACGCGCGAGACGAAAGGGCCTCGTGATACGCCTATTTTTATAGGTTAATGTCATGATAATAATGGTTTCTTAGACGTCAGGTGGCACTTTTCGGGGAAATGTGCGCGGAACCCCTATTTGTTTATTTTTCTAAATACATTCAAATATGTATCCGCTCATGAGACAATAACCCTGAtaaatGCTTCAATAaTATTGAAAAAGGAAGAGTatgAgTATTCaaCATTTCCGtGtcgcccTTATTCCCCTTTTTTTGCGgcatTTTTgccTTCCTGTT
>RH017-10_I02 - GSC RH01710.CR I02 (809) Warning: Vector Segment;
ctCtgaTGGGTGcagTCATAACTTCGTATACCCTACCCTATACGAAGTTATCCTAGCGTGCCAgattacAGCGGCCGCCCGCTACAGAAGGCCATATACCGTTCGTATACCCTACCATATACGAACGGTAACAGGCACCCGAGCTCAGGAATTCACTGGCCGTCGTTTTACAACGTCGTGACTGGGAAAACCCTGGCGTTACCCAACTTAATCGCCTTGCAGCACATCCCCCTTTCGCCAGCTGGCGTAATAGCGAAGAGGCCCGCACCGATCGCCCTTCCCAACAGTTGCGCAGCCTGAATGGCGAATGGCGCCTGATGCGGTATTTTCTCCTTACGCATCTGTGCGGTATTTCACACCGCATATGGTGCACTCTCAGTACAATCTGCTCTGATGCCGCATAGTTAAGCCAGCCCCGACACCCGCCAACACCCGCTGACGCGCCCTGACGGGCTTGTCTGCTCCCGGCATCCGCTTACAGACAAGCTGTGACCGTCTCCGGGAGCTGCATGTGTCAGAGGTTTTCACCGTCATCACCGAAACGCGCGAGACGAAAGGGCCTCGTGATACGCCTATTTTTATAGGTTAATGTCATGATAATAATGGTTTCTTAGACGTCAGGTGGCACTTTTCGGGGAAATGTGCGCGGAACCCCTATTTGTTTATTTTTCTAAATACATTCAAATATGTATCCGCTCATGAGACAATAACCCTGATaaaTGCtTCAATAATATTGAAAAaggAAGAGTATGAGTATTCAACATTTCCGTGTCGCCCTTATTCCCTTTTTTGCGGCATTTTGCCTTCCT
>RH017-10_I03 - GSC RH01710.CR.1 I03 (780) Warning: Vector Segment;
gcTCtGatgGGTGCAGTCATAACTTCGTATAACATACCCTATACGAAGTTATCCTAGCGTGCcacatttaGCGGCCGCCCGCTACAGAAGGCCATATACCGTTCGTATACAATACCATATACGAACGGTAACAGGCACCCGAGCTCAGGAATTCACTGGCCGTCGTTTTACAACGTCGtGACTGGGAAAACCCTGGCGTTACCCAACTTAATCGCCTTGCAGCACATCCCCCTTTCGCCAGCTGGCGTAATAGCGAAGAGGCCCGCACCGATCGCCCTTCCCAACAGTTGCGCAGCCTGAATGGCGAATGGCGCCTGATGCGGTATTTTCTCCTTACGCATCTGTGCGGTATTTCACACCGCATATGGTGCACTCTCAGTACAATCTGCTCTGATGCCGCATAGTTAAGCCAGCCCCGACACCCGCCAACACCCGCTGACGCGCCCTGACGGGCTTGTCTGCTCCCGGCATCCGCTTACAGACAAGCTGTGACCGTCTCCGGGAGCTGCATGTGTCAGAGGTTTTCACCGTCATCACCGAAACGCGCGAGACGAAAGGGCCTCGTGATACGCCTATTTTTATAGGTTAATGTCATGATAATAATGGTTTCTTAGACGTCAGGTGGCACTTTTCGGGGAAATGTGCGCGGAACCCCTATTTGTTTATTTTTCTAaAtACATTCAAATATGTATCCGCTCATGAGACAATAACCCTGATAaatGCTTCAATAAtatTGAAAAAGGAAGagtatGAGtatTCAacatttccgtGTcgcccTtA
>RH017-10_I04 - GSC RH01710.CR.1 I04 (687) Warning: Vector Segment;
gatGGGTGCAGTCATAACTTCGTATAGGCTACCCTATACGAAGTTATCCTAGCGTGccacttacAGccgCCGCCCGCTACAGAAGGCCATATACCGTTCGTATAAACTACCATATAcgaACGGTAACAGGCACCCGAGCTCagGAATTCACTGGCCGtcgTTTTACAACGTcgtGACTGGGAAAACCCTGGCGTTACCCAACTTAATCGCCTTGCAGCACATCCCCCTTTcgccaGCTGGCGTAATAGcgaAGAGGCCcgcacCGATCGCCCTTCCCAACAGTTGcgcagCCTGAATGGCGAATGGCGCCTGATGCGGTATTTTCTCCTTACGCATCTGTGcggTATTTCACACCGCATATGGTGCACTCTCAGTACAATCTGCTCTGATGCCGcatAGTTAAGCCAGCCCCGAcacCCGCCaaCACCCGCTGACGCGCCCTGACGGGCTTGTCTGCTCCCGGCATCCGCTTACAGACAAGCTGTGACCGTCTCCGGGAGCtgCATGTGTCAGAGGTTTTCACCGTCATCACCGAAACGCGCGAGACGAAAGGGCCTcgtGATACGCCTATTTTTATAGGTTAATGTCATGATAATAATGGTTTCttAGACGtcagGTGGCACTTttcgggGAAATGTGcgcggAACCCccatttgTTTATTTTtctaaATAcattccaATATGTAt
>RH017-10_I05 - GSC RH01710.CR I05 (733) Warning: Vector Segment;
gtgcagtcATAACTTCGTATAACCTACCCTATACGAAGTTATCCTAGCGTGCCAGAGACAGCGGCCGCCCGCTACAGAAGGCCATATACCGTTCGTATACCCTACACTATACGAACGGTAACAGGCACCCGAGCTCAGGAATTCACTGGCCGTCGTTTTACAACGTCGTGACTGGGAAAACCCTGGCGTTACCCAACTTAATCGCCTTGCAGCACATCCCCCTTTCGCCAGCTGGCGTAATAGCGAAGAGGCCCGCACCGATCGCCCTTCCCAACAGTTGCGCAGCCTGAATGGCGAATGGCGCCTGATGCGGTATTTTCTCCTTACGCATCTGTGCGGTATTTCACACCGCATATGGTGCACTCTCAGTACAATCTGCTCTGATGCCGCATAGTTAAGCCAGCCCCGACACCCGCCAACACCCGCTGACGCGCCCTGACGGGCTTGTCTGCTCCCGGCATCCGCTTACAGACAAGCTGTGACCGTCTCCGGGAGCTGCATGTGTCAGAGGTTTTCACCGTCATCACCGAAACGCGCGAGACGAAAGGGCCTCGTGATACGCCTATTTTTATAGGTTAATGTCATGATAATAATGGTTTCTTAGACGTCAGGTGGCACTTTTCGGGGAAATGTGCGCGGAACCCCTATTTGTTTATTTTTCtAaatACATTCAAAtatgTATCCGCTCATGAGACAATAACCCTGATAAATGCTttcatAaTattGAAAAAGg
>RH017-10_I06 - GSC RH01710.CR.1 I06 (702) Warning: Vector Segment;
gaTGGGTGCAgTCaTAACTTCGTATAGAGTACAATATACGAAGTTATCCTAGCGTGCcCtttaCAGCGGCCGCCCGCTACAGAAGGCCATATACCGTTcctatAGCGTACATTATACGAACGGTAACAGGCACCCGAGCTCAGGAATTCACTGGCCGTCGTTTTACAACGTCGTGACTGGGAAAACCCTGGCGTTACCCAACTTAATCGCCTTGCAGCACATCCCCCTTTCGCCAGCTGGCGTAATAGCGAAGAGGCCCGCACCGATCGCCCTTCCCAACAGTTGCGCAGCCTGAATGGCGAATGGCGCCTGATGCGGTATTTTCTCCTTACGCATCTGTGCGGTATTTCACACCGCATATGGTGCACTCTCAGTACAATCTGCTCTGATGCCGCATAGTTAAGCCAGCCCCGACACCCgccaacaccCGCTGACGCGCCCTGACGGGCTTGTCTGCTCCCGGCATCCGCTTACAGACAAGCTGTGACCGTCTCCGGGAGCTGCATGTGTCAGAGGTTTTCACCGTCATCacCGAAACGCGCGAGACGAAAGGGCCTcgtGATACGCCTATTTTTATAGGTTAATGTCATGATAATAATGGTTTcttagacgtcagGTGGCACTTTTcggGGAAATGTgcgcGGAACcCcTATTTGTTTATtttTctaaatacatTCAAATATGTAtccgctcctgagacaa
>RH017-10_I07 - GSC RH01710.CR.1 I07 (755) Warning: Vector Segment;
gctctGatgGGTGCAGTCATAACTTCGTATACCCTACAGTATACGAAGTTATCCTAGCGTGCcccattcaGCGGCCGCCCGCTACAGAAGGCCATATACCGTTCGTATAGCCTACATTATACGAACGGTAACAGGCACCCGAGCTCAGGAATTCACTGGCCGTCGTTTTACAACGTCGTGACTGGGAAAACCCTGGCGTTACCCAACTTAATCGCCTTGCAGCACATCCCCCTTTCGCCAGCTGGCGTAATAGCGAAGAGGCCCGCACCGATCGCCCTTCCCAACAGTTGCGCAGCCTGAATGGCGAATGGCGCCTGATGCGGTATTTTCTCCTTACGCATCTGTGCGGTATTTCACACCGCATATGGTGCACTCTCAGTACAATCTGCTCTGATGCCGCATAGTTAAGCCAGCCCCGACACCCGCCAACACCCGCTGACGCGCCCTGACGGGCTTGTCTGCTCCCGGCATCCGCTTACAGACAAGCTGTGACCGTCTCCGGGAGCTGCATGTGTCAGAGGTTTTCACCGTCATCACCGAAACGCGCGAGACGAAAGGGCCTCGTGATACGCCTATTTTTATAGGTTAATGTCATGATAATAATGGTTTCTTAGACGTCAGGTGGCactTTTCGGGGAAATGTGCGCGGAACCCctaTTTGTTTatttTtctaAATACATtccaaTATGTATCcgctcATGAGACAataacCCTGATAAAATgcttcaAtAATATTGAAAaaggaAGAGTATGAg
>RH017-10_I08 - GSC RH01710.CR.1 I08 (814) Warning: Vector Segment;
ctCTGATGGGTGCAGTCATAACTTCGTATAGCGTACCCTATACGAAGTTATCCTAGCGTGcccgtgaCAGCGGCCGCCCGCTACAGAAGGCCATATACCGTTCCTATACCCTACCATATACGAACGGTAACAGGCACCCGAGCTCAGGAATTCACTGGCCGTCGTTTTACAACGTCGTGACTGGGAAAACCCTGGCGTTACCCAACTTAATCGCCTTGCAGCACATCCCCCTTTCGCCAGCTGGCGTAATAGCGAAGAGGCCCGCACCGATCGCCCTTCCCAACAGTTGCGCAGCCTGAATGGCGAATGGCGCCTGATGCGGTATTTTCTCCTTACGCATCTGTGCGGTATTTCACACCGCATATGGTGCACTCTCAGTACAATCTGCTCTGATGCCGCATAGTTAAGCCAGCCCCGACACCCGCCAACACCCGCTGACGCGCCCTGACGGGCTTGTCTGCTCCCGGCATCCGCTTACAGACAAGCTGTGACCGTCTCCGGGAGCTGCATGTGTCAGAGGTTTTCACCGTCATCACCGAAACGCGCGAGACGAAAGGGCCTCGTGATACGCCTATTTTTATAGGTTAATGTCATGATAATAATGGTTTCTTAGACGTCAGGTGGCACTTTTCGGGGAAATGTGCGCGgaacccctATTTGTTTATTTTtctaaataCattccaaatatgtATCcgctcatGaGaCaataaccctGATAAATGCttcaataatattgaAaaaggaAGAGtatGagtatTcaacATTTCcgtgtcgcCcttattccctTTTTTTGccgccttttGCCTTCCTGTTt
>RH017-10_I09 - GSC RH01710.CR I09 (809) Warning: Vector Segment;
GtGCAGTCATAACTTCGTATAggcTAcaatATACGAAGTTATCCTAGCGTGCCagatacAGCGGCCGCCCGCTACAGAAGGCCATATACCGTTCGTATACCCTACACTATACGAACGGTAACAGGCACCCGAGCTCAGGAATTCACTGGCCGTCGTTTTACAACGTCGTGACTGGGAAAACCCTGGCGTTACCCAACTTAATCGCCTTGCAGCACATCCCCCTTTCGCCAGCTGGCGTAATAGCGAAGAGGCCCGCACCGATCGCCCTTCCCAACAGTTGCGCAGCCTGAATGGCGAATGGCGCCTGATGCGGTATTTTCTCCTTACGCATCTGTGCGGTATTTCACACCGCATATGGTGCACTCTCAGTACAATCTGCTCTGATGCCGCATAGTTAAGCCAGCCCCGACACCCGCCAACACCCGCTGACGCGCCCTGACGGGCTTGTCTGCTCCCGGCATCCGCTTACAGACAAGCTGTGACCGTCTCCGGGAGCTGCATGTGTCAGAGGTTTTCACCGTCATCACCGAAACGCGCGAGACGAAAGGGCCTCGTGATACGCCTATTTTTATAGGTTAATGTCATGATAATAATGGTTTCTTAGACGTCAGGTGGCACTTTTCGGGGAAATGTGCGCGGAACCCCTATTTGTTTATTTTTCTAAATACATTCAAATATGTATCCGCTCATGAGACAATAACCCTGATAAATGCTTCAATAAtATTGAAAAAGGAAGAGTATGagtATTCAACatttccGtGTcgcccttaTTCCCTTTTTTGCGGCATTTtgccctccTGTTTTTTGct
>RH017-10_I10 - GSC RH01710.CR.1 I10 (518) Warning: Vector Segment;
tGGGTGCAgtcatAaCTTCgTATAGAGTACCCTATACGAAGTtatCcTAGCGtGcccttttaagCGGCCGCCCGCTACAGAAGGCCATATACCGTtcttatACACTACACTATACGAACGGTAACAGGCACCCGAGCTCAGGAATTCACTGGCCGTCGTTTTACAACGtcttgacTGGGAAAACCCTGGCGTTACCCAACTTAATCGCCTTGCAGCACAtCCCCCTTTCGCCAGCTGGCGTAATAGCGAAGAGGCCCGCACCGATCGCCCTTCCCAACAGTTGCGCAGCCTGAATGGCGAATGGCGCCTGATGCGGTATTTTCTCCTtacgcaTCTGTGCGGTATTtcaCACCGCATATGGTGCACTCtcaGTACAATtctgCtctGATGCcgCAtagTtaagcCAGCCCCGACAcccgccaaCACCCgcTGacGCGCCCTGAcggGcTTGTCTGCTCCcggcATccGCTtacagacaagctgTGACCGTCtccgggAGCtgcatGTGTCAGaGgTTT
>RH017-10_I11 - GSC RH01710.CR I11 (359) Warning: Vector Segment;
gGGTgcagtctTAActtcgtataaTCTACCCTATACGAAGTTATCCTAGCGTGCCcctttaagcGGCCGCCCGCTACGAAGGCCATATacctgtTCGtatagcCTATACTATACGAACGGTAACAGGCACCCGAGCTCAGGAATtcaCTGGCCGTcgTTTTACAacgtcgtgactgGGAAAACCCTGGCGTTACCCAACTTAATCGCCTtgcAGCACATCCCCCTTTCGCCAGCTGgcgtAaTagCGAAGaGgCCcgcaccgaTcgcCCTTcccaacagTTGCgcagccTGAATggcgaatggcgccTGATGCGgtATTTTctccttacgcatctgtgcggtatTtcactccgcatatG
>RH017-10_I12 - GSC RH01710.CR.1 I12 (817) Warning: Vector Segment;
cTGATGGGTGCAGTCATAACTTCGTATAAACTACACTATACGAAGTTATCCTAGCGTGCcctttaCAGCGGCCGCCCGCTACAGAAGGCCATATACCGTTCGTATAACCTACGCTATACGAACGGTAACAGGCACCCGAGCTCAGGAATTCACTGGCCGTCGTTTTACAACGTCGTGACTGGGAAAACCCTGGCGTTACCCAACTTAATCGCCTTGCAGCACATCCCCCTTTCGCCAGCTGGCGTAATAGCGAAGAGGCCCGCACCGATCGCCCTTCCCAACAGTTGCGCAGCCTGAATGGCGAATGGCGCCTGATGCGGTATTTTCTCCTTACGCATCTGTGCGGTATTTCACACCGCATATGGTGCACTCTCAGTACAATCTGCTCTGATGCCGCATAGTTAAGCCAGCCCCGACACCCGCCAACACCCGCTGACGCGCCCTGACGGGCTTGTCTGCTCCCGGCATCCGCTTACAGACAAGCTGTGACCGTCTCCGGGAGCTGCATGTGTCAGAGGTTTTCACCGTCATCACCGAAACGCGCGAGACGAAAGGGCCTCGTGATACGCCTATTTTTATAGGTTAATGTCATGATAATAATGGTTTCTTAGACgtcAGGTGGCACTTTTCGGGGAAATGTGCGCGGAACCCctaTTTGTTTATTTTTctAAATACAtTcAAATAttGtATCcgCTcatgagacaataacCcCTGATAAATGCttccttaatATtgaaaaaggaaGaGtatGagtattcaacAtttccgtgTcgcCCTtattcCCtTTTTTggcGGcatTTTTggcctTccTGTTTTT
>RH017-10_I13 - GSC RH01710.CR I13 (820) Warning: Vector Segment;
gtGCAgtcataACTTCGTATAGCCTACTGTATACGAAGTTATCCTAGCGTGCCAgataCAGCGGCCGCCGCTACAGAAGGCCATATACCGTTCGTATACCCTACCGTATACGAACGGTAACAGGCACCCGAGCTCAGGAATTCACTGGCCGTCGTTTTACAACGTCGTGACTGGGAAAACCCTGGCGTTACCCAACTTAATCGCCTTGCAGCACATCCCCCTTTCGCCAGCTGGCGTAATAGCGAAGAGGCCCGCACCGATCGCCCTTCCCAACAGTTGCGCAGCCTGAATGGCGAATGGCGCCTGATGCGGTATTTTCTCCTTACGCATCTGTGCGGTATTTCACACCGCATATGGTGCACTCTCAGTACAATCTGCTCTGATGCCGCATAGTTAAGCCAGCCCCGACACCCGCCAACACCCGCTGACGCGCCCTGACGGGCTTGTCTGCTCCCGGCATCCGCTTACAGACAAGCTGTGACCGTCTCCGGGAGCTGCATGCGTCAGAGGTTTTCACCGTCATCACCGAAACGCGCGAGACGAAAGGGCCTCGTGATACGCCTATTTTTATAGGTTAATGTCATGATAATAATGGTTTCTTAGACGTCAGGTGGCACTTTTCGGGGAAATGTGCGCGGAACCCCTATTTGTTTATTTTTCTAAATACATTCAAATATGTATCCGCTCATGAGACAATAACCCTGATAAATGCTTCAATAAtaTTGAAAAAGGAAGAGTATGAGTATTcaacatTTCcgtGTCGCCCTTATTCCCTTTTTTTGCGGcattttgccttcctgtTTTTGcttcaCcCAGAAAA
>RH017-10_I14 - GSC RH01710.CR I14 (728) Warning: Vector Segment;
cTTGCTCtgacggggtgcaGTCATAACTTCGTATAACGTATCATATACGAAGTTATCCTAGCGTGCccttttacaGCGGCCGCCCGCTACAGAAGGCCATATACCGTTCGTATATCCTACCCTATACGAACGGTAACAGGCACCCGAGCTCAGGAATTCACTGGCCGTCGTTTTACAACGTCGTGACTGGGAAAACCCTGGCGTTACCCAACTTAATCGCCTTGCAGCACATCCCCCTTTCGCCAGCTGGCGTAATAGCGAAGAGGCCCGCACCGATCGCCCTTCCCAACAGTTGCGCAGCCTGAATGGCGAATGGCGCCTGATGCGGTATTTTCTCCTTACGCATCTGTGCGGTATTTCACACCGCATATGGTGCACTCTCAGTACAATCTGCTCTGATGCCGCATAGTTAAGCCAGCCCCGACACCCGCCAACACCCGCTGACGCGCCCTGACGGGCTTGTCTGCTCCCGGCATCCGCTTACAGACAAGCTGTGACCGTCTCCGGGAGCTGCATGTGTCAGAGGTTTTCACCGTCATCACCGAAACGCGCGAGACGAAAGGGCCTCGTGATACGCCTATTTTTATAGGTTAATGTCATGATAATAATGGTTTCTTAGACGTCAGGTGGCACTTTTCGGGGaaatgtGCGCGGAACcccTATTTGTTTATTTTTctaaatACATTcaaatatgtATCCGCTCAtgagACAATAAccCtgaTAAAtgc
>RH017-10_I15 - GSC RH01710.CR.1 I15 (580) Warning: Vector Segment;
gGGTGCAGTCATAACTTCGTATAGCCTACTATATACGAAGTTATCCTAGCGTGCcccatttaGCGGCCGCCCGCTACAGAAGGCCATATACCGTTcgtatacTCTAGGATATACGAACGGTAACAGGCACCCGAGCTCAGGAATTCACTGGCCGTCGTTTTACAACGTcgtgacTGGGAAAACCCTGGCGTTACCCAACTTAATCGCCTTGCAGCACATCCCCCTTTCGCCAGCTGGCGTAATAGCGAAGAGGCCCGCACCGATCGCCCTTCCCAACAGTTGCGCAGCCTGAATGGCGAATGGCGCCTGATGCGGTATTTTCTCCTTACGCATCTGTGCGGTATTTCACACCGCATATGGTGCACTCTCAGTACAATCTGCTCTGATGCCGCATAGTTAAGCCAGCCCCGACACCCGCCAACACCCGCTGACGCGCCCTGACGGGCTTGTCTGCTCCCGGCATCCGCTTACAGACAagcTGTGACCGtctCCGGGAGCTGCATGTGTCAGAGGTtttcACCgtcatcaccgAAACGCGCGAGACGaAagggcCtcctgATACGcccATTTTTATAGGTTA
>RH017-10_I16 - GSC RH01710.CR.1 I16 (730) Warning: Vector Segment;
GtGCAGTCATAACTTCGTATAAAGTAAACTATACGAAGTTATCCTAGCGTGCcctttacAGCGGCCGCCCGCTACAGAAGGCCATATACCGTTCGTATAACCTACCCTATACGAACGGTAACAGGCACCCGAGCTCAGGAATTCACTGGCCGTCGTTTTACAACGTCGTGACTGGGAAAACCCTGGCGTTACCCAACTTAATCGCCTTGCAGCACATCCCCCTTTCGCCAGCTGGCGTAATAGCGAAGAGGCCCGCACCGATCGCCCTTCCCAACAGTTGCGCAGCCTGAATGGCGAATGGCGCCTGATGCGGTATTTTCTCCTTACGCATCTGTGCGGTATTTCACACCGCATATGGTGCACTCTCAGTACAATCTGCTCTGATGCCGCATAGTTAAGCCAGCCCCGACACCCGCCAACACCCGCTGACGCGCCCTGACGGGCTTGTCTGCTCCCGGCATCCGCTTACAGACAAGCTGTGACCGTCTCCGGGAGCTGCATGTGTCAGAGGTTTTCACCGTCATCACCGAAACGCGCGAGACGAAAGGGCCTCGTGATACGCCTATTTTTATAGGTTAATGTCATGATAATAATGGTTTCTTAGACGTCAGGTGGCACTTTTCGGGGAAATGTGCGCGGAACCCCTATTTGTTTATTTTTCtaaataCATTcaaatatGTATCCGCTCATGAgaCaatAACCCTGATAAATGCTTcaataatatTTGAAA
>RH017-10_I17 - GSC RH01710.CR.1 I17 (809) Warning: Vector Segment;
GgtgCAGTcataACTTCGTATAGCCTACCATATACGAAGTTATCCTAGCGTGCcccattcaGCGGCCGCCCGCTACAGAAGGCCATATACCGTTCGTATACCCTACCCTATACGAGGTAACAGGCACCCGAGCTCAGGAATTCACTGGCCGTCGTTTTACAACGTCGTGACTGGGAAAACCCTGGCGTTACCCAACTTAATCGCCTTGCAGCACATCCCCCTTTCGCCAGCTGGCGTAATAGCGAAGAGGCCCGCACCGATCGCCCTTCCCAACAGTTGCGCAGCCTGAATGGCGAATGGCGCCTGATGCGGTATTTTCTCCTTACGCATCTGTGCGGTATTTCACACCGCATATGGTGCACTCTCAGTACAATCTGCTCTGATGCCGCATAGTTAAGCCAGCCCCGACACCCGCCAACACCCGCTGACGCGCCCTGACGGGCTTGTCTGCTCCCGGCATCCGCTTACAGACAAGCTGTGACCGTCTCCGGGAGCTGCATGTGTCAGAGGTTTTCACCGTCATCACCGAAACGCGCGAGACGAAAGGGCCTCGTGATACGCCTATTTTTATAGGTtaaTGTCATGATAATAATGGTTTCTTAGACgtcAGGTGGCACTTTTCGGGGAAATGTGCGCGGAAAcccctattTGtttatTTTTtctaaATAcattcAAAtatgtatCCGCtcctgaGacaattaacCcTgataaatgCtTCaataatATTGaAAAAGGAaagagtatgaataTtcaacatttccgtgTcccccCttattCccttTTTTGCggcatTTtgcCttccTgttttt
>RH017-10_I18 - GSC RH01710.CR.1 I18 (781) Warning: Vector Segment;
tctGatgGGTGCAGTCATAACTTCGTATATCGTACCCTATACGAAGTTATCCTAGCGTGCcatagaCAGCGGCCGCCCGCTACAGAAGGCCATATACCGTTCGTATAACGTAACCTATACGAACGGTAACAGGCACCCGAGCTCAGGAATTCACTGGCCGTCGTTTTACAACGTCGTGACTGGGAAAACCCTGGCGTTACCCAACTTAATCGCCTTGCAGCACATCCCCCTTTCGCCAGCTGGCGTAATAGCGAAGAGGCCCGCACCGATCGCCCTTCCCAACAGTTGCGCAGCCTGAATGGCGAATGGCGCCTGATGCGGTATTTTCTCCTTACGCATCTGTGCGGTATTTCACACCGCATATGGTGCACTCTCAGTACAATCTGCTCTGATGCCGCATAGTTAAGCCAGCCCCGACACCCGCCAACACCCGCTGACGCGCCCTGACGGGCTTGTCTGCTCCCGGCATCCGCTTACAGACAAGCTGTGACCGTCTCCGGGAGCTGCATGTGTCAGAGGTTTTCACCGTCATCACCGAAACGCGCGAGACGAAAGGGCCTCGTGATACGCCTATTTTTATAGGTTAATGTCATGATAATAATGGTTTCTTAGACGTCAGGTGGCACTTTTCGGGGAAATGTGCGCGGAACCCCTATTTGTTTATTTTTCTAAATACATTCAAATATGTATCCGCTCATGAGACaataaCCCtgataaatgCTTcaataatATTGAAAAAGgAAGAGTATgagtatttcacaTTTTCcgtgtcgCccttatT
>RH017-10_I19 - GSC RH01710.CR I19 (843) Warning: Vector Segment;
tctgatgGGTGCAGTCATAACTTCGTATATGCTACCCTATACGAAGTTATCCTAGCGTGCCagagacAGCGGCCGCCCGCTACAGAAGGCCATATACCGTTCGTATACTATACACTATACGAACGGTAACAGGCACCCGAGCTCAGGAATTCACTGGCCGTCGTTTTACAACGTCGTGACTGGGAAAACCCTGGCGTTACCCAACTTAATCGCCTTGCAGCACATCCCCCTTTCGCCAGCTGGCGTAATAGCGAAGAGGCCCGCACCGATCGCCCTTCCCAACAGTTGCGCAGCCTGAATGGCGAATGGCGCCTGATGCGGTATTTTCTCCTTACGCATCTGTGCGGTATTTCACACCGCATATGGTGCACTCTCAGTACAATCTGCTCTGATGCCGCATAGTTAAGCCAGCCCCGACACCCGCCAACACCCGCTGACGCGCCCTGACGGGCTTGTCTGCTCCCGGCATCCGCTTACAGACAAGCTGTGACCGTCTCCGGGAGCTGCATGTGTCAGAGGTTTTCACCGTCATCACCGAAACGCGCGAGACGAAAGGGCCTCGTGATACGCCTATTTTTATAGGTTAATGTCATGATAATAATGGTTTCTTAGACGTCAGGTGGCACTTTTCGGGGAAATGTGCGCGGAACCCCTATTTGTTTATTTTTCTAAATACATTCAAATATGTATCCGCTCATGAGACAATAACCCTGATAAATGCTTCAataatATTGAAAAAGGAAGAGTATGAGTATTCAACATTtccgtgtCGcccttatTCCCtTTTTtgcGgCattttgcCTTCcTgtttttgCTcacccagaaACGCTGGTGAaaGTAAAA
>RH017-10_I20 - GSC RH01710.CR.1 I20 (821) Warning: Vector Segment;
gctcTGATGGGTGCAGTCATAACTTCGTATACCATACAATATACGAAGTTATCCTAGCGTGCCAGAGACAGCGGCCGCCCGCTACAGAAGGCCATATACCGTTCGTATACCATAccaTATACGAACGGTAACAGGCACCCGAGCTCAGGAATTCACTGGCCGTCGTTTTACAACGTcttGACTGGGAAAACCCTGGCGTTACCCAACTTAATCGCCTTGCAACACATCCCCCTTTCGCCAGCTGGCGTAATAGCGAAGAGGCCCGCACCGATCGCCCTTCCCAACAGTTGCGCAGCCTGAATGGCGAATGGCGCCTGATGCGGTATTTTCTCCTTACGCATCTGTGCGGTATTTCACACCGCATATGGTGCACTCTCAGTACAATCTGCTCTGATGCCGCATAGTTAAGCCAGCCCCGACACCCGCCAACACCCGCTGACGCGCCCTGACGGGCTTGTCTGCTCCCGGCATCCGCTTACAGACAAGCTGTGACCGTCTCCGGGAGCTGCATGTGTCAGAGGTTTTCACCGTCATCACCGAAACGCGCGAGACGAAAGGGCCTCGTGATACGCCTATTTTTATAGGTTAATGTCATGATAATAATGGTTtctTAGACGTCAGGTGGCACTTTTCGGGGAAATGTGCGCGGAACCCCTATTTGTTTATTtttctaaaTACATTCAAATATgtaTCCGCTcatgAGACAATAACCCTGATAAATGcttcaaTAATATTGAAAAAGGAAGagtATGagtatTCAACATTTCcgtGTcgcCcttatttcccttTTtTGcggcatTttgccTTcctgtttTTTGctc
>RH017-10_I21 - GSC RH01710.CR I21 (809) Warning: Vector Segment;
caGTCATAACTTCGTATAGCGTACCATATACGAAGTTATCCTAGCGTGCcacataCAGCGGCCGCCCGCTACAGAAGGCCATATACCGTTCGTATAGCGTACACTATACGAACGGTAACAGGCACCCGAGCTCAGGAATTCACTGGCCGTCGTTTTACAACGTCGTGACTGGGAAAACCCTGGCGTTACCCAACTTAATCGCCTTGCAGCACATCCCCCTTTCGCCAGCTGGCGTAATAGCGAAGAGGCCCGCACCGATCGCCCTTCCCAACAGTTGCGCAGCCTGAATGGCGAATGGCGCCTGATGCGGTATTTTCTCCTTACGCATCTGTGCGGTATTTCACACCGCATATGGTGCACTCTCAGTACAATCTGCTCTGATGCCGCATAGTTAAGCCAGCCCCGACACCCGCCAACACCCGCTGACGCGCCCTGACGGGCTTGTCTGCTCCCGGCATCCGCTTACAGACAAGCTGTGACCGTCTCCGGGAGCTGCATGTGTCAGAGGTTTTCACCGTCATCACCGAAACGCGCGAGACGAAAGGGCCTCGTGATACGCCTATTTTTATAGGTTAATGTCATGATAATAATGGTTTCTTAGACGTCAGGTGGCACTTTTCGGGGAAATGTGCGCGGAACCCCTATTTGTTTATTTTTCTAAATACATTCAAATATGTATCCGCTCATGAGACAATAACCCTGATAAATGCTTCAATAATATTGAAAAAGGAAGAGTATGAGTATTCAACatttcCGTGTCGCCCttattccctTTTTTgCggcaTTTTGcCttCCtgtttttGCTcacc
>RH017-10_I22 - GSC RH01710.CR I22 (896) Warning: Vector Segment;
GGTGCAGTCATAACTTCGTATAGACTACCCTATACGAAGTTATCCTAGCGTGCCAGAGACAGCGGCCGCCCGCTACAGAAGGCCATATACCGTTCGTATACCCTACCATATACGAACGGTAACAGGCACCCGAGCTCAGGAATTCACTGGCCGTCGTTTTACAACGTCGTGACTGGGAAAACCCTGGCGTTACCCAACTTAATCGCCTTGCAGCACATCCCCCTTTCGCCAGCTGGCGTAATAGCGAAGAGGCCCGCACCGATCGCCCTTCCCAACAGTTGCGCAGCCTGAATGGCGAATGGCGCCTGATGCGGTATTTTCTCCTTACGCATCTGTGCGGTATTTCACACCGCATATGGTGCACTCTCAGTACAATCTGCTCTGATGCCGCATAGTTAAGCCAGCCCCGACACCCGCCAACACCCGCTGACGCGCCCTGACGGGCTTGTCTGCTCCCGGCATCCGCTTACAGACAAGCTGTGACCGTCTCCGGGAGCTGCATGTGTCAGAGGTTTTCACCGTCATCACCGAAACGCGCGAGACGAAAGGGCCTCGTGATACGCCTATTTTTATAGGTTAATGTCATGATAATAATGGTTTCTTAGACGTCAGGTGGCACTTTTCGGGGAAATGTGCGCGGAACCCCTATTTGTTTATTTTTCTAAATACATTCAAATATGTATCCGCTCATGAGACAATAACCCTGATAAATGCTTCAATAATATTGAAAAAGGAAGAGTATGAGTATTCAACATTTCCGTGTCGCCCTTATTCCCTTTTTTTGCGGCATTTTGCCTTCCTgtttTTGCTCacccagaAACgctggtgaAagtaaaaGATGCtgaagatCagtTGggtGcacgaGTGGGTtacatcgaactgGATCtcaaCAGCGg
>RH017-10_I23 - GSC RH01710.CR I23 (889) Warning: Vector Segment;
GGTGCAGTCATAACTTCGTATAGCGTACTCTATACGAAGTTATCCTAGCGTGCCAGAGACAGCGGCCGCCCGCTACAGAAGGCCATATACCGTTCGTATAGCCTATATTATACGAACAGTAACAGGCACCCGAGCTCAGGAATTCACTGGCCGTCGTTTTACAACGTCGTGACTGGGAAAACCCTGGCGTTACCCAACTTAATCGCCTTGCAGCACATCCCCCTTTCGCCAGCTGGCGTAATAGCGAAGAGGCCCGCACCGATCGCCCTTCCCAACAGTTGCGCAGCCTGAATGGCGAATGGCGCCTGATGCGGTATTTTCTCCTTACGCATCTGTGCGGTATTTCACACCGCATATGGTGCACTCTCAGTACAATCTGCTCTGATGCCGCATAGTTAAGCCAGCCCCGACACCCGCCAACACCCGCTGACGCGCCCTGACGGGCTTGTCTGCTCCCGGCATCCGCTTACAGACAAGCTGTGACCGTCTCCGGGAGCTGCATGTGTCAGAGGTTTTCACCGTCATCACCGAAACGCGCGAGACGAAAGGGCCTCGTGATACGCCTATTTTTATAGGTTAATGTCATGATAATAATGGTTTCTTAGACGTCAGGTGGCACTTTTCGGGGAAATGTGCGCGGAACCCCTATTTGTTTATTTTTCTAAATACATTCAAATATGTATCCGCTCATGAGACAATAACCCTGATAAATGCTTCAATAATATTGAAAAAGGAAGAGTATGAGtATTCAACATTTCCGTGTCGCCCTTATTCCCTTTTTTGCGGCATTTTGCCTTCCTGTTTTTGCTCACCCAGaaacGCTGGtgaAagTAaaaatgctgaagatcagttgggTGcacgagTGGGTTACAtCgaactGGAtctcaac
>RH017-10_I24 - GSC RH01710.CR I24 (757) Warning: Vector Segment;
gGTGCAGtCATaACTTCGTATAGCGTACTCTATACGAAGTTATCCTAGCGTGccactttacAGCGGCCGCCCGCTACAGAAGGCCATATACCGTTCGTATAGCGTACCCTATACGAACGGTAACAGGCACCCGAGCTCAGGAATTCACTGGCCGTCGTTTTACAACGTCGTGACTGGGAAAACCCTGGCGTTACCCAACTTAATCGCCTTGCAGCACATCCCCCTTTCGCCAGCTGGCGTAATAGCGAAGAGGCCCGCACCGATCGCCCTTCCCAACAGTTGCGCAGCCTGAATGGCGAATGGCGCCTGATGCGGTATTTTCTCCTTACGCATCTGTGCGGTATTTCACACCGCATATGGTGCACTCTCAGTACAATCTGCTCTGATGCCGCATAGTTAAGCCAGCCCCGACACCCGCCAACACCCGCTGACGCGCCCTGACGGGCTTGTCTGCTCCCGGcatCCGCTTACAGACAAGCTGTGACCGTCTCCGGGAGCTGCATGTGTCAGAGGTTTTCACCGTCATCACCGAAACGCGCGAGACGAAAGGGCCTCGTGATACGCCTATTTTTAtagGTTAATGTCATGATAATAATGGTTTCTTAGACGTCAGGtggCACTTTtcggGGAAATGTGcGCGGAACCCCTATTTTGTTTATTTTTCTAAATacatTcAAATAtGtatccGcTcatgagacaataaccctgataaatgcTtcaataataTTGAAaAAGgaagagtatgagtATTcAACAt
>RH017-10_J01 - GSC RH01710.CR.1 J01 (729) Warning: Vector Segment;
cTCTGatgGGTGcagTCATAACTTCGTATAGTCTACCCTATACGAAGTTATCCTAGCGTGCcattagaCAGCGGCCGCCCGCTACAGAAGGCCATATACCGTTcttATAACCTACCATATACGAACGGTAACAGGCACCCGAGCTCAGGAATTCACTGGCCGTCGTTTTACAACGTCGTGACTGGGAAAACCCTGGCGTTACCCAACTTAATCGCCCTGCAGCACATCCCCCTTTCGCCAGCTGGCGTAATAGCGAAGAGGCCCGCACCGATCGCCCTTCCCAACAGTTGCGCAGCCTGAATGGCGAATGGCGCCTGATGCGGTATTTTCTCCTTACGCATCTGTGCGGTATTTCACACCGCATATGGTGCACTCTCAGTACAATCTGCTCTGATGCCGCATAGTTAAGCCAGCCCCGACACCCGCCAACACCCGCTGACGCGCCCTGACGGGCTTGTCTGCTCCCGGCATCCGCTTACAGACAAGCTGTGACCGTCTCCGGGAGCTGCATGTGTCAGAGGTTTTCACCGTCATCACCGAAAcgcGcGAGACGAAAGGGCCTCGTGATACGCCTATTTTTATAGGTTAATGTCATGATAATAATGGTTTCttAGACgtcagGTggcactTTTCGGGgaaatGTGCGCGGAACCcccaTTTGTTTATTtttctaaAtactttcAAATATGTATCCGCtcatgagacaatAaaccctgATAAATgctTCAA
>RH017-10_J02 - GSC RH01710.CR.1 J02 (657) Warning: Vector Segment;
GGTGCAGTCATAACTTCgtATAACCTACCCTATACGAAGTTATCCTAGCGTGccctttacAGcggCCGCCCGCTACAGAGGCCATATACCGTcctATAGCCTAACATATACGAACGGTAACAGGCACCCGAGCTCAGGAATTCACTGGCCGTCGTTTTACAACGTcgtgaCtgGGAAAACCCTGGCGTTACCCAACTTAATCGCCTTGCAGCACATCCCCCTTTCGCCAGCTGGCGTAATAGCGAAGAGGCCCGCACCGATCGCCCTTCCCAACAGTTGCGCAGCCTGAATGGCGAATGGCGCCTGATGCGGTATTTTCTCCTtACGcATCTGTGCGGTATTTCACACCGCATATGGTGCACTCTCAGTACAATCTGCTCTGATGCCGCATAGTTAAGCCAGCCCCGACACCCGCCAACACCCGCTGACGCGCCCTgACGGGCTTGTCTGCTCCCGGCATCCGCTTACagACAAGCTGTGACCGTCTCCGGGaGCTGCATGTGTCagAGGTTTTCACCGTCATCACcgaAAcgcccgAGACGAAAGGGCctcgtGAtacccccatTTTTATAGGTTAATgtcatgATAATAATGGTTTcttaGaCGTCAGGTGGcacttttccgGGAAATgtgcgcggaacCCctaTTTGTTTTATT
>RH017-10_J03 - GSC RH01710.CR.1 J03 (755) Warning: Vector Segment;
atGGGTGCAGTCATAACTTCgtATAGCCTATCTTATACGAAGTTATCCTAGCGTGccatagacAGCGGCCGCCCGCTACAGAAGGCCATATACCGTTCGTATATACTACACTATACGAACGGTAAcagGCACCCGaGctcagGAATTCACTGGCCGTCGTTTTACAACGTcgtGACTGGGAAAACCCTGGCGTTACCCAACTTAATCGCCTTGCagcACATCCCCCTTTCGCCAGCTGGCGTAATAGcgaAGAGGCCCGCACCGATCGCCCTTCCCAACAGTTGcgcagCCTGAATGGCGAATGGCGCCTGATGCGGTATTTTCTCCTTACGcATCTGTGCGgTATTTCACACCGCATATGGTGCACTCTCagTACAATCTGCTCTGATGCCGCATAGTTAAGCCAGCCCCGACACCCGCCAACACCCGCTGACGcgcCCTGACGGGCTTGTCTGCTCCCGGCATCCGCTTACAGAcaaGCTGTGACCGTCTCCGGGAGCTGCATGTGtcaGAGGTTTTCACCgTCATCACCGAAACGCGcgaGACGAAAGGGCCTCGTGATACGCCTATTTTTATAGGTTAATGTCATGATAATAATGGTTTCttAgacctcagGTGGcaccttTTCGGGGAAATGTGCGCGGAACCCCTATTTGTTTATTTTTctaAAtacATTCAAATATGTATCCGctcatgagacaATAACccctgaTAAAtgcttcaATAATATTgaaAaaaggagagTATGAGTAttc
>RH017-10_J04 - GSC RH01710.CR.1 J04 (551) Warning: Vector Segment;
gGGTGCagtcatAACTTCGtATAGCCTACGTTATACGAAGTTATCCTAGCGtgccctttacaGcggCCGCCCGCTACAGAAGGCCATATACCGttcttatAACCTAACTTATACGAACGGTAACAGGCACCCGAGCTCAGGAATTCACTGGCCGTCGTTTTACAAcgttttgaCTGGGAAAACCCTGGCGTTACCCAACTTAATCGCCTTGCAGCACATCCCCCTTTCGCCAGCTGGCGTAATAGCGAAGAGGCCCGCACCGATCGCCCTTCCCAACAGTTGCGCAgCCTGAATGGCGAATGGCGCctgATGCGGTATTTTCTCCTTACGCATCTGTGCGGTATTTCACACCGCATATGGTGCACTCtcagTACAATCTGCTCTGATGCCGCATAGTTAAGCCAGCCCCGACACCCGCCaacccccgcTgacgcGCCCTGACGGGCTTGTCTGCTCCCGGCATCCGCTTACAGACAAGCTGTGACCGTCTCcgGGAGCtgcatGTGTCAGAGGTTTTCACcgtcatCAcCcgaaAcgcgcgaGACGAAAGg
>RH017-10_J05 - GSC RH01710.CR.1 J05 (787) Warning: Vector Segment;
ctgATGGGTGCAGTCATAACTTCGTATACGCTACCATATACGAAGTTATCCTAGCGTGCcattttacAGCGGCCGCCCGCTACAGAAGGCCATATACCGTTCGTATAACATACACTATACGAACGGTAACAGGCACCCGAGCTCAGGAATTCACTGGCCGTCGTTTTACAACGTCGTGACTGGGAAAACCCTGGCGTTACCCAACTTAATCGCCTTGCAGCACATCCCCCTTTCGCCAGCTGGCGTAATAGCGAAGAGGCCCGCACCGATCGCCCTTCCCAACAGTTGCGCAGCCTGAATGGCGAATGGCGCCTGATGCGGTATTTTCTCCTTACGCATCTGTGCGGTATTTCACACCGCATATGGTGCACTCTCAGTACAATCTGCTCTGATGCCGCATAGTTAAGCCAGCCCCGACACCCGCCAACACCCGCTGACGCGCCCTGACGGGCTTGTCTGCTCCCGGCATCCGCTTACAGACAAGCTGTGACCGTCTCCGGGAGCTGCATGTGTCAGAGGTTTTCACCGTCATCACCGAAACGCGCGAGACGAAAGGGCCTCGTGATACGCCTATTTTTATAGGTTAATGtcatGATAATAATGGTTTCTTAGACGTCAGGTGGCACTTTTCGGGGAAATGTGcGCGGAAcccctATTTGTTTATTTTtctaaATACATTCAAatatgtatcCGctcatGAGacaatAaccctgATaaatgcctcaatAatattgaaaAaGGAAgagtAtgagtATTTCAACATTTTCCgtgtcgcCCCTTATTCCCc
>RH017-10_J06 - GSC RH01710.CR.1 J06 (677) Warning: Vector Segment;
ctctgatgggtgcagtcataACTTCGTATATCCTAGCTTATACGAAGTTATCCTAGCGtgcccttataaGCGGCCGCCCGCTACAGAAGGCCATATACCGTTcttATACCCTACCATATACGAACGGTAACAGGCACCCGAGCTCAGGAATTCACTGGCCGTCGTTTTACAACGTCGTGACTGGGAAAACCCTGGCGTTACCCAACTTAATCGCCTTGCAGCACATCCCCCTTTCGCCAGCTGGCGTAATAGCGAAGAGGCCCGCACCGATCGCCCTTCCCAACAGTTGCGCAGCCTGAATGGCGAATGGCGCCTGATGCGGTATTTTCTCCTTACGCATCTGTGCGGTATTTCACACCGCATATGGTGCACTCTCAGTACAATCTGCTCTGATGCCGCATAGTTAAGCCAGCCCCGACACCCGCCAACACCCGCTGACGCGCCCTGACGGGCTTGTCTGCTCCCGGCATCCGCTTACAGACAAGCTGTGACCGTCTCCGGGAGCTGCATGTGTCAGAGGTTTTCACCGTCATcACCGAAACGCGCGAGACGAAAGGGCCTCGtgATACGCCTaTTTtTatagGTtaatgtcATGATAAtAATGGTttcttAGacgtCAGGTggcACTTTTcggGGAAATgtgcgcggAACCCctATTTGtttattTTTCTAAATAc
>RH017-10_J07 - GSC RH01710.CR.1 J07 (687) Warning: Vector Segment;
gaTGGGTGCAGTCATAACTTCGTATAGCCTATACTATACGAAGTTATCCTAGCGTGCccttgaCAGCGGCCGCCCGCTACAGAAGGCCATATACCGTTCGTATAGCTTAGCATATACGAACGGTAACAGGCACCCGAGCTCAGGAATTCACTGGCCGTCGTTTTACAACGTCGTGACTGGGAAAACCCTGGCGTTACCCAACTTAATCGCCTTGCAGCACATCCCCCTTTCGCCAGCTGGCGTAATAGCGAAGAGGCCCGCACCGATCGCCCTTCCCAACAGTTGCGCAGCCTGAATGGCGAATGGCGCCTGATGCGGTATTTTCTCCTTACGCATCTGTGCGGTATTTCACACCGCATATGGTGCACTCTCAGTACAATCTGCTCTGATGCCGCATAGTTAAGCCAGCCCCGACACCCGCCAACACCCGCTGACGCGCCCTGACGGGCTTGTCTGCTCCCGGCATCCGCTTACAGACAAGCTGTGACCGTCTCCGGGAGCTGCATGTGTCAGAGGTTTTCACCGTCATCACCGAAACGCGCGAGACGAAAGGGCCTCGTGATACGCCTATTTTTATAGGTTAATGTCATGATAATAATGGTTTCttagacGtcacgtgGCACTTTTCGGGGAAATGtgCgcGGAACCCCTATTTGTTTATTTTTTCTAAATacaTTccaaTATGTa
>RH017-10_J08 - GSC RH01710.CR.1 J08 (119) 
taACTTCGtAtAgggtaggATATACGAACGGTATATGGCcttctttttaggGcGGCCGCTGTCTCTGGCACGCTAGGATAAccccttatAGcgtaCACTATACGAACGGTAACAGGCAC
>RH017-10_J09 - GSC RH01710.CR.1 J09 (85) 
CTAGCGTgccctttacaGCGGCCGCCCGCTACAGAAGGCCATATACCGTTcgtatAGTGTATTCTATACGAACGGTAACAGGCAC
>RH017-10_J10 - GSC RH01710.CR.1 J10 (113) 
GTATATCGTACTATATACGAAGTTATCCTAGctgtgccttattaaGCGGCCGCCCGCTACAGAAGGCCATATACCGTTCGTATATCGTACTCTATACGAACGGTAACAGGCAC
>RH017-10_J11 - GSC RH01710.CR.1 J11 (368) Warning: Vector Segment;
gGGTGcagtcataaCtTTCGTATATcctACACTATACGAAGTTATCCTAGCGTGccttTttacAgCGGCCGCCCgCTacaGAAGGCCATATACCGTtcttatACACTACAATATACGAACGGTAACAGGCACCCGAGCTCAGGAATTCACTGGCCGTcgtTTTACAACgtcttgaCTGGGAAAACCCTGGCGtttccCAACTTAAtcgcCTTGCAGctcATcCCCCTTTCGCCAGCTGGCGTAAtagCgaaGAGGCCCGCAcctattgCCCTTCCCAACAGTTGcgcagcCTGAATGGcgaaTGGCGCCTGatgcGgtatTTTCTCcTTAcgcatctgTGcgGTATTttaCAccgcaTATGGTGCACT
>RH017-10_J12 - GSC RH01710.CR.1 J12 (720) Warning: Vector Segment;
gatGGGTGCAGTCATAACTTCGTATAATCTATCCTATACGAAGTTATCCTAGCGTGCcctagaCAGCGGCCGCCCGCTACAGAAGGCCATATACCGTTCGTATACACTACCCTATACGAACGGTAACAGGCACCCGAGCTCAGGAATTCACTGGCCGTCGTTTTACAACGTCGTGACTGGGAAAACCCTGGCGTTACCCAACTTAATCGCCTTGCAGCACATCCCCCTTTCGCCAGCTGGCGTAATAGCGAAGAGGCCCGCACCGATCGCCCTTCCCAACAGTTGCGCAGCCTGAATGGCGAATGGCGCCTGATGCGGTATTTTCTCCTTACGCATCTGTGCGGTATTTCACACCGCATATGGTGCACTCTCAGTACAATCTGCTCTGATGCCGCATAGTTAAGCCAGCCCCGACACCCGCCAACACCCGCTGACGCGCCCTGACGGGCTTGTCTGCTCCCGGCATCCGCTTACAGACAAGCTGTGACCGTCTCCGGGAGCTGCATGTGTCAGAGGTTTTCACCGTcatCACCGAAACGCGcgAGACGAAAGGGCCTCGTGATACGCCTATTTTTATAGGTTAATGTCATGATAATAATGGTTTCTTAGACGTCAGGTGGCactTTTCGGGGAAATGTGCGCGGAACCCCCTATTTGTTTATTTTTTCTAAatACATTCAAatatgtatccgctcaTgagacaATaaccctgAtaaaTGC
>RH017-10_J13 - GSC RH01710.CR.1 J13 (769) Warning: Vector Segment;
ctCtgatGGGTGCAGTCATAACTTCGTATAACCTACTCTATACGAAGTTATCCTAGCGTGCcattgaCAGCGGCCGCCCGCTACAGAAGGCCATATACCGTTCGTATAGCCTAACCTATACGAACGGTAACAGGCACCCGAGCTCAGGAATTCACTGGCCGTCGTTTTACAACGTCGTGACTGGGAAAACCCTGGCGTTACCCAACTTAATCGCCTTGCAGCACATCCCCCTTTCGCCAGCTGGCGTAATAGCGAAGAGGCCCGCACCGATCGCCCTTCCCAACAGTTGCGCAGCCTGAATGGCGAATGGCGCCTGATGCGGTATTTTCTCCTTACGCATCTGTGCGGTATTTCACACCGCATATGGTGCACTCTCAGTACAATCTGCTCTGATGCCGCATAGTTAAGCCAGCCCCGACACCCGCCAACACCCGCTGACGCGCCCTGACGGGCTTGTCTGCTCCCGGCATCCGCTTACAGACAAGCTGTGACCGTCTCCGGGAGCTGCATGTGTCAGAGGTTTTCACCGTCATCACCGAAACGCGCGAGACGAAAGGGCCTCGTGATACGCCTATTTTTATAGGTTAATGTCATGATAATAATGGTTTCTTAGACGTCAGGTGGCACTTTTCGGGGAAATGTGCGCGGaacccCTATTTGTTTATTTTTcTAAATACATTCAAATATGTATCCgcccatGAGACaATAACCCTGATAAATGCttccataATATTGAAAAAGGAAGAGtatgagtattcaaCATTTcCGt
>RH017-10_J14 - GSC RH01710.CR.1 J14 (64) 
gatGGGTGCAGTCATAACTTCGTATAGCGTAGTCTATACGAACGGTAACAGGCACCccatttca
>RH017-10_J15 - GSC RH01710.CR.1 J15 (805) Warning: Vector Segment;
atGGGTGCAGTCATAACTTCGTATACCCTACCCTATACGAAGTTATCCTAGCGTGCcctataCAGCGGCCGCCCGCTACAGAAGGCCATATACCGTTCGTATACCCTACAATATACGAACGGTAACAGGCACCCGAGCTCAGGAATTCACTGGCCGTCGTTTTACAACGTCGTGACTGGGAAAACCCTGGCGTTACCCAACTTAATCGCCTTGCAGCACATCCCCCTTTCGCCAGCTGGCGTAATAGCGAAGAGGCCCGCACCGATCGCCCTTCCCAACAGTTGCGCAGCCTGAATGGCGAATGGCGCCTGATGCGGTATTTTCTCCTTACGCATCTGTGCGGTATTTCACACCGCATATGGTGCACTCTCAGTACAATCTGCTCTGATGCCGCATAGTTAAGCCAGCCCCGACACCCGCCAACACCCGCTGACGCGCCCTGACGGGCTTGTCTGCTCCCGGCATCCGCTTACAGACAAGCTGTGACCGTCTCCGGGAGCTGCATGTGTCAGAGGTTTTCACCGTCATcaccgAAACGCGCGAGACGAAAGGGCCTCGTGATACGCCTATTTTTATAGGTTAATGTCATGATAATAATGGTTTCTTAGACGTCAGGTggcACTTTTCGGGGAaatGTGCGCGGAACCCCTATTTGTTTatttttCTAAatacattcaAATatGGTAtCcgcTcctgagacaataaccCTGATAaatGcttTcaataatattGAAaaagggagagTATgagtATTTCAacatTTCcgtgtcgcCCCTTATTccctttttttgcggatTTtgccttC
>RH017-10_J16 - GSC RH01710.CR.1 J16 (659) Warning: Vector Segment;
gGTGCAGTCATAACTTCGTATAATCTAACCTATACGAAGTTATCCTAGCGTGCccttgaCAGCGGCCGCCCGCTACAGAAGGCCATATACCGTTCGTATACCCTATCATATACGAACGGTAACAGGCACCCGAGCTCAGGAATTCACTGGCCGTCGTTTTACAACGTcgtGACTGGGAAAACCCTGGCGTTACCCAACTTAATCGCCTTGCAGCACATCCCCCTTTCGCCAGCTGGCGTAATAGCGAAGAGGCCCGCACCGATCGCCCTTCCCAACAGTTGCGCAGCCTGAATGGCGAATGGCGCCTGATGCGGTATTTTCTCCTTACGCATCTGTGCGGTATTTCACACCGCATATGGTGCACTCTCAGTACAATCTGCTCTGATGCCGCATAGTTAAGCCAGCCCCGACACCCGCCAACACCCGCTGACGCGCCCTGACGGGCTTGTCTGCTTCCGGCATCCGCTTACAGACAAGCTGTGACCGTCTCCGGGAGCTGCATGTGTCAGAGGTTTTCACCGTCATCACCGAAACGCGCGAGACGAAAGGGCCTCGTGATACGCCTATTTTTATAGGTtaaTgTCATGATAATAATggTTTCttagacgtcaggtGGCACTTTTcggggaaatgtgcgcggaaccccctatTtGtttatT
>RH017-10_J17 - GSC RH01710.CR.1 J17 (85) 
CTAGCGTGCcctttacAGCGGCCGCCCGCTACAGAAGGCCATATACCGTTCGTATAGCATACCCTATACGAACGGTAACAGGCAC
>RH017-10_J18 - GSC RH01710.CR.1 J18 (678) Warning: Vector Segment;
CtCtgatggGTGCAGTCATAACTTCGTATAGACTACACTATACGAAGTTATCCTAGCGTGCcatagACAGCGGCCGCCCGCTACAGAAGGCCATATACCGTTCGTATATTCTACATTATACGAACGGTAACAGGCACCCGAGCTCAGGAATTCACTGGCCGTCGTTTTACAACGTCGTGACTGGGAAAACCCTGGCGTTACCCAACTTAATCGCCTTGCAGCACATCCCCCTTTCGCCAGCTGGCGTAATAGCGAAGAGGCCCGCACCGATCGCCCTTCCCAACAGTTGCGCAGCCTGAATGGCGAATGGCGCCTGATGCGGTATTTTCTCCTTACGCATCTGTGCGGTATTTCACACCGCATATGGTGCACTCTCAGTACAATCTGCTCTGATGCCGCATAGTTAAGCCAGCCCCGACACTCGCCAACACCCGCTGACGCGCCCTGACGGGCTTGTCTGCTCCCGGCATCCGCTTACAGACAAGCTGTGACCGTCTCCGGGAGCTGCATGTGTCAGAGGTTTTCACCGTCATCACCGAAACGCGCGAGACGAaagGGCCTCGTGATACGCCTATTTTTATAGGTTAATGTCATGATAATAATGGTTTCtTAGACGTCAGGTGGCActTTTcggGGAAATGTGCGCGGaacccctATTTGtttatttTTTCTAAATAC
>RH017-10_J19 - GSC RH01710.CR.1 J19 (612) Warning: Vector Segment;
GGTGCAGTCATAACTTCGTATAATCTACTCTATACGAAGTTATCCTAGCGTGCCAGAGACAGCGGCCGCCCGCTACAGAAGGCCATATACCGTTCGTATAATTTACCATATACGAACGGTAACAGGCACCCGAGCTCAGGAATTCACTGGCCGTCGTTTTACAACGTCGTGACTGGGAAAACCCTGGCGTTACCCAACTTAATCGCCTTGCAGCACATCCCCCTTTCGCCAGCTGGCGTAATAGCGAAGAGGCCCGCACCGATCGCCCTTCCCAACAGTTGCGCAGCCTGAATGGCGAATGGCGCCTGATGCGGTATTTTCTCCTTACGCATCTGTGCGGTATTTCACACCGCATATGGTGCACTCTCAGTACAATCTGCTCTGATGCCGCATAGTTAAGCCAGCCCCGACACCCGCCAACACCCGCTGACGCGCCCTGACGGGCTTGTCTGCTcccggcatCCGCTTACAGACAAGCTgtgACCGTCTCcggGAGCTGCATGTGTCAGAGGTTTTCACCGTcatcACcgaAACGCGCGAGAcgaAAGGGCCTcgcgATAcgCCTAtttttAtaggtTAATGTcatgataataatgGTTTTCTTagaCGTCa
>RH017-10_J20 - GSC RH01710.CR.1 J20 (688) Warning: Vector Segment;
gaTGGGTGCAGTCATAACTTCGTATAACCTAACCTATACGAAGTTATCCTAGCGTGCcagagaCAGCGGCCGCCCGCTACAGAAGGCCATATACCGTTCGTATATCCTATCATATACGAACGGTAACAGGCACCCGAGCTCAGGAATTCACTGGCCGTCGTTTTACAACGTCGTGACTGGGAAAACCCTGGCGTTACCCAACTTAATCGCCTTGCAGCACATCCCCCTTTCGCCAGCTGGCGTAATAGCGAAGAGGCCCGCACCGATCGCCCTTCCCAACAGTTGCGCAGCCTGAATGGCGAATGGCGCCTGATGCGGTATTCTCTCCTTACGCATCTGTGCGGTATTTCACACCGCATATGGTGCACTCTCAGTACAATCTGCTCTGATGCCGCATAGTTAAGCCAGCCCCGACACCCGCCAACACCCGCTGACGCGCCCTGACGGGCTTGTCTGCTCCCGGCATCCGCTTACAGACAAGCTGTGACCGTCTCCGGGAGCTGCATGTGTCAGAGGTTTTCACCGTCATCACCGAAACGCGCGAGACGAAAGGACCTCGTGATACGCCTATTTTTATAGgttAATGTCATGATAATAATGGTTTCTTAGACGTCAGGTGGCACTTTTCGGGGAAATGTGcgCGgaacccctATTTGTTTATTTTTctaaatacatTCAAATAATGTAT
>RH017-10_J21 - GSC RH01710.CR.1 J21 (721) Warning: Vector Segment;
ctGATGGGTGCAGTCATAACTTCGTATATCATACCCTATACGAAGTTATCCTAGCGTGCCagagaCAGCGGCCGCCCGCTACAGAAGGCCATATACCGTTCGTATACGCTACACTATACGAACGGTAACAGGCACCCGAGCTCAGGAATTCACTGGCCGTCGTTTTACAACGTCGTGACTGGGAAAACCCTGGCGTTACCCAACTTAATCGCCTTGCAGCACATCCCCCTTTCGCCAGCTGGCGTAATAGCGAAGAGGCCCGCACCGATCGCCCTTCCCAACAGTTGCGCAGCCTGAATGGCGAATGGCGCCTGATGCGGTATTTTCTCCTTACGCATCTGTGCGGTATTTCACACCGCATATGGTGCACTCTCAGTACAATCTGCTCTGATGCCGCATAGTTAAGCCAGCCCCGACACCCGCCAACACCCGCTGACGCGCCCTGACGGGCTTGTCTGCTCCCGGCATCCGCTTACAGACAAGCTGTGACCGTCTCCGGGAGCTGCATGTGTCAGAGGTTTTCACCGTCATCACCGAAACGCGCGAGACGAAAGGGCCTCGTGATACGCCTATTTTTATAGGTTAATGTCATGATAATAATGGTTTCTTAGACGTCagGTGGCACttttcGGGGAAATGTGCGCGGAACCCCTATTTGTTTATTTTTCTAAATAcatTCAAATATGTATCCGCTcatGagacaataacccTgATAAATGCt
>RH017-10_J22 - GSC RH01710.CR.1 J22 (666) Warning: Vector Segment;
gctctgAtggGtGcagTCATAACTTCGTATagtgtaggctATACGAACGGTATATGGCCTTccgtagcGGGCGGCCGCTGTCTCTGGCACGCTAGGATAActtcttaTaaactacgatATACGAACGGTAACAGGCACCCGAGCTCAGGAATTCACTGGCCGTCGTTTTACAACGTcgTGACTGGGAAAACCCTGGCGTTACCCAACTTAATCGCCTTGCAGCACATCCCCCTTTCGCCAGCTGGCGTAATAGCGAAGAGGCCCGCACCGATCGCCCTTCCCAACAGTTGCGCAGCCTGAATGGCGAATGGCGCCTGATGCGGTATTTTCTCCTTACGCATCTGTGCGGTATTTCACACCGCATATGGTGCACTCTCAGTACAATCTGCTCTGATGCCGCATAGTTAAGCCAGCCCCGACACCCGCCAACACCCGCTGACGCGCCCTGACGGGCTTGTCTGCTCCCGGCATCCGCTTACAGACAAGCTGTGACCGTCTCCGGGAGCTGCATGTGTCAGAGGTTTTCACCGTCATCACCGAAACGCGCGAGACGAAAGGGCCTCGTGATACGCCTATTTTTATAGGttaATGTCATGATaataatGGTTTTCTTTaGacgTCAGGTGgcacttttcggggaaatgtgcgCGGAaccccTATTTGTTT
>RH017-10_J23 - GSC RH01710.CR.1 J23 (804) Warning: Vector Segment;
gaTGGGTGCAGTCATAACTTCGTATATATTACAATATACGAAGTTATCCTAGCGTGCCagagaCAGCGGCCGCCCGCTACAGAAGGCCATATACCGTTCGTATACCTTACCATATACGAACGGTAACAGGCACCCGAGCTCAGGAATTCACTGGCCGTCGTTTTACAACGTCGTGACTGGGAAAACCCTGGCGTTACCCAACTTAATCGCCTTGCAGCACATCCCCCTTTCGCCAGCTGGCGTAATAGCGAAGAGGCCCGCACCGATCGCCCTTCCCAACAGTTGCGCAGCCTGAATGGCGAATGGCGCCTGATGCGGTATTTTCTCCTTACGCATCTGTGCGGTATTTCACACCGCATATGGTGCACTCTCAGTACAATCTGCTCTGATGCCGCATAGTTAAGCCAGCCCCGACACCCGCCAACACCCGCTGACGCGCCCTGACGGGCTTGTCTGCTCCCGGCATCCGCTTACAGACAAGCTGTGACCGTCTCCGGGAGCTGCATGTGTCAGAGGTTTTCACCGTCATCACCGAAACGCGCGAGACGAAAGGGCCTCGTGATACGCCTATTTTTATAGGTTAATGTCATGATAATAATGGTTTCTTAGACGTCAGGTGGCACTTTTCGGGGAAATGTGCGCGGAACCCCTATTTGTTTattTTTCTAAAtACATTCAAATATGTATCCGCTCATGAGACAATAAcccTGATaaatGCTTCAATAATATTGAAAAAGGAAGAGtatgagtattcaacatttccgtgTcgcccTTattccctTTTTGcGGCATTTTGCCTtccTg
>RH017-10_J24 - GSC RH01710.CR.1 J24 (731) Warning: Vector Segment;
GgTGcagTCATAACTTCGTATATTGTATAATATACGAACGGTATATGGCCTTCTGTAGCGGGCGGCCGCTGTCTCTGGCACGCTAGGATAACTTCGTATAGGGTAAACTATACGAACGGTAACAGGCACCCGAGCTCAGGAATTCACTGGCCGTCGTTTTACAACGTCGTGACTGGGAAAACCCTGGCGTTACCCAACTTAATCGCCTTGCAGCACATCCCCCTTTCGCCAGCTGGCGTAATAGCGAAGAGGCCCGCACCGATCGCCCTTCCCAACAGTTGCGCAGCCTGAATGGCGAATGGCGCCTGATGCGGTATTTTCTCCTTACGCATCTGTGCGGTATTTCACACCGCATATGGTGCACTCTCAGTACAATCTGCTCTGATGCCGCATAGTTAAGCCAGCCCCGACACCCGCCAACACCCGCTGACGCGCCCTGACGGGCTTGTCTGCTCCCGGCATCCGCTTACAGACAAGCTGTGACCGTCTCCGGGAGCTGCATGTGTCAGAGGTTTTCACCGTCATCACCGAAACGCGCGAGACGAAAGGGCCTCGTGATACGCCTATTTTTATAGGTTAATGTCATGATAATAATGGTTTCTTAGACGtcaGGTGGCACTTTTCGGGGAAATGtgcGCGGAACCCCTATTTGtttaTTTTTCTAAATACAtttcaataTGtatCCGCTCATGAGaCAATAACCCTGAtaaAtggctTCAATAataTtgaAA
>RH017-10_K01 - GSC RH01710.CR K01 (130) 
GGTGCAGTCATAACTTCGTATACACTACCCTATACGAAGTTACCCTAGCGTGCCagattacAGCGGCCGCCCGCTACAGAAGGCCATATACCGTTCGTATACATTAACGTATACGAACGGTAACAGGCAC
>RH017-10_K02 - GSC RH01710.CR K02 (805) Warning: Vector Segment;
gatgGGtgcagtCATAacTTCGTATATCATACTCTATACGAAGTTATTCTAGCGTGCcccattacAGCGGCCGCCCGCTACAGAAGGCCATATACCGTTcgtatATAATACCCTATACGAACGGTAACAGGCACCCGAGCTCAGGAATTCACTGGCCGTCGTTTTACAACGTcgtgaCTGGGAAAACCCTGGCGTTACCCAACTTAATCGCCTTGCAGCACATCCCCCTTTCGCCAGCTGGCGTAATAGCGAAGAGGCCCGCACCGATCGCCCTTCCCAACAGTTGCGCAGCCTGAATGGCGAATGGCGCCTGATGCGGTATTTTCTCCTTACGCATCTGTGCGGTATTTCACACCGCATATGGTGCACTCTCAGTACAATCTGCTCTGATGCCGCATAGTTAAGCCAGCCCCGACACCCGCCAACACCCGCTGACGCGCCCTGACGGGCTTGTCTGCTCCCGGCATCCGCTTACAGACAAGCTGTGACCGTCTCCGGGAGCTGCATGTGTCAGAGGTTTTCACCGTCATCACCGAAACGCGCGAGACGAAAGGGCCTCGTGATACGCCTATTTTTATAGGTTAATGTCATGATAATAATGGTTTCTTAGACGTCAGGTGGCACTTTTCGGGGAAAtgTGCGCGGAACCCCTATTTgtTtatTTTTCTaaataCATtcaaaTATGTAtCcGCTcatGAGacaataaccctgataaatgctTcattAatattgaAAAatgAagagtatgagtattcaacatTTTccCgttgtcgCCCCTTTAttcCCTTTTTTGCGGCATTTTgcc
>RH017-10_K03 - GSC RH01710.CR K03 (484) Warning: Vector Segment;
gGGGTgcagtCATAACTTCGTATAGCCTACGCTATACGAAGTTATCCTAGCGTGCcattttcagCGGCCGCCCGCTACAGAAGGCCATATACCGTTCGtttagCCTATCATATACGAACGGTAACAGGCACCCGAGCTCAGGAATTCACTGGCCGTCGTTTTACAACGTcgtttcTGGGAAAACCCTGGCGTTACCCAACTTAATCGCCTTGCAGCACATCCCCCTTTCGCCAGCTGGCGTAATAGCGAAGAGGCCCGCACCGATCGCCCTTCCCAACAGTTGCGCAGCCTGAATGGCGAATGGCGCCTGATGCGGTATTTTCTCCTTACGCATCTGTGCGGTATTTCACACCGCATATGGTGCACTCTCagtACAATCTGCTCTGATGCCGCaTAGTTAAGCCAGCCCCGACACCCGCCAACACCCGCTGACGcgcccTgaCGGGCTTGTCTgctctcGGcatccgcTTAcaaacaatctgTg
>RH017-10_K04 - GSC RH01710.CR K04 (832) Warning: Vector Segment;
gGgtgCAGTCATAACTTCGTATAACATACCCTATACGAAGTTATCCTAGCGTGCCagatacAGCGGCCGCCCGCTACAGAAGGCCATATACCGTTCGTATAGCCTAACCTATACGAACGGTAACAGGCACCCGAGCTCAGGAATTCACTGGCCGTCGTTTTACAACGTCGTGACTGGGAAAACCCTGGCGTTACCCAACTTAATCGCCTTGCAGCACATCCCCCTTTCGCCAGCTGGCGTAATAGCGAAGAGGCCCGCACCGATCGCCCTTCCCAACAGTTGCGCAGCCTGAATGGCGAATGGCGCCTGATGCGGTATTTTCTCCTTACGCATCTGTGCGGTATTTCACACCGCATATGGTGCACTCTCAGTACAATCTGCTCTGATGCCGCATAGTTAAGCCAGCCCCGACACCCGCCAACACCCGCTGACGCGCCCTGACGGGCTTGTCTGCTCCCGGCATCCGCTTACAGACAAGCTGTGACCGTCTCCGGGAGCTGCATGTGTCAGAGGTTTTCACCGTCATCACCGAAACGCGCGAGACGAAAGGGCCTCGTGATACGCCTATTTTTATAGGTTAATGTCATGATAATAATGGTTTCTTAGACGTCAGGTGGCACTTTTCGGGGAAATGTGCGCGGAACCCCTATTTGTTTATTTTTCTAAATACATTCAAATATGTATCCGCTCATGAGACAATAACCCTGATAAATGCTTCaataaTAATtgaaAAAGGAAGAGTATGAGTATtcaACATTTCCGTGTCGcCcctTATTCcCtTTTTTGCGGCattttgccttccTGTTTTTGCTCAcCCAgAAAcgctgggtga
>RH017-10_K05 - GSC RH01710.CR K05 (458) Warning: Vector Segment;
cTGATGGGTGcagTCATAACTTCGTATAACCTACCCTATACGAAGTTATCCTAGCGTGCcattttcaGCGGCCGCCCGCTACAGAAGGCCATATACCGTTcgtttaacATACAATATACGAACGGTAACAGGCACCCGAGCTCAGGAATTCACTGGCCGTCGTTTTACAACGTCGtGACTGGGAAAACCCTGGCGTTACCCAACTTAATCGCCTTGCAGCACATCCCCCTTTCGCCAGCTGGCGTAATAGCGAAGAGGCCCGCACCGATCGCCCTTCCCAACAGTTGCGCAGCCTGAATGGCGAATGGCGCCTGATGCGGTATTTTCTCCTTACGCATCTGTGCGGTATTTCACACCGCATATGGTGCACTCTcagtacAATCTGCTCTGATGCCGCATAGTTAagccagcCCcgacacccGCCAACacccgcTGAcgcgccCtGACGGgcttgtctg
>RH017-10_K06 - GSC RH01710.CR K06 (699) Warning: Vector Segment;
gatGGGTGcagTCATAACTTCGTATAGCCTACCTTATACGAAGTTATCCTAGCGTGCcagatacaGCGGCCGCCCGCTACAGAAGGCCATATACCGTTCGtatAACCTACCCTATACGAACGGTAACAGGCACCCGAGCTCAGGAATTCACTGGCCGTCGTTTTACAACGTCGtGACTGGGAAAACCCTGGCGTTACCCAACTTAATCGCCTTGCAGCACATCCCCCTTTCGCCAGCTGGCGTAATAGCGAAGAGGCCCGCACCGATCGCCCTTCCCAACAGTTGCGCAGCCTGAATGGCGAATGGCGCCTGATGCGGTATTTTCTCCTTACGCATCTGTGCGGTATTTCACACCGCATATGGTGCACTCTCAGTACAATCTGCTCTGATGCCGCATAGTTAAGCCAGCCCCGACACCCGCCAACACCCGCTGACGCGCCCTGACGGGCTTGTCTGCTCCCGGCATCCGCTTACAGACAAGCTGTGACCGTCTCCGGGAGCTGCATGTGTCAGAGGTTTTCACCGTCATCACCGAAACGCGCGAGACGAAAGGGCCTCGTGATACGCCTATTTTTATAGGTTAATGTCATGATAATAATGGTTTCTTAGaCGTCAGGTGGCACTTTTCGGGGAaatGTGCGCGGAaccCccatTTGTttatttttctaaAtacAttCaAATATGTAttcgcTCATGAGa
>RH017-10_K07 - GSC RH01710.CR K07 (802) Warning: Vector Segment;
ATGGGTGCaGtcaTaaCTTCGTATATCGTACACTATACGAAGTTATCCTAGCGTGCCAgataCAGCGGCCGCCCGCTACAGAAGGCCATATACCGTTCGTATACACTAGATTATACGAACGGTAACAGGCACCCGAGCTCAGGAATTCACTGGCCGTCGTTTTACAACGTCGTGACTGGGAAAACCCTGGCGTTACCCAACTTAATCGCCTTGCAGCACATCCCCCTTTCGCCAGCTGGCGTAATAGCGAAGAGGCCCGCACCGATCGCCCTTCCCAACAGTTGCGCAGCCTGAATGGCGAATGGCGCCTGATGCGGTATTTTCTCCTTACGCATCTGTGCGGTATTTCACACCGCATATGGTGCACTCTCAGTACAATCTGCTCTGATGCCGCATAGTTAAGCCAGCCCCGACACCCGCCAACACCCGCTGACGCGCCCTGACGGGCTTGTCTGCTCCCGGCATCCGCTTACAGACAAGCTGTGACCGTCTCCGGGAGCTGCATGTGTCAGAGGTTTTCACCGTCATCACCGAAACGCGCGAGACGAAAGGGCCTCGTGATACGCCTATTTTTATAGGTTAATGTCATGATAATAATGGTTTCTTAGACGTCAGGTGGCACTTTTCGGGGAAATGTGCGCGGAACCCCTATTTGTTTATTTTTCTAAATACATTCAaatAtGTatcCGCTcaTGAGACAATAACCCTGAtaaatgcttcaatAATAtTgaaAAAGgaagagtatGaGtatTtcacctttccgtGtcgcccTTTATtcccTTTTTTTGCGgcattTtgCCTT
>RH017-10_K08 - GSC RH01710.CR K08 (812) Warning: Vector Segment;
atgGGTGcagtcaTAACTTCGTATAGCGTACGCTATACGAAGTTATCCTAGCGTGCcccttacagCGGCCGCCCGCTACAGAAGGCCATATACCGTTcgtatACCCTACTGTATACGAACGGTAACAGGCACCCGAGCTCAGGAATTCACTGGCCGTCGTTTTACAACGTCGTGACTGGGAAAACCCTGGCGTTACCCAACTTAATCGCCTTGCAGCACATCCCCCTTTCGCCAGCTGGCGTAATAGCGAAGAGGCCCGCACCGATCGCCCTTCCCAACAGTTGCGCAGCCTGAATGGCGAATGGCGCCTGATGCGGTATTTTCTCCTTACGCATCTGTGCGGTATTTCACACCGCATATGGTGCACTCTCAGTACAATCTGCTCTGATGCCGCATAGTTAAGCCAGCCCCGACACCCGCCAACACCCGCTGACGCGCCCTGACGGGCTTGTCTGCTCCCGGCATCCGCTTACAGACAAGCTGTGACCGTCTCCGGGAGCTGCATGTGTCAGAGGTTTTCACCGTCATCACCGAAACGCGCGAGACGAAAGGGCCTCGTGATACGCCTATTTTTATAGGTTAATGTCATGATAATAATGGTTTCTTAGACGTCAGGTGGCACTTTTCGGGGAAATGTGCGCGGAACCCCTATTTGTTTATTTTTCTAAATACATTCAaATATGTATCCGCTcatGAGACAATAACCCTGAtaaATGCTTCaataaTATTGaaaaagGAAGAGTATGAGTATTCAACATTTCCGTGTCGCCCTTATttccttTtttgCGgcatTTTGccttcctgtTTTTTgc
>RH017-10_K09 - GSC RH01710.CR K09 (796) Warning: Vector Segment;
tgGGTGCAGTCATAACTTCGTATAAATTACCCTATACGAAGTTATCCTAGCGTGCCAGAGACAGCGGCCGCCCGCTACAGAAGGCCATATACCGTTCGTATACACTACCATATACGAACGGTAACAGGCACCCGAGCTCAGGAATTCACTGGCCGTCGTTTTACAACGTCGTGACTGGGAAAACCCTGGCGTTACCCAACTTAATCGCCTTGCAGCACATCCCCCTTTCGCCAGCTGGCGTAATAGCGAAGAGGCCCGCACCGATCGCCCTTCCCAACAGTTGCGCAGCCTGAATGGCGAATGGCGCCTGATGCGGTATTTTCTCCTTACGCATCTGTGCGGTATTTCACACCGCATATGGTGCACTCTCAGTACAATCTGCTCTGATGCCGCATAGTTAAGCCAGCCCCGACACCCGCCAACACCCGCTGACGCGCCCTGACGGGCTTGTCTGCTCCCGGCATCCGCTTACAGACAAGCTGTGACCGTCTCCGGGAGCTGCATGTGTCAGAGGTTTTCACCGTCATCACCGAAACGCGCGAGACGAAAGGGCCTCGTGATACGCCTATTTTTATAGGTTAATGTCATGATAATAATGGTTTCTTAGACGTCAGGTGGCACTTTTCGGGGAAATGTGCGCGGAACCCCTATTTGTTTATttttCTAAATACATTCAaatATGTATCCGCTCATGAGACAATAACCCTGATAAATGCTTCAATAATATTGAAAAAGGAAGAGTATGAGtatTcaacatTTCCGTGTCGCccTtattccCTTTTTTGCggcatTTTGC
>RH017-10_K10 - GSC RH01710.CR.1 K10 (656) Warning: Vector Segment;
tCATAACTTCGTATAACATACATTATACGAAGTTATCCTAGCGTGCcctttacAGCGGCCGCCCGCTACAGAAGGCCATATACCGTTCGTATACCATACTGTATACGAACGGTAACAGGCACCCGAGCTCAGGAATTCACTGGCCGTCGTTTTACAACGTCGTGACTGGGAAAACCCTGGCGTTACCCAACTTAATCGCCTTGCAGCACATCCCCCTTTCGCCAGCTGGCGTAATAGCGAAGAGGCCCGCACCGATCGCCCTTCCCAACAGTTGCGCAGCCTGAATGGCGAATGGCGCCTGATGCGGTATTTTCTCCTTACGCATCTGTGCGGTATTTCACACCGCATATGGTGCACTCTCAGTACAATCTGCTCTGATGCCGCATAGTTAAGCCAGCCCCGACACCCGCCAAcaCCCGCTGACGCGCCCTGACGGGCTTGTCTGCTCCCGGCATCCGCTTACAGACAAGCTGTGACCGTCTCCGGGAGCTGCATGTGTCAGAGGTTTTCaccgtcctcaccGAAACGCGCGAGACGAAAGGGcctcgtgATacgcctATTTTTATAGGTTAATGTCATGATAataatgGTTTCttagacGTCAGgtgGcccTTTTTCgGGGAAATGTGCgcggAACCCCTAtTTGTTTATTTTTt
>RH017-10_K11 - GSC RH01710.CR K11 (85) 
CTAGCGTGCcagattcagcgagccGCCCGCTACAGAGGCCATATACCGTTCGTATAGCCTACAATATACGAACGGTAACAGGCAC
>RH017-10_K12 - GSC RH01710.CR K12 (765) Warning: Vector Segment;
ctGATGGGtgcaGTCATAACTTCGTATAGCGTACACTATACGAAGTTATCCTAGCGTGCCAgatacAGCGGCCGCCCGCTACAGAAGGCCATATACCGTTCGTATATCATACATTATACGAACGGTAACAGGCACCCGAGCTCAGGAATTCACTGGCCGTCGTTTTACAACGTCGTGACTGGGAAAACCCTGGCGTTACCCAACTTAATCGCCTTGCAGCACATCCCCCTTTCGCCAGCTGGCGTAATAGCGAAGAGGCCCGCACCGATCGCCCTTCCCAACAGTTGCGCAGCCTGAATGGCGAATGGCGCCTGATGCGGTATTTTCTCCTTACGCATCTGTGCGGTATTTCACACCGCATATGGTGCACTCTCAGTACAATCTGCTCTGATGCCGCATAGTTAAGCCAGCCCCGACACCCGCCAACACCCGCTGACGCGCCCTGACGGGCTTGTCTGCTCCCGGCATCCGCTTACAGACAAGCTGTGACCGTCTCCGGGAGCTGCATGTGTCAGAGGTTTTCACCGTCATCACCGAAACGCGCGAGACGAAAGGGCCTCGTGATACGCCTATTTTTATAGGTTAATGTCATGATAATAAtGgttTCTTAGACGTCAGGTGGCACTTTTCGGGGAAATGTGCGCGGAACCCCTATTTGTTTATTTTTCTAAATACAttcaaaTATGTATCCGCTCATGAGACAataaccctgatatatgCTTCAATAATATTGAAAAAggAAGAGTatgagtatTCAACATTTCC
>RH017-10_K13 - GSC RH01710.CR K13 (138) 
CTCtgatggggTGCAGTCATAACTTCGTATATAGTACCATATACGAAGTTATCCTAGCGTGCcacataCAGCGGCCGCCCGCTACAGAAGGCCATATACCGTTCGTATAGCCTAACATATACGAACGGTAACAGGCAC
>RH017-10_K14 - GSC RH01710.CR.1 K14 (134) 
tGatgGGTGCAGTCATAACTTCGTATACATTACCCTATACCAAGTTATCCTAGCGTGCcagagacAGCGGCCGCCCGCTACAGAAGGCCATATACCGTTCGTATACCGTACCATATACGAACGGTAACAGGCGC
>RH017-10_K15 - GSC RH01710.CR K15 (808) Warning: Vector Segment;
ggGtgcagTCATAACTTCGTATAGCCTACCCTATACGAAGTTATCCTAGCGTGCCagagacAGCGGCCGCCCGCTACAGAAGGCCATATACCGTTCGTATAACCTACCCTATACGAACGGTAACAGGCACCCGAGCTCAGGAATTCACTGGCCGTCGTTTTACAACGTCGTGACTGGGAAAACCCTGGCGTTACCCAACTTAATCGCCTTGCAGCACATCCCCCTTTCGCCAGCTGGCGTAATAGCGAAGAGGCCCGCACCGATCGCCCTTCCCAACAGTTGCGCAGCCTGAATGGCGAATGGCGCCTGATGCGGTATTTTCTCCTTACGCATCTGTGCGGTATTTCACACCGCATATGGTGCACTCTCAGTACAATCTGCTCTGATGCCGCATAGTTAAGCCAGCCCCGACACCCGCCAACACCCGCTGACGCGCCCTGACGGGCTTGTCTGCTCCCGGCATCCGCTTACAGACAAGCTGTGACCGTCTCCGGGAGCTGCATGTGTCAGAGGTTTTCACCGTCATCACCGAAACGCGCGAGACGAAAGGGCCTCGTGATACGCCTATTTTTATAGGTTAATGTCATGATAATAATGGTTTCTTAGACGTCAGGTGGCACTTTTCGGGGAAATGTGCGCGGAACCCCTATTTGTTTATTTTTCTAAATACATTCAAATATGTATCCGCTCATGAGACAATAACCCTGATAAATGCTTCAATAATattGAAAAAGGAAGAGTAtGAGTAttcAACATTtccgtgTCGCCCtttttcccTTTTTTGCGGcatTTTgccttccTGTTTTTT
>RH017-10_K16 - GSC RH01710.CR.1 K16 (661) Warning: Vector Segment;
atGGGTGCAGTCATaacttcGTATAACTTACCCTATACGAAGTTATCCTAGCGTGCcactttaCAGCGGCCGCCCGCTACAGAAGGCCATATACCGTTCGTATAGCCTACGCTATACGAACGGTAACAGGCACCCGAGCTCAGGAATTCACTGGCCGTCGTTTTACAACGTCGTGACTGGGAAAACCCTGGCGTTACCCAACTTAATCGCCTTGCAGCACATCCCCCTTTCGCCAGCTGGCGTAATAGCGAAGAGGCCCGCACCGATCGCCCTTCCCAACAGTTGCGCagCCTGAATGGCGAATGGCGCCTGATGCGGTATTTTCTCCTTACGCATCTGTGCGGTATTTCACACCGCATATGGTGCACTCTcagTACAATCTGCTCTGATGCCGcatAGTTAAGCCAGCCCCGACACCCGCCAACACCCGCTGACGCgccCTGACGGgcttGTCTGCTCCCGGCATCCGCTTACAGACAAGCTGTGACCGTCTccgGGAGCtgcATGTGTCagaggtTTTCACCGTcatcaCCGAAAcGcgcgagAcgaAAGggcctcgtgatACGCctaTTTTTATAGGTTAATGTcatgAtaAataaTGGTTTCtTAgacgtcacgtgGcccttTttcGGGGAAatgTGCCGCGGAacccccATTTgtt
>RH017-10_K17 - GSC RH01710.CR.1 K17 (816) Warning: Vector Segment;
tgATGGGTGCAGTCAtAACTTCGTATATCGTACACTATACGAAGTTATCCTAGCGTGCcccatacaGCGGCCGCCCGCTACAGAAGGCCATATACCGTTCGTATATCATACAGTATACGAACGGTAACAGGCACCCGAGCTCAGGAATTCACTGGCCGTCGTTTTACAACGTCGTGACTGGGAAAACCCTGGCGTTACCCAACTTAATCGCCTTGCAGCACATCCCCCTTTCGCCAGCTGGCGTAATAGCGAAGAGGCCCGCACCGATCGCCCTTCCCAACAGTTGCGCAGCCTGAATGGCGAATGGCGCCTGATGCGGTATTTTCTCCTTACGCATCTGTGCGGTATTTCACACCGCATATGGTGCACTCTCAGTACAATCTGCTCTGATGCCGCATAGTTAAGCCAGCCCCGACACCCGCCAACACCCGCTGACGCGCCCTGACGGGCTTGTCTGCTCCCGGCATCCGCTTACAGACAAGCTGTGACCGTCTCCGGGAGCTGCATGTGTCAGAGGTTTTCACCGTCATCACCGAAACGCGCGAGACGAAAGGGCCTCGTGATACGCCTATTTTTATAGGTTAATGTCATGATAATAATGGTTTCTTAgaCGTCAGGTGGCACTTTTCGGGGAAATGTGCGcggaACCCCTATTTGTttaTTTTTTCTAAATAcatTcaAataTGtatCcgctcctGagacaataACCCTGATAAATGccTccattaatatgAAaaaggaagAGtatGagtatTTcaacatTTCCGTGtcccccTTattccctTTTTTgccggcatTTtgccttcCTGGTttTTg
>RH017-10_K18 - GSC RH01710.CR.1 K18 (135) 
cTGATGGGTGCAGTCATAACTTCGTATATGCTACCATATACGAAGTTATCCTAGCGTGCCagagaCAGCGGCCGCCCGCTACAGAAGGCCATATACCGTTCGTATAACCTACACTATACGAACGGTAACAGGCAC
>RH017-10_K19 - GSC RH01710.CR.1 K19 (769) Warning: Vector Segment;
ttgCTCtgatgGGTGCAGTCATAACTTCGTATAAGATACCCTATACGAAGTTATCCTAGCGTGCCacagtcAGCGGCCGCCCGCTACAGAAGGCCATATACCGTTCGTATACCCTAACCTATACGAACGGTAACAGGCACCCGAGCTCAGGAATTCACTGGCCGTCGTTTTACAACGTCGTGACTGGGAAAACCCTGGCGTTACCCAACTTAATCGCCTTGCAGCACATCCCCCTTTCGCCAGCTGGCGTAATGGCGAAGAGGCCCGCACCGATCGCCCTTCCCAACAGTTGCGCAGCCTGAATGGCGAATGGCGCCTGATGCGGTATTTTCTCCTTACGCATCTGTGCGGTATTTCACACCGCATATGGTGCACTCTCAGTACAATCTGCTCTGATGCCGCATAGTTAAGCCAGCCCCGACACCCGCCAACACCCGCTGACGCGCCCTGACGGGCTTGTCTGCTCCCGGCATCCGCTTACAGACAAGCTGTGACCGTCTCCGGGAGCTGCATGTGTCAGAGGTTTTCACCGTCATCACCGAAACGCGCGAGACGAAAGGGCCTCGTGATACGCCTATTTTTATAGGTTAATGTCATGATAATAATGGTTTCTTAGACGTCAGGTGGCACTTTTCGGGGAAATGTGCGCGGAACCCCTATTTGTTTATTTTTCTAAATACATTCAAAtaTGTATCCGCTCatgAGACaatAACcctGATAAATGCTTCAATAATATTGAAAAAGGAAGAGTAtgaGTATtcaaCATTTt
>RH017-10_K20 - GSC RH01710.CR K20 (773) Warning: Vector Segment;
tgggtgcagTCAtaACTTCGTATAGCGTATCGTATACGAACGGTATATGGCCTTCTGtagCGGGCGGCCGCTGTCTCTGGCACGCTAGGATAACTTCGTATACCGTACGCTATACGAACGGTAACAGGCACCCGAGCTCAGGAATTCACTGGCCGTCGTTTTACAACGTCGTGACTGGGAAAACCCTGGCGTTACCCAACTTAATCGCCTTGCAGCACATCCCCCTTTCGCCAGCTGGCGTAATAGCGAAGAGGCCCGCACCGATCGCCCTTCCCAACAGTTGCGCAGCCTGAATGGCGAATGGCGCCTGATGCGGTATTTTCTCCTTACGCATCTGTGCGGTATTTCACACCGCATATGGTGCACTCTCAGTACAATCTGCTCTGATGCCGCATAGTTAAGCCAGCCCCGACACCCGCCAACACCCGCTGACGCGCCCTGACGGGCTTGTCTGCTCCCGGCATCCGCTTACAGACAAGCTGTGACCGTCTCCGGGAGCTGCATGTGTCAGAGGTTTTCACCGTCATCACCGAAACGCGCGAGACGAAAGGGCCTCGTGATACGCCTATTTTTATAGGTTAATGTCATGATAATAATGGTTTCTTAGACGTCAGGTGGCACTTTTCGGGGAAATGTGCGCGGAAACCCCTATTTGTTTATTTTTCTAAATACATTCAAAATATGTATCcgcTCATGAgacaatAACCCTGAtaaatGCTtcaataatatTGAAAAAggAAGagtatGagtATTCAACATTTCcgttgtcGcCC
>RH017-10_K21 - GSC RH01710.CR.1 K21 (738) Warning: Vector Segment;
ctgatgGGtgcagTCATAACTTCGTATAAACTACACTATACGAAGTTATCCTAGCGTGCCAGAGACAGCGGCCGCCCGCTACAGAAGGCCATATACCGTTCGTATAGCCTACACTATACGAACGGTAACAGGCACCCGAGCTCAGGAATTCACTGGCCGTCGTTTTACAACGTCGTGACTGGGAAAACCCTGGCGTTACCCAACTTAATCGCCTTGCAGCACATCCCCCTTTCGCCAGCTGGCGTAATAGCGAAGAGGCCCGCACCGATCGCCCTTCCCAACAGTTGCGCAGCCTGAATGGCGAATGGCGCCTGATGCGGTATTTTCTCCTTACGCATCTGTGCGGTATTTCACACCGCATATGGTGCACTCTCAGTACAATCTGCTCTGATGCCGCATAGTTAAGCCAGCCCCGACACCCGCCAACACCCGCTGACGCGCCCTGACGGGCTTGTCTGCTCCCGGCATCCGCTTACAGACAAGCTGTGACCGTCTCCGGGAGCTGCATGTGTCAGAGGTTTTCACCGTCATCACCGAAACGCGCGAGACGAAAGGGCCTCGTGATACGCCTATTTTTATAGGTTAATGTCATGATAATAATGGTTTCTTAGACGTCAGGTGGCACTTTTCGGGGAAatgTGCGCGGAACCCCtatttGTTTATTTTTCTAAATACATTcaaatATGTATCCGcTCAtgagacaatAaccctgataaatgcttCAAtaataTTTgAAAA
>RH017-10_K22 - GSC RH01710.CR K22 (673) Warning: Vector Segment;
GCAGTcatAACTTCGTATACATTACGCTATACGAAGTTATCCTAGCGTGCCagagaCAGCGGCCGCCCGCTACAGAAGGCCATATACCGTTCGTATACTGTACGCTATACGAACGGTAACAGGCACCCGAGCTCAGGAATTCACTGGCCGTCGTTTTACAACGTCGTGACTGGGAAAACCCTGGCGTTACCCAACTTAATCGCCTTGCAGCACATCCCCCTTTCGCCAGCTGGCGTAATAGCGAAGAGGCCCGCACCGATCGCCCTTCCCAACAGTTGCGCAGCCTGAATGGCGAATGGCGCCTGATGCGGTATTTTCTCCTTACGCATCTGTGCGGTATTTCACACCGCATATGGTGCACTCTCAGTACAATCTGCTCTGATGCCGCATAGTTAAGCCAGCCCCGACACCCGCCAACACCCGCTGACGCGCCCTGACGGGCTTGTCTGCTCCCGGCATCCGCTTACAGACAAGCTGTGACCGTCTCCGGGAGCTGCATGTGTCAGAGGTTTTCACCGTCATCACCGAAAcGCGCGAGACGAAAGGGCCTCGTGATACGCCtATTTTTAtaggtTAATGTCATGATAATAATGGTTTCTtagACGTCAGGTGGCACTTTTCGGGGAAATgtgcGCGGAACCCCTatttgtttatTTTTctaaatacatTtCAa
>RH017-10_K23 - GSC RH01710.CR K23 (894) Warning: Vector Segment;
GGGTGCAGTCATAACTTCGTATAGCATACCCTATACGAAGTTATCCTAGCGTGCCAGAGACAGCGGCCGCCCGCTACAGAAGGCCATATACCGTTCGTATACCATACCCTATACGAACGGTAACAGGCACCCGAGCTCAGGAATTCACTGGCCGTCGTTTTACAACGTCGTGACTGGGAAAACCCTGGCGTTACCCAACTTAATCGCCTTGCAGCACATCCCCCTTTCGCCAGCTGGCGTAATAGCGAAGAGGCCCGCACCGATCGCCCTTCCCAACAGTTGCGCAGCCTGAATGGCGAATGGCGCCTGATGCGGTATTTTCTCCTTACGCATCTGTGCGGTATTTCACACCGCATATGGTGCACTCTCAGTACAATCTGCTCTGATGCCGCATAGTTAAGCCAGCCCCGACACCCGCCAACACCCGCTGACGCGCCCTGACGGGCTTGTCTGCTCCCGGCATCCGCTTACAGACAAGCTGTGACCGTCTCCGGGAGCTGCATGTGTCAGAGGTTTTCACCGTCATCACCGAAACGCGCGAGACGAAAGGGCCTCGTGATACGCCTATTTTTATAGGTTAATGTCATGATAATAATGGTTTCTTAGACGTCAGGTGGCACTTTTCGGGGAAATGTGCGCGGAACCCCTATTTGTTTATTTTTCTAAATACATTCAAATATGTATCCGCTCATGAGACAATAACCCTGATAAATGCTTCAATAATATTGAAAAAGGAAGAGTATGAGTATTCAACATTTCCGTGTCGCCCTTaTTCCCTTTTTTGCGGCATTTTGCCTTCCTGTTTTTGCTCACCCAGAaacGCTGGTGAAagtAAAAGATGCTgaagatcagttgggtgcACGAGTGGGTtACAtcgAACTGGATctcaacAGC
>RH017-10_K24 - GSC RH01710.CR.1 K24 (50) Warning: Vector Segment;
GgtGcagTCATAACTTCGTATAGAATAACCTATACGAAGTTATCCTAGCG
>RH017-10_L01 - GSC RH01710.CR.1 L01 (636) Warning: Vector Segment;
tgGGTGCAgtcaTAACTTcgtATAGGATACTGTATAccaAGTTATCCTAGCGTGCcatagacAGCGGCCGCCCGCTACAGAAGGCCATATACCGTTCGTATAACGTACACTATACGAACGGTAACAGGCACCcGAGCtcagGAATTCACTGGCCGTcgTTTTACAAcgtcgtGACTGGGAAAACCCTGGCGTTACCCAACTTAATCGCCTTGCAGcAcATCCCCCTTTCGCCAGCTGGCGTAATAGcgaAGAGGCCCGCACCGATCGCCCTTCCCAGCAGTTGCGcagCCTGAATGGCGAATGGCGCCTGATGcggTATTTTCTCCTTACGcatCTGTGcggTATTTCACACCGCATATGGTGcacTCTCAGTACAATCTGCTCTGATGCCGCATAGTTAAGCCAGCCCCGACACCcgcCAACACCCGCTGACGCGCCCTGACGGGCTTGTCTGCTCCCGGCATCCgctTACAGACAAGCTGTGACCGTCTCCGGGAGCTGcatGTGTCAGAGGTTTTCACcgtcctcacCGAaacGcGCGAGACGAAAGGGCctcgtGATACGcctATTTTTATAGGTTAATGTCATGATAATAATGGTTTCttagacgtcaggTgGCActtTTcggggAAATGT
>RH017-10_L02 - GSC RH01710.CR.1 L02 (140) 
gGGTGcagtCaTaaCttcgtaTATCataGCatATAccaAGTTATCctaGcctgccctttgaccgccgccgcCcgctaccgAAGGCcatATACcgttcCTATAGcctACCccaTAccaAccgTAAccgGcccCccaGctca
>RH017-10_L03 - GSC RH01710.CR.1 L03 (739) Warning: Vector Segment;
aTGGGTGCAGTCATAACTTcgtaTAACCTACCTTATACGAAGTTATCCTAGCGTGcccgttacagccgCCGCCCGCtaCAGAAGGCCATATACCgtccctatACCTTAcaaTATAcgaAcGGTAACAGGCACCCGaGctcagGAATTCACTGGCCGTcgtTTTAcaacgtcctgaCTGGGAAAACCCTGGCGTTACCCAACTTAATcgccTTGCagcACATCCCCCTTTcgcCAGCTGGCGTAATAGCGAAGAGGCCcgcacCGATCGCCCTTCCCAACAGTTGcgcagCCTGAATGGCGAATGGCGCCTGATGcggTATTTTCTCCTTACGCATCTGTGcggTATTTCAcacCGCATATGGTGCACTCTcagTACAATCTGCTCTGATGCCGCATAGTTAAGCCAGCCCCGACACCCGCCAAcacccGCTGACGCGCCCTGACGGGCTTGTCTGCtcccggCATCCGcTtAcagACAAGCTGTGACCGTCtccgGGAGCTGCATGTGTCAGAGGTTTTCACCgtcctcaccgaAACGCGCGAGACGAAAGGGCCTcGTGATACgcctaTTTTTATAGGTTAATGTCATGATAATAATGGTTTcttagacgtcagGtggcactTtTcggGGAAATGtgcgcgGAACccccatttgtTTATTTTtctaaaTACAttcaaataTGTATCcgctcctgagacaaTAAccctgaTAAATGccttcaTAatattgaAAaaggaa
>RH017-10_L04 - GSC RH01710.CR.1 L04 (742) Warning: Vector Segment;
ctgatGGGTGCAGTCATAACTTCGTATAAACTACGCTATACGAAGTTATCCTAGCGTGCcctttacaGcGGCCGCCCGCTACAGAAGGCCATATACCGTTcctATACTCTACCCTATACGAACGGTAACAGGCACCCGAGCTcagGAATTCACTGGCCGTCGTTTTACAACGTcctGACTGGGAAAACCCTGGCGTTACCCAACTTAATCGCCTTGCAGCACATCCCCCTTTCGCCAGCTGGCGTAATAGcgaAGAGGCCCGCACCGATCGCCCTTCCCAACAGTTGCGcagCCTGAATGGCGAATGGCGCCTGATGCGGTATTTTCTCCTTAcgcATCTGTGCGGTATTTCACACCGCATATGGTGCACTCTCagTACAATCTGCTCTGATGCCGCATAGTTAAGCCAGCCCCGACACccgcCAACACCCGCTGACGCGCCCTGACGGGCTTGTCTGCTCCCGGCATCCGCTTACAGACAAGCTGCGACCGTCTCCGGGAGCTGCATGTGTCAGAGGTTTTCACCGTcatcaccGAAACGCGCGAGACGAAAGGGCCTCGTGATACGCCTATTTTTATAGGTTAATGTCATGATAATAATGGTTTCTTAGACGTCagGTGGCACTTTTCGGGGAAATGTGcgcggaACCCCTATttgtttATTTttctaaatacattcaaataTGTATCcgcTcaTGAGACaaTAACccctgataaatgctttcataaTATTTGAAAaAgg
>RH017-10_L05 - GSC RH01710.CR.1 L05 (129) 
GCAgtcataaCTtcgtaTATActaCCctataccaAGTTATCCTaGcgtGCccgataccgcggCcGcCCgctacagAAGGCcatATACCGtTcgtATACCCtaCcatATAccaAcggTAAccgGcacCcc
>RH017-10_L06 - GSC RH01710.CR.1 L06 (555) Warning: Vector Segment;
gatgGGTGcagtcataactTcgtATATCATATTctaTACGAAGTTATCCTAGCGTGCccttttccgcggCCGCCCGCtaccgAAGGCcAtATACcgtTcctATACCATACcatATAccaAcGGTAAcagGcaCCcCaGctcagGAATTcactGGCcgtCGTTTTACaaCGTcctGACTGGGAAAACcctGgcgTTACCCAACTTAATCGCCTTGcagcacATCCCCCTTTCGCcagCTGGCGTAATAGCGAAGAGGCCcgcACCGATCGCCCTTCCCaaCAGTTGcgccgCCTGAATGGCGAATGGCGCCTGATGCGGTATTTTCTCCTTacccatCTGTGcggTATTTCAcacCGCATATGGTGcactctcaGTACAATCTGCTCTGATgccgcatAGTTAAGCCAGCCCCGACACCCGCCAacaCccgctgacgccccctGaCGGGCTTGTCTGCTCCCGGcatccGCTtacagAcaagcTGTGACCGTCTCCGGGagctGcatGTGTCagAGGTTTTcaccgTCATcccccgaAACgcgcgagacgaAAGGG
>RH017-10_L07 - GSC RH01710.CR.1 L07 (749) Warning: Vector Segment;
GGGTGCAGTCATaACTTcgtATAGTTTACCCTATAccaAGTTATCCTAGCGTGccactgaccgccgCCGCCCGCTACaGAAGGCCATATACCGTTCGTATAACATAACTTATAcgaACGGTAACAGGCAcCcgaGctcagGAATTCACTGGCCgtcgTTTTACAACGTcgtGACTGGGAAAACCCTGGCGTTACCCAACTTAATCGCCTTGCagcacATCCCCCTTTcgccaGCTGGCGTAATAGcgaAGAGGCCCGCACCGATCGCCCTTCCCAACAGTTGcgcagCCTGAATGGCGAATGGCGCCTGATGCGGTATTTTCTCCTTACGCATCTGTGCGgTATTTCACACCGCATATGGTGCACTCtcagTACAATCTGCTCTGATGCCGCATAGTTAAGCCAGCCCCGAcacCCGCCAACACCCGCTGACGCGCCCTGACGGGCTTGTCTGCTCCCGGCATCCGCTTACAGACAAGCTGTGACCGTCTCCGGGAGCTGCATGTGTCAGAGGTTTTCACCGTCATCACCGAAACGCGCGAGACGAAAGGGCCTcgtGATACGCCTATTTTTATAGGTTAATGTCATGATAATAATGGTTTCttAGACGTcagGTGGCACTTTTCGGGGAAATGTGcgcggAAcccctaTTTGTTTATTTTTCTAAAtacatTCAAATATGTATCCGctcatGAGacaATAACCCTGATAAATgcttcaaTAATATTgAaaaAgGAAGAGTATGAGTAT
>RH017-10_L08 - GSC RH01710.CR.1 L08 (480) Warning: Vector Segment;
ggggtgcagtcATAACTTCGTATAGCctagactATACGAAGTTATCCTAGCGTGcccttgacAGcggCCGCCCGCTACAGAAGGCCATATACCGTtcttatAGCCTACCCTATACGAACGGTAACAGGCACCCGAGctcagGAATTCACTGGCCGTcgtTTTACAACgtcgtGACTGGGAAAACCCTGGCGTTACCCAACTTAATCGCCTTGCagcacATCCCCCTTTcgcCAGCTGGCGTAATagcgAAGAGGCCCGCACCGaTcGCCCTTCccaacAGTTGCGCAGCCTGAATGGCGAATGgcgCCTGATGCGGTATTTTctcCTTACGcAtCTGTGCGGTATTTCACACCGCATATGGTgCactcccagtacAATCTgccTctgATGCCGCATAGTTAagccagCcccgacacccGCcaacacccgctgAcGcgcCCTGACGGGCTTgtctgCTCCcggcatccgcTtacagacaAG
>RH017-10_L09 - GSC RH01710.CR.1 L09 (638) Warning: Vector Segment;
tGGGtGcagtCATAACTTCGtATAAcatACACTATACGAAGTTATCCTAGCGTGccattttacAGCGGCCGCCCGCTACAGAAGGCCATATACCGTTCGTATACCGTAACCTATACGAACGGTAAcagGCACCCGaGctcagGAATTCACTGGCCGTCGTTTTACAaCGTcgtGACTGGGAAAACCCTGGCGTTACCCAaCTTAATCGCCTTGcagcACATCCCCCTTTCGCCAGCTGGCGTAATAGCGAAGAGGCCCGCACCGATcGCCCTTCCCAACAGTTGcgcagCCTGAATGgcgAATGGCGcctGATGCGGTATTTTCTCCTtACGcAtCTGTGCGGTATTTCACACCGCATATGGTGCACTcTcAGTACAATCTGCTCTGATGCCGCATAGTTAAGCCAGCCCCGACacCcgccaacaCCCGcTGACGCGCCCTGACGGGCTTGTCTGCTCCCGGCATCCGCTTACagacaagCTGTGaccGtCtcCcGGGAGCTGcatgTGTCagAggTTTtccccgtcatcaccgaaacgcgccagacgaaAGGgcctcgTGATacgcctaTTTttataggTTAATGTcctGataatAATGGTttcttAgacgTCAggTgGcacTTtTcggGGAAATGT
>RH017-10_L10 - GSC RH01710.CR.1 L10 (84) 
CTAGCGGCcctttacaGCGGCCGCCCGCTACAGAAGGCCATATACCGTtcctatagCATACCATATACGAACGGTAACAGGCAC
>RH017-10_L11 - GSC RH01710.CR.1 L11 (693) Warning: Vector Segment;
atGGGTGCagtCATAACTTCGTATAGATTACTCTATACGAAGTTATCCTAGCGTGCcctagaCAGCGGCCGCCCGCTACAGAAGGCCATATACCGTTcgtATACCTTACCATATACGAACGGTAACAGGCACCCGAGCTCAGGAATTCACTGGCCGTCGTTTTACAACgtcgtGACTGGGAAAACCCTGGCGTTACCCAACTTAATCGCCTTGCAGCACATCCCCCTTTCGCCAGCTGGCGTAATAGCGAAGAGGCCCGCACCGATCGCCCTTCCCAACAGTTGCGCAGCCTGAATGGCGAATGGCGCCTGATGCGGTATTTTCTCCTTACGCATCTGTGCGGTATTTCACACCGCATATGGTGCACTCTCagTACAATCTGCTCTGATGCCGCATAGTTAAGCCAGCCCCGAcacccgCCAACACCCGCTGACGCGCCCTGACGGGCTTGTCTGCTCCCGGCATCCGCTTACAGACAAGCTGTGACCCGTCTCCGGGAGCTGCATGTGTCAGAGGTTTTCACCGTCATCACcgaaaCGCGCGAGACGAAAGGGCctcgtGATAcgcCTATTTTTATAGGTTAATGTcatGATAATAATGGTTTTcttagacgtCAGGTGGCACTTTtcggGGAAATGTGCGCGGAACCCctaTTTGTTTATttttctaaataccttccaAtATCGTATccCc
>RH017-10_L12 - GSC RH01710.CR.1 L12 (697) Warning: Vector Segment;
gtGCAGTCATAACTTCGTATaacgtACACTATACGAAGTTATCCTAGCGTGCcagtgaCAGCGGCCGCCCGCTACAGAAGGCCATATACCGTTCGTATAaccTAcacTATACGAACGGTAACAGGCACCCGAGCTCAGGAATTCACTGGCCGTCGTTTTACAACGTCGtGACTGGGAAAACCCTGGCGTTACCCAACTTAATCGCCTTGCAGCACATCCCCCTTTCGCCAGCTGGCGTAATAGCGAAGAGGCCCGCACCGATCGCCCTTCCCAACAGTTGCGCAGCCTGAATGGCGAATGGCGCCTGATGCGGTATTTTCTCCTTACGCATCTGTGCGGTATTTCACACCGCATATGGTGCACTCTCAGTACAATCTGCTCTGATGCCGCATAGTTAAGCCAGCCCCGACACCCGCCAACACCCGCTGACGCGCCCTGACGGGCTTGTCTGCTCCCGGCATCCGCTTACAGACAAGCTGTGACCGTCTCCGGGAGCTGCATGTGTCAGAGGTTTTCACCGTCATCACCGAAACGCGCGAGACGAAAGGGCCTCGTGATACGCCTATTTTTATAGGTTAATGtcatGATAATAATGGTTTCTtagACGTCAGgTGGcactTTtcggggaAATgtGCGCGGAACCCCTATTTGtTTATTTTTTCTAAatactttcaaatatgtAtCCGctcatGAGACA
>RH017-10_L13 - GSC RH01710.CR.1 L13 (635) Warning: Vector Segment;
tgatGGGTGcagTCATAACTTCGTATAACGTAGCGTATACGAagtgaaaccggCACcccattttagggagctcggcggccgtctggttaCaacggcgtgccgggGAAAACCCTGGCGTTACCCAACTTAATCGCCTTGCAGCACATCCCCCTTTCGCCAGCTGGCGTAATAGCgaagAGGCCCGCACCGATCGCCCTTCCCAACAGTTGCGCAGCCTGAATGGCGAATGGCGCCTGATGCGGTATTTTCTCCTTACGCATCTGTGCGGTATTTCACACCGCATATGGTGCACTCTCAGTACAATCTGCTCTGATGCCGCATAGTTAAGCCAGCCCCGACACCCGCCAACACCCGCTGACGCGCCCTGACGGGCTTGTCTGCTCCCGGCATCCGCTTACAGACAAGCTGTGACCGTCTCCGGGAGCTGCATGTGTCAGAGGTTTTCACCGTCATCACCAAAacgcgcgAGAcGAAAGGGCCTCGTGATACGCCTATTTTTATAGgtTAATGTCATGATAATAATGGTttcttagaCgtCaggTGGCACTTTTcgGGGAAATGTGCGCGGAACCCCtatttgtttATTTTTCTAAATACATtcaaataTTGTatcCGCTCatgAgACAATAacCctg
>RH017-10_L14 - GSC RH01710.CR.1 L14 (741) Warning: Vector Segment;
tgGGTGCAGTCATAACTTCGTATAACATACCTTATACGAAGTTATCCTAGCGTGCcagatacAGCGGCCGCCCGCTACGAAGGCCATATACCGTTCGTATAGCCTAAGCTATACGAACGGTAACAGGCACCCGAGCTCAGGAATTCACTGGCCGTCGTTTTACAACGTCGTGACTGGGAAAACCCTGGCGTTACCCAACTTAATCGCCTTGCAGCACATCCCCCTTTCGCCAGCTGGCGTAATAGCGAAGAGGCCCGCACCGATCGCCCTTCCCAACAGTTGCGCAGCCTGAATGGCGAATGGCGCCTGATGCGGTATTTTCTCCTTACGCATCTGTGCGGTATTTCACACCGCATATGGTGCACTCTCAGTACAATCTGCTCTGATGCCGCATAGTTAAGCCAGCCCCGACACCCGCCAACACCCGCTGACGCGCCCTGACGGGCTTGTCTGCTCCCGGCATCCGCTTACAGACAAGCTGTGACCGTCTCCGGGAGCTGCATGTGTCAGAGGTTTTCACCGTCATCACCGAAACGCGCGAGACGAAAGGGCCTCGTGATACGCCTATTTTTATAGGTTAATGTCATGATAATAATGGTTTCTTAGACGTCAGGTGGCACTTTTCGGGGAAATGTGCGCGGAACCCCTATTTGTTTTATTTTTCTAAAtacattcaAATATGtatccgcTCATGAGACAATAACCctGATAAAtgcttcAATAATATTGAAAAaggaAGAg
>RH017-10_L15 - GSC RH01710.CR.1 L15 (490) Warning: Vector Segment;
GGTGCAGTCATAACTTCGTATAAGGTAGGGTATACGAACGGTAACAGGCAccccctttcaGGAATTCACTGGCCGTCGTTTTACAACGTCGTgacttggAAAACCCTGGCGTTACCCAACTTAATCGCCTTGCAgcACATCCCCCTTTCGCCAGCTGGCGTAATAgCgaagAGGCCCGCACcgaTcGCCCTTCCCAACAGTTGCGcagcCTGAATGGCGAATGGCGCCTGATGCGGTATTTTCTCCTTACGCATCTGTGCGGTATTTCACACCGcatatGgtgCACTcTCaGTACAATCTGCTCtgATGCCGCATAGTTAAGCCAGCCCCGACAcCCGCCAacacccgCTGACGCGCCCTGACGGGCTTGTCTGCTCCCGGCATCCGCTTACAGACAagcTGtgaCcgtctcCGGGAGctgcaTGTGTCAGAGGTTTTCACCGTCaTcaccGaaacgcGCGAGAcGAAAGGGCCTcttgaTAcgcctatt
>RH017-10_L16 - GSC RH01710.CR.1 L16 (135) 
cTGATGGGTGCAGTCATAACTTCGTATACGGTACTGTATACGAACGGTATATGGCCTTCTGTAGCGGGCGGCCGCTGTCTCTGGCACGCTAGGATAACTTCGTATAGGCTAAACTATACGAACGGTAACAGGCAC
>RH017-10_L17 - GSC RH01710.CR.1 L17 (132) 
aTGGGTGCAgTCATAACTTCGTATAGGGTACCATATACGAACGGTATATGGCCTTctgtagCGGGCGGCCGCTGTCTCTGGCACGCTAGGATAACTTCGTATAGGCTAACTTATACGAACGGTAACAGGCAC
>RH017-10_L18 - GSC RH01710.CR.1 L18 (813) Warning: Vector Segment;
tctgaTGGGTGCAGTCATAACTTCGTATAAACTACGTTATACGAAGTTATCCTAGCGTGCcatagaCAGCGGCCGCCCGCTACAGAAGGCCATATACCGTTCGTATACAATACGCTATACGAACGGTAACAGGCACCCGAGCTCAGGAATTCACTGGCCGTCGTTTTACAACGTCGTGACTGGGAAAACCCTGGCGTTACCCAACTTAATCGCCTTGCAGCACATCCCCCTTTCGCCAGCTGGCGTAATAGCGAAGAGGCCCGCACCGATCGCCCTTCCCAACAGTTGCGCAGCCTGAATGGCGAATGGCGCCTGATGCGGTATTTTCTCCTTACGCATCTGTGCGGTATTTCACACCGCATATGGTGCACTCTCAGTACAATCTGCTCTGATGCCGCATAGTTAAGCCAGCCCCGACACCCGCCAACACCCGCTGACGCGCCCTGACGGGCTTGTCTGCTCCCGGCATCCGCTTACAGACAAGCTGTGACCGTCTCCGGGAGCTGCATGTGTCAGAGGTTTTCACCGTCATCACCGAAACGCGCGAGACGAAAGGGCCTCGTGATACGCCTATTTTTATAGGTTAATGTCATGATAATAATGGTTTCTTAGACGTCAGGTGGCACTTTTCGGGGAAATGTGCGCGGAACCCCTATTTGTTTATTTTTCTAAATACATTCAAATATGTATCCGCTcatGAGACAATaaccctGATAAATGCTTcaaTaaTATTGAAAAAGGAAGAGTATGAGTATTCaACAtttccGTgtcgcCCTtattcccttTTTTgcggcatTTTGCcttcctGTTTTt
>RH017-10_L19 - GSC RH01710.CR.1 L19 (818) Warning: Vector Segment;
tctgatgGGTGCAGTCATAACTTCGTATAAAATACCCTATACGAAGTTATCCTAGCGTGCCAGAGACAGCGGCCGCCCGCTACAGAAGGCCATATACCGTTCGTATACCCTACACTATACGAACGGTAACAGGCACCCGAGCTCAGGAATTCACTGGCCGTCGTTTTACAACGTCGTGACTGGGAAAACCCTGGCGTTACCCAACTTAATCGCCTTGCAGCACATCCCCCTTTCGCCAGCTGGCGTAATAGCGAAGAGGCCCGCACCGATCGCCCTTCCCAACAGTTGCGCAGCCTGAATGGCGAATGGCGCCTGATGCGGTATTTTCTCCTTACGCATCTGTGCGGTATTTCACACCGCATATGGTGCACTCTCAGTACAATCTGCTCTGATGCCGCATAGTTAAGCCAGCCCCGACACCCGCCAACACCCGCTGACGCGCCCTGACGGGCTTGTCTGCTCCCGGCATCCGCTTACAGACAAGCTGTGACCGTCTCCGGGAGCTGCATGTGTCAGAGGTTTTCACCGTCATCACCGAAACGCGCGAGACGAAAGGGCCTCGTGATACGCCTATTTTTATAGGTTAATGTCATGATAATAATGGTTTCTTAGACGTCAGGTGGCACTTTTCGGGGAAATGTGCGCGGAACCCCTATTTGTTTATTTTTCTAAATACATTCAAATATGTATCCGCTCATGAGACAATAACCCTGATaaatGCTTCaATAatatTGAAAAAGGAagaGTATGAgtattcAACATTTCCGTGTCGCCCTTattccctTTTTtgcggCATTTTGCcttcCTGTTtttgctCA
>RH017-10_L20 - GSC RH01710.CR.1 L20 (656) Warning: Vector Segment;
gTGCAGTCATAACTTCGTATAAACTAACCTATACGAAGTTATCCTAGCGTGCcacataCAGCGGCCGCCCGCTACAGAAGGCCATATACCGTTCGTATAGCATATCTTATACGAACGGTAACAGGCACCCGAGCTCAGGAATTCACTGGCCGTCGTTTTACAACGTCGTGACTGGGAAAACCCTGGCGTTACCCAACTTAATCGCCTTGCAGCACATCCCCCTTTCGCCAGCTGGCGTAATAGCGAAGAGGCCCGCACCGATCGCCCTTCCCAACAGTTGCGCAGCCTGAATGGCGAATGGCGCCTGATGCGGTATTTTCTCCTTACGCATCTGTGCGGTATTTCACACCGCATATGGTGCACTCTCAGTACAATCTGCTCTGATGCCGCATAGTTAAGCCAGCCCCGACACCCGCCAACACCCGCTGACGCGCCCTGACGGGCTTGTCTGCTCCCGGCATCCGCTTACAGACAAGCTGTGACCGTCTCCGGGAGCTGCATGTGTCAGAGGTTTTCACCGTCATCACCGAAACGCGCGAGACGAAAGGGCCTCGTGATACGCCTATTTTTATAGGTTAATGTCATGATAATAATGGTTTCTTAGACGTCAGGTGGCACTTttcGGGGAAATGTGCGCGgAACCCCTATTTGTTTAT
>RH017-10_L21 - GSC RH01710.CR.1 L21 (670) Warning: Vector Segment;
gCtctGATGGGTGCAGTCATAACTTCGTATAGTATACCCTATACGAAGTTATCCTAGCGTGCcatagaCAGCGGCCGCCCGCTACAGAAGGCCATATACCGTTCGTATACCCTACCATATACGAACGGTAACAGGCACCCGAGCTCAGGAATTCACTGGCCGTCGTTTTACAACGTCGTGACTGGGAAAACCCCGGCGTTACCCAACTTAATCGCCTTGCAGCACATCCCCCTTTCGCCAGCTGGCGTAATAGCGAAGAGGCCCGCACCGATCGCCCTTCCCAACAGTTGCGCAGCCTGAATGGCGAATGGCGCCTGATGCGGTATTTTCTCCTTACGCATCTGTGCGGTATTTCACACCGCATATGGTGCACTCTCAGTACAATCTGCTCTGATGCCGCATAGTTAAGCCAGCCCCGACACCCGCCAACACCCGCTGACGCGCCCTGACGGGCTTGTCTGCTCCCGGCATCCGCTTACAGACAAGCTGTGACCGTCTCCGGGAGCTGCATGTGTCAGAGGTTTTCACCGTCATCACCGAAACGCGCGAGACGAAAGGGCCTCGTGATACGCCTATTTTTATAGGTTAATGTCATGATAATAATGGTTTcttagacgtcaGGTGGCACTTTTCggGGAAatgTgCGCGGAAccccTATTTGTTtatTTTT
>RH017-10_L22 - GSC RH01710.CR.1 L22 (733) Warning: Vector Segment;
GGTGCAGTCATAACTTCGTATAACATAACATATACGAAGTTATCCTAGCGTGCCAGAGACAGCGGCCGCCCGCTACAGAAGGCCATATACCGTTCGTATACACTACCATATACGAACGGTAACAGGCACCCGGCTCAGGAATTCACTGGCCGTCGTTTTACAACGTCGTGACTGGGAAAACCCTGGCGTTACCCAACTTAATCGCCTTGCAGCACATCCCCCTTTCGCCAGCTGGCGTAATAGCGAAGAGGCCCGCACCGATCGCCCTTCCCAACAGTTGCGCAGCCTGAATGGCGAATGGCGCCTGATGCGGTATTTTCTCCTTACGCATCTGTGCGGTATTTCACACCGCATATGGTGCACTCTCAGTACAATCTGCTCTGATGCCGCATAGTTAAGCCAGCCCCGACACCCGCCAACACCCGCTGACGCGCCCTGACGGGCTTGTCTGCTCCCGGCATCCGCTTACAGACAAGCTGTGACCGTCTCCGGGAGCTGCATGTGTCAGAGGTTTTCACCGTCATCACCGAAACGCGCGAGACGAAAGGGCCTCGTGATACGCCTATTTTTATAGGTTAATGTCATGATAATAATGGTTTCTTAGACGTCAGGTGGCACTTTTCGGGGAAATGTGCGCGGAACCCCTATTTGTttattTTTCTaaatacATTcaaataTGTatccgCTCATGAGACAATAACCCTGATaaaTGCTtcaataatatTGAAAAAgg
>RH017-10_L23 - GSC RH01710.CR.1 L23 (499) Warning: Vector Segment;
GgtgcAgtcataaCTTCgTATATCCTACGCTATACGAAGTTatCCTAGCGTGccattgacaGCGGCCGCCCGCTACAGAAGGCCATATACCGTtcgtatAAACTACACTATACGAACGGTAACAGGCACCCGAGCTCAGGAATTCACTGGCCGTCGTTTTACAACGtcgtGACTGGGAAAACCCTGGCGTTACCCAACTTAATCGCCTTGCAGCACATCCCcctTTCGCCAGCTGGCGTAATAGCGAAGAGGCCCGCACCGATcgCCCTTCCCAACAGTTGCGCAGCCTGAATGGCGAATGGCGCCTGATGCGGTATTTTCTCCTTACGCATCTGTGCGGTATTTCACACCGCATATGGTGCACTCTCAGtacaaTCTGCTCtGATGCCGCATAGTTAAGCCAGCCCcgacAcCCGCcaacaCCCgctgACGCGCCCTGAcggGCTTGTCTGCTCCccgcatCcGCttacagaCaagctGTGACCGTCTCCGGGagctg
>RH017-10_L24 - GSC RH01710.CR.1 L24 (720) Warning: Vector Segment;
tgaTGGGTGCAGTCATAACTTCGTATAACATACCCTATACGAAGTTATCCTAGCGTGCCAGAGACAGCGGCCGCCCGCTACAGAAGGCCATATACCGTTCGTATACACTACCATATACGAACGGTAACAGGCACCCGAGCTCAGGAATTCACTGGCCGTCGTTTTACAACGTCGTGACTGGGAAAACCCTGGCGTTACCCAACTTAATCGCCTTGCAGCACATCCCCCTTTCGCCAGCTGGCGTAATAGCGAAGAGGCCCGCACCGATCGCCCTTCCCAACAGTTGCGCAGCCTGAATGGCGAATGGCGCCTGATGCGGTATTTTCTCCTTACGCATCTGTGCGGTATTTCACACCGCATATGGTGCACTCTCAGTACAATCTGCTCTGATGCCGCATAGTTAAGCCAGCCCCGACACCCGCCAACACCCGCTGACGCGCCCTGACGGGCTTGTCTGCTCCCGGCATCCGCTTACAGACAAGCTGTGACCGTCTCCGGGAGCTGCATGTGTCAGAGGTTTTCACCGTCATCACCGAAACGCGCGAGACGAAAGGGCCTCGTGATACGCCTATTTTTATAGGTTAATGTCATGATAATAATGGTTTCTTAGACGTCAGGTGGCACTTTTCGGGGAAATGTGCGCGGAACCCCTATTTGTTTATTTTTCTAAATACATTCAAATATGTATccGCTCATGAgaCAATAAccctgaTAaatgct
>RH017-10_M01 - GSC RH01710.CR.1 M01 (742) Warning: Vector Segment;
GtGCAGTCATAACTTCGTATAAGTTACCCTATACGAAGTTATCCTAGCGTGCcccagtagcGgCCGCCCGCTACAGAAGGCCATATACCGTTCGTATAGCCtacgaTATACGaACGGTAAcagGCACCCGAGCtcagGAATTCACTGGCCGTCGTTTTACAACGTcgtGACTGGGAAAACCCTGGCGTTACCCAACTTAATcgccTTGCAGCACATCCCCCTTTCGCCAGCTGGCGTAATAGcgaAGAGGCCCGCacCGATCGCCCTTCCCAACAGTTGcgcagCCTGAATGGCGAATGGCGCCTGATGCGGTATTTTCTCCTTACGcatCTGTGCGGTATTTCACACCGCATATGGTGCACTCTcagTACAATCTGCTCTGATGCCGCATAGTTAAGCCAGCCCCGACACCCGCCAACACCCGCTGACGCGCCCTGACGGGCTTGTCTGCTCCCGGCATCCGCTTACAGACaaGCTGTGACCGTCTCCGGGAGCTGCATGTGTCAGAGGTTTTCACCGTCATCACCGAAACGCGCGAGACGAAAGGGCctcgtGATACGCCTATTTTTATAGGTTAATGTCATGATAATAATGGTTTcttAGACGTCAgGTGGCACTTTTCGGGGAAATGTGCGCGGAACCCctaTTTGTTTATTTTtccaaaTAcatTcaaaTATGTAtccgcccatGAGacaataacccTGATAAATgcttcaataATattgaaaaaggAaGagtATGA
>RH017-10_M02 - GSC RH01710.CR M02 (734) Warning: Vector Segment;
ctgatgGGTGCAGTCATAACTTCGTATAGATTAACTTATACGAAGTTATCCTAGCGTGCcagtgacAGCGGCCGCCCGCTACAGAAGGCCATATACCGTTCGTATATCCTATCCTATACGAACGGTAACAGGCACCCGAGCTCAGGAATTCACTGGCCGTCGTTTTACAACGTCGTGACTGGGAAAACCCTGGCGTTACCCAACTTAATCGCCTTGCAGCACATCCCCCTTTCGCCAGCTGGCGTAATAGCGAAGAGGCCCGCACCGATCGCCCTTCCCAACAGTTGCGCAGCCTGAATGGCGAATGGCGCCTGATGCGGTATTTTCTCCTTACGCATCTGTGCGGTATTTCACACCGCATATGGTGCACTCTCAGTACAATCTGCTCTGATGCCGCATAGTTAAGCCAGCCCCGACACCCGCCAACACCCGCTGACGCGCCCTGACGGGCTTGTCTGCTCCCGGCATCCGCTTACAGACAAGCTGTGACCGTCTCCGGGAGCTGCATGTGTCAGAGGTTTTCACCGTCATCACCGAAACGCGCGAGACGAAAGGGCCTCGTGATACGCCTATTTTTATAGGTTAATGTCATGATAATAATGGTTTCTTAGACGTCAGGTGGCACTTTTCGGGGAAATGTGCGCGGAACCCCTatttgtttatTTttctaATAcatTCaaatatGTATCCGCtcatGagacaataaccCTGAtaaatgctTCAAtaatatTGAA
>RH017-10_M03 - GSC RH01710.CR.1 M03 (61) 
GGTGCAgtCATAACTTCGTATAacctagacgtATACGAACGGTAACAGGCACCccacctta
>RH017-10_M04 - GSC RH01710.CR M04 (835) Warning: Vector Segment;
gatGGGTGCAGTCATAACTTCGTATATGCTATGCTATACGAAGTTATCCTAGCGTGCCagatacAGCGGCCGCCCGCTACAGAAGGCCATATACCGTTCGTATAGACTATCGTATACGAACGGTAACAGGCACCCGAGCTCAGGAATTCACTGGCCGTCGTTTTACAACGTCGTGACTGGGAAAACCCTGGCGTTACCCAACTTAATCGCCTTGCAGCACATCCCCCTTTCGCCAGCTGGCGTAATAGCGAAGAGGCCCGCACCGATCGCCCTTCCCAACAGTTGCGCAGCCTGAATGGCGAATGGCGCCTGATGCGGTATTTTCTCCTTACGCATCTGTGCGGTATTTCACACCGCATATGGTGCACTCTCAGTACAATCTGCTCTGATGCCGCATAGTTAAGCCAGCCCCGACACCCGCCAACACCCGCTGACGCGCCCTGACGGGCTTGTCTGCTCCCGGCATCCGCTTACAGACAAGCTGTGACCGTCTCCGGGAGCTGCATGTGTCAGAGGTTTTCACCGTCATCACCGAAACGCGCGAGACGAAAGGGCCTCGTGATACGCCTATTTTTATAGGTTAATGTCATGATAATAATGGTTTCTTAGACGTCAGGTGGCACTTTTCGGGGAAATGTGCGCGGAACCCCTATTTGTTTATTTTTCTAAATACATTCAAATATGTATCCGCTCATGAGACAATAACCCTGATAAATGCTTCAATAATATTGAaaaagGAAGAGTATGAGtattcaacaTTTCCGTGTCGCcctttttcCCttTTTTGCGGCATTTTGCCTTCCtGTTTTTGCTCACCCagaaacgctggTGAAAG
>RH017-10_M05 - GSC RH01710.CR M05 (137) 
ctctGatgggtGCAGTCATAACTTCGTATAGACTAACCTATACGAAGTTATCCTAGCGTGCCAGAGACAGCGGCCGCCCGCTACAGAAGGCCATATACCGTTCGTATATCCTACACTATACGAACGGTAACAGGCAC
>RH017-10_M06 - GSC RH01710.CR M06 (711) Warning: Vector Segment;
caGTCATAACTTCGTATAATCTAGCTTATACGAAGTTATCCTAGCGTGCCagataCAGCGGCCGCCCGCTACAGAAGGCCATATACCGTTCGTATAACCTACGATATACGAACGGTAACAGGCACCCGAGCTCAGGAATTCACTGGCCGTCGTTTTACAACGTCGTGACTGGGAAAACCCTGGCGTTACCCAACTTAATCGCCTTGCAGCACATCCCCCTTTCGCCAGCTGGCGTAATAGCGAAGAGGCCCGCACCGATCGCCCTTCCCAACAGTTGCGCAGCCTGAATGGCGAATGGCGCCTGATGCGGTATTTTCTCCTTACGCATCTGTGCGGTATTTCACACCGCATATGGTGCACTCTCAGTACAATCTGCTCTGATGCCGCATAGTTAAGCCAGCCCCGACACCCGCCAACACCCGCTGACGCGCCCTGACGGGCTTGTCTGCTCCCGGCATCCGCTTACAGACAAGCTGTGACCGTCTCCGGGAGCTGCATGTGTCAGAGGTTTTCACCGTCATCACCGAAACGCGCGAGACGAAAGGGCCTCGTGATACGCCTATTTTTATAGGTTAATGTCATGATAATAATGGTTTCTTAGACGTCAGGTGGCACTTTTCGGGGAAATGTGCGCGGAACCCCTaTTtgtttatttttctAaatacaTtcaAATAtgtttccgctcatGAGACaataaCCCTGAtaaatGCt
>RH017-10_M07 - GSC RH01710.CR M07 (801) Warning: Vector Segment;
caGtcataACTTCGTATAGCCTACCGTATACGAAGTTATCCTAGCGTGCCagatacAGCGGCCGCCCGCTACAGAAGGCCATATACCGTTCGTATACCCTACCATATACGAACGGTAACAGGCACCCGAGCTCAGGAATTCACTGGCCGTCGTTTTACAACGTCGTGACTGGGAAAACCCTGGCGTTACCCAACTTAATCGCCTTGCAGCACATCCCCCTTTCGCCAGCTGGCGTAATAGCGAAGAGGCCCGCACCGATCGCCCTTCCCAACAGTTGCGCAGCCTGAATGGCGAATGGCGCCTGATGCGGTATTTTCTCCTTACGCATCTGTGCGGTATTTCACACCGCATATGGTGCACTCTCAGTACAATCTGCTCTGATGCCGCATAGTTAAGCCAGCCCCGACACCCGCCAACACCCGCTGACGCGCCCTGACGGGCTTGTCTGCTCCCGGCATCCGCTTACAGACAAGCTGTGACCGTCTCCGGGAGCTGCATGTGTCAGAGGTTTTCACCGTCATCACCGAAACGCGCGAGACGAAAGGGCCTCGTGATACGCCTATTTTTATAGGTTAATGTCATGATAATAATGGTTTCTTAGACGTCAGGTGGCACTTTTCGGGGAAATGTGCGCGGAACCCCTATTTGTTTATTTTTCTAAATACATTCAAATATGTATCCGCTCATGAGACAATAACCCTGATAAATGCTTCAATAATATTGAAAAAGGAAGAGTATGAGTATTCAAcatTTCCGTGTcgCCCTTATTCCCTTTTTTGCGGCATTttgccTTTCCTGTTT
>RH017-10_M08 - GSC RH01710.CR.1 M08 (488) Warning: Vector Segment;
GGTGCAGTCATAACTTCGTAtaaATACCCTATACGAAGTTATCCTAGCGTGCCAGAGACAGCGGCCGCCCGCTACAGAAGGCCATATACCGTTCGTATAGCcccccctttatgaacggtaACAGGCACCCGAGCTCAGGAATTCACTGGCCGTCGTTTTACAACGtcttgacagggaAAACCCTGGCGTTACCCAACTTAATCGCCTTGCAGCACATCCCCCTTTCGCCAGCTGGCGTAATAGCGAAGAGGCCCGCACCGATCGcccttccccccttttgCGcagggggaatgGCGAATGGCGCCTGATGCGGTATTTTCTCCTTACGCATCTGTGCGGTATTTCACACCGCATATGGTGCACTCTCAGTACAATCTGCTCTGATGCCGCATAGTTAagcCAGCCCCGACACCCGCCAACACCCGCTGACGCGCCCtGACGGGcttgtctgctttttttttccgcTTAcagaCAAGCTGTGACCGTCt
>RH017-10_M09 - GSC RH01710.CR M09 (843) Warning: Vector Segment;
gCtcTGgatgGGTGCAGtcaTAACTTCGTATAGACTAAACTATACGAAGTTATCCTAGCGTGCcagatacAGCGGCCGCCCGCTACAGAAGGCCATATACCGTTCGTATAAACTATTCTATACGAACGGTAACAGGCACCCGAGCTCAGGAATTCACTGGCCGTCGTTTTACAACGTCGTGACTGGGAAAACCCTGGCGTTACCCAACTTAATCGCCTTGCAGCACATCCCCCTTTCGCCAGCTGGCGTAATAGCGAAGAGGCCCGCACCGATCGCCCTTCCCAACAGTTGCGCAGCCTGAATGGCGAATGGCGCCTGATGCGGTATTTTCTCCTTACGCATCTGTGCGGTATTTCACACCGCATATGGTGCACTCTCAGTACAATCTGCTCTGATGCCGCATAGTTAAGCCAGCCCCGACACCCGCCAACACCCGCTGACGCGCCCTGACGGGCTTGTCTGCTCCCGGCATCCGCTTACAGACAAGCTGTGACCGTCTCCGGGAGCTGCATGTGTCAGAGGTTTTCACCGTCATCACCGAAACGCGCGAGACGAAAGGGCCTCGTGATACGCCTATTTTTATAGGTTAATGTCATGATAATAATGGTTTCTTAGACGTCAGGTGGCACTTTTCGGGGAAATGTGCGCGGAACCCCTATTTGTTTATTTTTCTAAATACATTCAAATATGTATCCGCTCATGAGACAataccccTGATaaatgCttcaatAATATTGAAAAagggaagagtatGAGtatTcaacatttccgtGTCGCCCTtattcccttttttTGcggcatTTttgccttCCTGttTTtggctcACcCaggaAACGCTTGGTG
>RH017-10_M10 - GSC RH01710.CR M10 (799) Warning: Vector Segment;
tcTgatgggtGCAGTCATAACTTCGTATAGTGTACCTTATACGAAGTTATCCTAGCGTGCcatataCAGCGGCCGCCCGCTACAGAAGGCCATATACCGTTCGTATAAAGTACAATATACGAACGGTAACAGGCACCCGAGCTCAGGAATTCACTGGCCGTCGTTTTACAACGTCGTGACTGGGAAAACCCTGGCGTTACCCAACTTAATCGCCTTGCAGCACATCCCCCTTTCGCCAGCTGGCGTAATAGCGAAGAGGCCCGCACCGATCGCCCTTCCCAACAGTTGCGCAGCCTGAATGGCGAATGGCGCCTGATGCGGTATTTTCTCCTTACGCATCTGTGCGGTATTTCACACCGCATATGGTGCACTCTCAGTACAATCTGCTCTGATGCCGCATAGTTAAGCCAGCCCCGACACCCGCCAACACCCGCTGACGCGCCCTGACGGGCTTGTCTGCTCCCGGCATCCGCTTACAGACAAGCTGTGACCGTCTCCGGGAGCTGCATGTGTCAGAGGTTTTCACCGTCATCACCGAAACGCGCGAGACGAAAGGGCCTCGTGATACGCCTATTTTTATAGGTTAATGTCATGATAATAATGGTTTCTTAGACGTCAGGTGGCACTTTTCGGGGAAAtgtGCGCGGAACCCCTATTTGTTTATTTTTCTAAATAcatTCAAATATGTATCCGCTCATGAGACAATAACCCTGATAAATGCTTCAATAAtattGAAAAAGGAAGAGTATGAGtatTCaacatTTCCGTGTCGCCCTtattCCCTtTtttgcggcatTTT
>RH017-10_M11 - GSC RH01710.CR M11 (851) Warning: Vector Segment;
gatGGGTGCAGTCATAACTTCGTATATTATACGCTATACGAAGTTATCCTAGCGTGCCagataCAGCGGCCGCCCGCTACAGAAGGCCATATACCGTTCGTATAACATACGCTATACGAACGGTAACAGGCACCCGAGCTCAGGAATTCACTGGCCGTCGTTTTACAACGTCGTGACTGGGAAAACCCTGGCGTTACCCAACTTAATCGCCTTGCAGCACATCCCCCTTTCGCCAGCTGGCGTAATAGCGAAGAGGCCCGCACCGATCGCCCTTCCCAACAGTTGCGCAGCCTGAATGGCGAATGGCGCCTGATGCGGTATTTTCTCCTTACGCATCTGTGCGGTATTTCACACCGCATATGGTGCACTCTCAGTACAATCTGCTCTGATGCCGCATAGTTAAGCCAGCCCCGACACCCGCCAACACCCGCTGACGCGCCCTGACGGGCTTGTCTGCTCCCGGCATCCGCTTACAGACAAGCTGTGACCGTCTCCGGGAGCTGCATGTGTCAGAGGTTTTCACCGTCATCACCGAAACGCGCGAGACGAAAGGGCCTCGTGATACGCCTATTTTTATAGGTTAATGTCATGATAATAATGGTTTCTTAGACGTCAGGTGGCACTTTTCGGGGAAATGTGCGCGGAACCCCTATTTGTTTATTTTTCTAAATACATTCAaATATGTATCCGCTCATGAGACAATAACCCTGATAAATGCTTCAATAattaTTGAAAAAGGAAGAGTATGAGTATTCAACATTTCCGTGTCGCCCTTATtcccttTTTtgCGGCATTTTGcctTcCTGTTTTTTGCTCAcccagaAACgcTGGTGAAAgtaaaaGAtGCTGAA
>RH017-10_M12 - GSC RH01710.CR M12 (868) Warning: Vector Segment;
CtgaTGGGTGCAGTCATAACTTCGTATAACGTACCCTATACGAAGTTATCCTAGCGTGCCagatacAGCGGCCGCCCGCTACAGAAGGCCATATACCGTTCGTATATCCTAACGTATACGAACGGTAACAGGCACCCGAGCTCAGGAATTCACTGGCCGTCGTTTTACAACGTCGTGACTGGGAAAACCCTGGCGTTACCCAACTTAATCGCCTTGCAGCACATCCCCCTTTCGCCAGCTGGCGTAATAGCGAAGAGGCCCGCACCGATCGCCCTTCCCAACAGTTGCGCAGCCTGAATGGCGAATGGCGCCTGATGCGGTATTTTCTCCTTACGCATCTGTGCGGTATTTCACACCGCATATGGTGCACTCTCAGTACAATCTGCTCTGATGCCGCATAGTTAAGCCAGCCCCGACACCCGCCAACACCCGCTGACGCGCCCTGACGGGCTTGTCTGCTCCCGGCATCCGCTTACAGACAAGCTGTGACCGTCTCCGGGAGCTGCATGTGTCAGAGGTTTTCACCGTCATCACCGAAACGCGCGAGACGAAAGGGCCTCGTGATACGCCTATTTTTATAGGTTAATGTCATGATAATAATGGTTTCTTAGACGTCAGGTGGCACTTTTCGGGGAAATGTGCGCGGAACCCCTATTTGTTTATTTTTCTAAATACATTCAAATATGTATCCGCTCATGAGACAATAACCCTGATAAATGCTTCAATAATATTGAAAAAGGAAGAGTATGAGTATTCAACATTTCCGTGTCGCCCTTATTCCCTTTTTTGCGGCaTTTTGCCTTCCTgttTTTGCTCACCcaGAAACGCTGGTgaaagtAAAAGAtGCTGaagatcagtTGGGTGcacG
>RH017-10_M13 - GSC RH01710.CR.1 M13 (0) Warning: Vector Only;
>RH017-10_M14 - GSC RH01710.CR.1 M14 (745) Warning: Vector Segment;
ctgaTGGGTGCAGTCATAACTTCGTATAACCTACGGTATACGAAGTTATCCTAGCGTGCCagagACAGCGGCCGCCCGCTACAGAAGGCCATATACCGTTCGTATAACCTACGATATACGAACGGTAACAGGCACCCGAGCTCAGGAATTCACTGGCCGTCGTTTTACAACGTCGTGACTGGGAAAACCCTGGCGTTACCCAACTTAATCGCCTTGCAGCACATCCCCCTTTCGCCAGCTGGCGTAATAGCGAAGAGGCCCGCACCGATCGCCCTTCCCAACAGTTGCGCAGCCTGAATGGCGAATGGCGCCTGATGCGGTATTTTCTCCTTACGCATCTGTGCGGTATTTTACACCGCATATGGTGCACTCTCAGTACAATCTGCTCTGATGCCGCATAGTTAAGCCAGCCCCGACACCCGCCAACACCCGCTGACGCGCCCTGACGGGCTTGTCTGCTCCCGGCATCCGCTTACAGACAAGCTGTGACCGTCTCCGGGAGCTGCATGTGTCAGAGGTTTTCACCGTCATCACCGAAACGCGCGAGACGAAAGGGCCTCGTGATACGCCTATTTTTATAGGTTAATGTCATgatAATAATGGTTTCTTAGACGTCaggTGGCACTTTTCGGGGAAATGTGCGCGgaacccCTAtttgTTTAtTtttCTAAATACATTCAAATAtgtaTCCGCTCatGagacaaTAAcCcTgAtAAATGCTtcaataaTattgaAAaaggaagaG
>RH017-10_M15 - GSC RH01710.CR.1 M15 (786) Warning: Vector Segment;
gaTGGGTGCAGTCATAACTTCGTATAGCCTACCCTATACGAAGTTATCCTAGCGTGCcccattaagcGGCCGCCCGCTAcAgaaGGCCATATACCGTTcgtatagCCTACCCTATACGAACGGTAACAGGCACCCGAGCTCAGGAATTCACTGGCCGTCGTTTTACAACGTCGTGACTGGGAAAACCCTGGCGTTACCCAACTTAATCGCCTTGCAGCACATCCCCCTTTCGCCAGCTGGCGTAATAGCGAAGAGGCCCGCACCGATCGCCCTTCCCAACAGTTGCGCAGCCTGAATGGCGAATGGCGCCTGATGCGGTATTTTCTCCTTACGCATCTGTGCGGTATTTCACACCGCATATGGTGCACTCTCAGTACAATCTGCTCTGATGCCGCATAGTTAAGCCAGCCCCGACACCCGCCAACACCCGCTGACGCGCCCTGACGGGCTTGTCTGCTCCCGGCATCCGCTTACAGACAAGCTGTGACCGTCTCCGGGAGCTGCATGTGTCAGAGGTTTTCACCGTCATCACCGAAACGCGCGAGACGAAAGGGcctCGTGATAcgcCTATTTTTATAGGTTAATGTCATGATAATAATGGTTTCTTAGACGTCAGGTGGCACTTTTCGGGGaaatgTGCGCGGAACCCCTATTTGTTTAtTTTTCTAaatacaTTcAAATATGTATCCGCTCATGAGACaataaccctggaaAATGCTTcAATAATATTGAAaaaggaagagtatgagtatttcaCCATTTTCCgTgtcccCcttattcCCTTTT
>RH017-10_M16 - GSC RH01710.CR.1 M16 (135) 
tctgATGGGTGCAGTCATAACTTCGTATACGCTATCGTATACGAAGTTATCCTAGCGTGCCAGAGACAGCGGCCGCCGCTACAGAAGGCCATATACCGTTCGTATACACTACCCTATACGAACGGTAACAGGCAC
>RH017-10_M17 - GSC RH01710.CR M17 (924) Warning: Vector Segment;
tCTGATGGGTGCAGTCATAACTTCGTATACATTACACTATACGAAGTTATCCTAGCTGCCagagacaGCGGCCGCCCGCTACAGAAGGCCATATACCGTTCGTATACACTATACTATACGAACGGTAACAGGCACCCGAGCTCAGGAATTCACTGGCCGTCGTTTTACAACGTCGTGACTGGGAAAACCCTGGCGTTACCCAACTTAATCGCCTTGCAGCACATCCCCCTTTCGCCAGCTGGCGTAATAGCGAAGAGGCCCGCACCGATCGCCCTTCCCAACAGTTGCGCAGCCTGAATGGCGAATGGCGCCTGATGCGGTATTTTCTCCTTACGCATCTGTGCGGTATTTCACACCGCATATGGTGCACTCTCAGTACAATCTGCTCTGATGCCGCATAGTTAAGCCAGCCCCGACACCCGCCAACACCCGCTGACGCGCCCTGACGGGCTTGTCTGCTCCCGGCATCCGCTTACAGACAAGCTGTGACCGTCTCCGGGAGCTGCATGTGTCAGAGGTTTTCACCGTCATCACCGAAACGCGCGAGACGAAAGGGCCTCGTGATACGCCTATTTTTATAGGTTAATGTCATGATAATAATGGTTTCTTAGACGTCAGGTGGCACTTTTCGGGGAAATGTGCGCGGAACCCCTATTTGTTTATTTTTCTAAATACATTCAAATATGTATCCGCTCATGAGACAATAACCCTGATAAATGCTTCAATAATATTGAAAAAGGAAGAGTATGAGTATTCAACATTTCCGTGTCGccCTTATTCCCTTTTTTGCGGCATTTTGCCTTCCTGTTTTTGCTCACCCAGAAACGCTGGTGAAAGTAAAagaTgCTGAAgatcagttgGGTgcacGAGtGGgtTACatcgaactggAtctCAacagcggTaagatccTTGagagttTtcgCC
>RH017-10_M18 - GSC RH01710.CR M18 (862) Warning: Vector Segment;
ggatGGGtgcagTCATAACTTCGTATAGCCTATGCTATACGAAGTTATCCTAGCGTGCCagagaCAGCGGCCGCCCGCTACAGAAGGCCATATACCGTTCGTATAAACTACCATATACGAACGGTAACAGGCACCCGAGCTCAGGAATTCACTGGCCGTCGTTTTACAACGTCGTGACTGGGAAAACCCTGGCGTTACCCAACTTAATCGCCTTGCAGCACATCCCCCTTTCGCCAGCTGGCGTAATAGCGAAGAGGCCCGCACCGATCGCCCTTCCCAACAGTTGCGCAGCCTGAATGGCGAATGGCGCCTGATGCGGTATTTTCTCCTTACGCATCTGTGCGGTATTTCACACCGCATATGGTGCACTCTCAGTACAATCTGCTCTGATGCCGCATAGTTAAGCCAGCCCCGACACCCGCCAACACCCGCTGACGCGCCCTGACGGGCTTGTCTGCTCCCGGCATCCGCTTACAGACAAGCTGTGACCGTCTCCGGGAGCTGCATGTGTCAGAGGTTTTCACCGTCATCACCGAAACGCGCGAGACGAAAGGGCCTCGTGATACGCCTATTTTTATAGGTTAATGTCATGATAATAATGGTTTCTTAGACGTCAGGTGGCACTTTTCGGGGAAATGTGCGCGGAACCCCTATTTGTTTATTTTTCTAAATACATTCAAATATGTATCCGCTCATGAGACAATAACCCTGATAAATGCTTCAatattaTTGAAAAAGGAAGAgtaTGAGTATTCAAcatTTCCGTGTCGCccTTATTTCCTTTTTTGCGgcatTTTGCCTTCCTGTTTTTTGctcacccagAAAcgctgGTGAAAGTAAAAGATgcctgaAgatcagTTGg
>RH017-10_M19 - GSC RH01710.CR.1 M19 (728) Warning: Vector Segment;
gctctgaTGGGTGcagTCATAACTTCGTATAGTCTATACTATACGAAGTTATCCTAGCGTGCCAgagaCAGCGGCCGCCCGCTACAGAAGGCCATATACCGTTCGTATACCCTATCATATACGAACGGTAACAGGCACCCGAGCTCAGGAATTCACTGGCCGTCGTTTTACAACGTCGTGACTGGGAAAACCCTGGCGTTACCCAACTTAATCGCCTTGCAGCACATCCCCCTTTCGCCAGCTGGCGTAATAGCGAAGAGGCCCGCACCGATCGCCCTTCCCAACAGTTGCGCAGCCTGAATGGCGAATGGCGCCTGATGCGGTATTTTCTCCTTACGCATCTGTGCGGTATTTCACACCGCATATGGTGCACTCTCAGTACAATCTGCTCTGATGCCGCATAGTTAAGCCAGCCCCGACACCCGCCAACACCCGCTGACGCGCCCTGACGGGCTTGTCTGCTCCCGGCATCCGCTTACAGACAAGCTGTGACCGTCTCCGGGAGCTGCATGTGTCAGAGGTTTTCACCGTCATCACCGAAACGCGCGAGACGAAAGGGCCTCGTGATACGCCTATTTTTATAGGTTAATGTCATGATAATAATGGTTTcttAGACGTCAGGTGGCACTTTTCGGGGAAATGTGCGCGGAACCCCTATTTGTttatttttctaAAtacatTcaaatatgTATCcgctcctGAGacaatAACcctgaTAaatgcttcaa
>RH017-10_M20 - GSC RH01710.CR M20 (133) 
ctGATGGGtgcagtcataacTTCGTATATACTAGTATATACGAAGTTATCCTAGCGTGCCagagaCAGCGGCCGCCCGCTACAGAAGGCCATATACCGTTCGTATAGCCTACCCTATACGAGGTAACAGGCAC
>RH017-10_M21 - GSC RH01710.CR M21 (926) Warning: Vector Segment;
cTGATGGGTGCAGTCATAACTTCGTATATCCTAGGTTATACGAAGTTATCCTAGCGTGcccgttacAGCGGCCGCCCGCTACAGAAGGCCATATACCGTTcgtatAGGCTAGCCTATACGAACGGTGACAGGCACCCGAGCTCAGGAATTCACTGGCCGTCGTTTTACAACGTCGTGACTGGGAAAACCCTGGCGTTACCCAACTTAATCGCCTTGCAGCACATCCCCCTTTCGCCAGCTGGCGTAATAGCGAAGAGGCCCGCACCGATCGCCCTTCCCAACAGTTGCGCAGCCTGAATGGCGAATGGCGCCTGATGCGGTATTTTCTCCTTACGCATCTGTGCGGTATTTCACACCGCATATGGTGCACTCTCAGTACAATCTGCTCTGATGCCGCATAGTTAAGCCAGCCCCGACACCCGCCAACACCCGCTGACGCGCCCTGACGGGCTTGTCTGCTCCCGGCATCCGCTTACAGACAAGCTGTGACCGTCTCCGGGAGCTGCATGTGTCAGAGGTTTTCACCGTCATCACCGAAACGCGCGAGACGAAAGGGCCTCGTGATACGCCTATTTTTATAGGTTAATGTCATGATAATAATGGTTTCTTAGACGTCAGGTGGCACTTTTCGGGGAAATGTGCGCGGAACCCCTATTTGTTTATTTTTCTAAATACATTCAAATATGTATCCGCTCATGAGACAATAACCCTGATAAATGCTTCAATAATATTGAAAAAGGAAGAGTATGAGTATTCAACATTTCCGTGTCGCCCTTATTCCCTTTTTTGCGGCATTTTGCCTTCCtgtTTTTGCtCACCCAGAAACGCTGGTGAAAGTAAAagatgCTGAAGatcagttgGGTGCAcgagtGGGTTACATcgaactgGaTCTCAACAGCggtaagaTCCTTgagagtTttccccCc
>RH017-10_M22 - GSC RH01710.CR M22 (888) Warning: Vector Segment;
ctgatGGGTGCAgTCATAACTTCGTATAACTTACCCTATACGAAGTTATCCTAGCGTGCCagatacAGCGGCCGCCCGCTACAGAAGGCCATATACCGTTCGTATATCATACCATATACGAACGGTAACAGGCACCCGAGCTCAGGAATTCACTGGCCGTCGTTTTACAACGTCGTGACTGGGAAAACCCTGGCGTTACCCAACTTAATCGCCTTGCAGCACATCCCCCTTTCGCCAGCTGGCGTAATAGCGAAGAGGCCCGCACCGATCGCCCTTCCCAACAGTTGCGCAGCCTGAATGGCGAATGGCGCCTGATGCGGTATTTTCTCCTTACGCATCTGTGCGGTATTTCACACCGCATATGGTGCACTCTCAGTACAATCTGCTCTGATGCCGCATAGTTAAGCCAGCCCCGACACCCGCCAACACCCGCTGACGCGCCCTGACGGGCTTGTCTGCTCCTGGCATCCGCTTACAGACAAGCTGTGACCGTCTCCGGGAGCTGCATGTGTCAGAGGTTTTCACCGTCATCACCGAAACGCGCGAGACGAAAGGGCCTCGTGATACGCCTATTTTTATAGGTTAATGTCATGATAATAATGGTTTCTTAGACGTCAGGTGGCACTTTTCGGGGAAATGTGCGCGGAACCCCTATTTGTTTATTTTTCTAAATACATTCAAATATGTATCCGCTCATGAGACAATAACCCTGATAAATGCTTCAATAATATTGAAAAAGGAAGAGTATGAGTATTCAACATTTCCGTGTCGCCCTTATTCCCTTTTTTGCGGCATTTTGCCTTCCTgtttttgcTCACCCagaAACGCTGGTGAAAGTaAAAGATGCTgaagatcagttgGgtgcaCGagtGGgttacaTcgaacTGG
>RH017-10_M23 - GSC RH01710.CR M23 (813) Warning: Vector Segment;
atGGGTGCAGTCATAACTTCGTATATCCTACGCTATACGAAGTTATCCTAGCGTGCCAGAGACAGCGGCCGCCCGCTACAGAAGGCCATATACCGTTCGTATATCCTACGATATACGAACGGTAACAGGCACCCGAGCTCAGGAATTCACTGGCCGTCGTTTTACAACGTCGTGACTGGGAAAACCCTGGCGTTACCCAACTTAATCGCCTTGCAGCACATCCCCCTTTCGCCAGCTGGCGTAATAGCGAAGAGGCCCGCACCGATCGCCCTTCCCAACAGTTGCGCAGCCTGAATGGCGAATGGCGCCTGATGCGGTATTTTCTCCTTACGCATCTGTGCGGTATTTCACACCGCATATGGTGCACTCTCAGTACAATCTGCTCTGATGCCGCATAGTTAAGCCAGCCCCGACACCCGCCAACACCCGCTGACGCGCCCTGACGGGCTTGTCTGCTCCCGGCATCCGCTTACAGACAAGCTGTGACCGTCTCCGGGAGCTGCATGTGTCAGAGGTTTTCACCGTCATCACCGAAACGCGCGAGACGAAAGGGCCTCGTGATACGCCTATTTTTATAGGTTAATGTCATGATAATAATGGTTTCTTAGACGTCAGGTGGCACTTTTCGGGGAAATGTGCGCGGAACCCCTATTTGTTTATTTTTCTAAATACATTCAAATATGTATCCGCTCATGAGACAATAACCCTGATAAATGCTTCAATAATATTGAAAAAGGAAGAGTATGAGTATTCAacatTTCCGtgtcgcCcttattcccttttTttgcggCATTTTGCCTTCCTGTTTTTgct
>RH017-10_M24 - GSC RH01710.CR M24 (718) Warning: Vector Segment;
CAGTCATAACTTCGTATAGTCTACGCTATACGAAGTTATCCTAGCGTGCCAGAGACAGCGGCCGCCCGCTACAGAAGGCCATATACCGTTCGTATAGTCTACACTATACGAACGGTAACAGGCACCCGAGCTCAGGAATTCACTGGCCGTCGTTTTACAACGTCGTGACTGGGAAAACCCTGGCGTTACCCAACTTAATCGCCTTGCAGCACATCCCCCTTTCGCCAGCTGGCGTAATAGCGAAGAGGCCCGCACCGATCGCCCTTCCCAACAGTTGCGCAGCCTGAATGGCGAATGGCGCCTGATGCGGTATTTTCTCCTTACGCATCTGTGCGGTATTTCACACCGCATATGGTGCACTCTCAGTACAATCTGCTCTGATGCCGCATAGTTAAGCCAGCCCCGACACCCGCCAACACCCGCTGACGCGCCCTGACGGGCTTGTCTGCTCCCGGCATCCGCTTACAGACAAGCTGTGACCGTCTCCGGGAGCTGCATGTGTCAGAGGTTTTCACCGTCATCACCGAAACGCGCGAGACGAAAGGGCCTCGTGATACGCCTATTTTTATAGGTTAATGTCATGATAATAATGGTTTCTTaGACGTCAGGTGGCACTTTtcGGGGAAATGTGCGCGGAaccCcTATTtgtTtatttttcTAaatacattcAAAtatgtatccGCTCAtGaGacaattacccctgATAAATGCTTCAATa
>RH017-10_N01 - GSC RH01710.CR.1 N01 (517) Warning: Vector Segment;
atGGGTGcagtCATAACTTcgtATAACTTACCCTATACGAAGTTATCCTAGCGTGccctttacagccgcCGCCCGCTACAGAAGGCCATATACCGttcttaTAACCTATGCTATACGAACGGTAACAGGCACCCGAGCTCAGGAATTCACTGGCCGTCGTTTTACAACGttttGACTGGGAAAACCCTGGCGTTACCCAACTTAATCGCCTTGCagcacATCCCCCTTTCGCCAGCTGGCGTAATAGCGAAGAGGCCCGcacCGATCGCCCTTCCCAACAGTTGCGcagCCTGAATGGCGAATGGCGCCTGATGCGGTATTTTCTCCTTACGCATCTGTGCGGTATTTCACACCGCATATGGTGCACTCTcagTACAATCTGCTCTGATGCCGCATAGTTAAGCCAGCCCCGACACCCGCCAACACCCCGCTGACGCGCCCtgacgGGCTTGTCTGctCCCGGCATccgCTTACagacaaGCTGTGaccgtctccggGAGCtgcatGTGTCagaGGT
>RH017-10_N02 - GSC RH01710.CR.1 N02 (688) Warning: Vector Segment;
gGGTGCAGTCATAACTTCGTATAGCGTACCCTATACGAAGTTATCCTAGcgtgccattgacAGCGGCCGCCCGCTACAGAAGGCCATATACCGttcgtATATCCTacctTATACGAACGGTAACAGGCACCCGAGCTCAGGAATTCACTGGCCGTCGTTTTACaacgTCCTGACTGGGAAAACCCTGGCGTTACCCAACTTAATCGCCTTGCAGcAcATCCCCCTTTCGCCAGCTGGCGTAATAGCGAAGAGGCCCGCACCGATCGCCCTTCCCAACAGTTGcgcagCCTGAATGGCGAATGGCGCCTGATGCGGTATTTTCTCCTTACGcATCTGTGCGGTATTTCACAccgcaTATGGTGCACTCTCAGTACAATCTGCTCTGATGCCGCATAGTTAAGCCAGCCCCGACACCCGCCAACACCCCgctGACGCGCCCTGACGGGCTTGTCTGCTCCCGGCAtccgCTTACAGACAAGcTGTGaccgTCTCcggGAGCTGCATGTGTCagAGGTTTTCAccgtcatcACCGAAACcgcgcgagacgaAAGGGccccgtGATACGCCTATTTTTATAGGTTAatgtcctGATaataatGGTTTcttagacGtccggTggcacttttcggGGAAATGtgcgcggAACCCctATTTgtttattTTTCCAAAtacATTCAaATATGTAtcc
>RH017-10_N03 - GSC RH01710.CR.1 N03 (84) 
CTagcgtgccttttaccgccgccgcCCGCTACAGAAGGCcatATACcgtttttatATcataAcatATACCAAGGTAAcaggcAC
>RH017-10_N04 - GSC RH01710.CR.1 N04 (657) Warning: Vector Segment;
gaTGGGTGCAGTCATAACTTCGTATAACCTaGCCTATACGAAGTTATCCTAGCGTGCcatagaCAGCGGCCGCCCGCTACAGAAGGCCATATACCGTTcttATATCATAGCCTATACGAACGGTAACAGGCACCCGAGCTCAGGAATTCACTGGCCGTCGTTTTACAACGTcgtGACTGGGAAAACCCTGGCGTTACCCAACTTAATCGCCTTGCAGCACATCCCCCTTTCGCCAGCTGGCGTAATAGCGAAGAGGCCCGCACCGATCGCCCTTCCCAACAGTTGCGCAGCCTGAATGGCGAATGGCGCCTGATGCGGTATTTTCTCCTTACGCATCTGTGCGGTATTTCACACCGCATATGGTGCACTCTCAGTACAATCTGCTCTGATGCCGCATAGTTAAGCCAGCCCCGACACCCGCCAACACCCGCTGACGCGCCCTGACGGGCTTGTCTGCTCCCGGCATCCGCTTACAGACAAGCTGTGACCGTCTCCGGGAGCTGCATGTGTCAGAGGTTTTCACCGTCATCACCGAAACGCGCGAGACGAAAGGGCctcgtGATACGCCTATTTTTATAGGTTAATGTCATGATAataATGGTTTcctTAgacgtcaGGTGGCACTTTTcgggGAAATgtgcgcggaacCCctattTG
>RH017-10_N05 - GSC RH01710.CR.1 N05 (666) Warning: Vector Segment;
ggGTGCAgtcataACTTcgtaTACCCtagCCTATACGAAGTTATCCTAGCGTGCcctatacagccgCcGCCCGCTACAGAAGGCCATATACCGTTcgtATATCctaAACTATACGAAcGGTAAcagGcacCccaGctcagGAATTcactGGCCGTcgtTTTACAACGtcctgACTGGGAAAACCCTGGCGTTACCCAACTTAATCGCCTTGCagcacATCCCCCTTTcgccaGCTGGCGTAATAGcgaAGAGGCCCGcaccgatcgCCCTTCCCAACAGTTGcgcAGCCTGAATGGCGAATGGCGCCTGATGcggTATTTTCTCCTTAcgcATCTGTGCGGTATTTcacaccgcATATGGTGCACTcTCAGTACAATCTGCTCTGATGCCGCATAGTTAAGCCAGCCCcgaCaCCCGCCAACacccgcTGACGCGCCCTGACGGGCTTGTCTGCTCCCGGCATCCgctTAcagAcaaGCTGTGACcgtctccggGAGCTGCATGTGtcagaGGTTTTCaccgtcatcaccgaaacGCGCGAGAcgacagggcctcgtGATAcgCctATTTTtataGGTTAATGtcatgaTAataaatGGTTTCTTAgacgtccggTgGcccttTtcggGGAAAtGtgcgcggAAcccctatTtgtttattTTTcca
>RH017-10_N06 - GSC RH01710.CR.1 N06 (689) Warning: Vector Segment;
ctgaTGGGTGCAGTCATAACTTCGTATAGCATACCTTATACGAAGTTATCCTAGCGTGCcattgacaGCGGCCGCCCGCTACAGAAGGCCATATACCGTTCGTATAGCATAAAATATACGAACGGTAACAGGCACCCGAGCTcagGAATTCACTGGCCGTCGTTTTACAACGTcgtGACTGGGAAAACCCTGGCGTTACCCAACTTAATCGCCTTGCAGCACATCCCCCTTTCGCCAGCTGGCGTAATAGCGAAGAGGCCCGCACCGATCGCCCTTCCCAACAGTTGCGcagCCTGAATGGCGAATGGCGCCTGATGCGGTATTTTCTCCTTACGcATCTGTGCGGTATTTCACACCGCATATGGTGCACTCTcAGTACAATCTGCTCTGATGCCGCATAGTTAAGCCAGCCCCGACACCCGCCAACACCCGCTGACGCGCCCTGACGGGCTTGTCTGCTCCCGGCATCCGCTTACAGACAAGCTGTGACCGTCTCCGGGAGCTGCATGTGTCAGAGGTTTTCACCGTcatCACCGAAACGCGCGAGACGAAAGGGCCTCGTGATACGCCTATTTTTATAGGTTAATGTCATGATAATAATGGTTTCTTAGACGTCAGGTGGCACTTTTCGGGGAAATGTGCGcggAaCCCCTATTTgttTATTTTtctaaATAcattcaaatATGtat
>RH017-10_N07 - GSC RH01710.CR.1 N07 (700) Warning: Vector Segment;
TctgATGGGTGCAGTCATAACTTCGTATAACATACCCTATACGAAGTTATCCTAGCGTGCcctagacAGCGGCCGCCCGCTACAGAAGGCCATATACCGTTCGTATAGAGTACAATATACGAACGGTAACAGGCACCCGAGCTCAGGAATTCACTGGCCGTCGTTTTACAACGTCGTGACTGGGAAAACCCTGGCGTTACCCAACTTAATCGCCTTGCAGCACATCCCCCTTTCGCCAGCTGGCGTAATAGCGAAGAGGCCCGCACCGATCGCCCTTCCCAACAGTTGCGCAGCCTGAATGGCGAATGGCGCCTGATGCGGTATTTTCTCCTTACGCATCTGTGCGGTATTTCACACCGCATATGGTGCACTCTCAGTACAATCTGCTCTGATGCCGCATAGTTAAGCCAGCCCCGACACCCGCCAACACCCGCTGACGCGCCCTGACGGGCTTGTCTGCTCCCGGCATCCGCTTACAGACAAGCTGTGACCGTCTCCGGGAGCTGCATGTGTCAGAGGTTTTcacCGTCATCACCGAAACGCGCGAGACGAAAGGGCCTCGTGATACGCCTATTTTTATAGGTTAATGTCATGATAATAATGGTTTCTTAGACGTcagGTGGCACTTTTCGGGGAAATGTGCGCGGAacccctATTTGTTTATTTTTCTAAATACATTCAAAATATGTATCcgctcAtG
>RH017-10_N08 - GSC RH01710.CR.1 N08 (573) Warning: Vector Segment;
gGGTGCAGTCATaACTTCGTATAGCCtaCACTATACGAAGTTATCCTAGCGTGCcctatacaGCGGCCGCCCGCTACAGAAGGCCATATACGTTcctatACACTACGCTATACGAACGGTAACAGGCACCCGAGCTCAGGAATTCACTGGCCGTCGTTTTACAACGtcttccccagggAAAACCctgGCGTTACCCAACTTAATCGCCTTGCAGCACATCCCCCTTTCGCCAGCTGGCGTAATAGCGAAGAGGCCCGCACCGATCGCCCTTCCCAACAGTTGCGCAGCCTGAATGGCGAATGgcgCCTGATGCGGTATTTTCTCCTTACGCATCTGTGCGGTATTTCACACCGCATATGGTGCACTCTCAGTACAATCTGCTCTGATGCCGCATAGTTAAGCCaGCCCCGACACCCGCcaacAcccgCTGACGCGCCCTGACGgGCTTGTCTgctttttttttccccccCCCCccccgctgTGACcgtcttcgagaGCTGCATGTGtcaGAGGTTTTCACCGTCATcaccgaaAcgcgcgAGAcgaAAGGGCctcgtgaTacccCTATTTTTa
>RH017-10_N09 - GSC RH01710.CR.1 N09 (676) Warning: Vector Segment;
gtCATAACTTCGTATACCataCCCTATACGAAGTTATCCTAGCGTGCcctttacaGCGGCCGCCCGCTACAGAAGGCCATATACCGTtcttaTAATCTAACCTATAcgaACGGTAACAGGCACCCGAGCTCAGGAATTCACTGGCCGTCGTTTTACAACGTCGTGACTGGGAAAACCCTGGCGTTACCCAACTTAATCGCCTTGCAGCACATCCCCCTTTCGCCAGCTGGCGTAATAGCGAAGAGGCCCGCACCGATCGCCCTTCCCAACAGTTGCgcAGCCTGAATGGCGAATGGCGCCTGATGCGGTATTTTCTCCTTACGCATCTGTGCGGTATTTCACACCgcATATGGTGCACTCTCAGTACAATCTGCTCTGATGCCGCATAGTTAAGCCAGCCCCGACACCCGCCAACACCCGCTGACGCGCCCTGACGGGCTTGTCTGCTCCCGGCATCCGCTTACAGACAAGCTGTGACCGTCTCCGGGAGCtgCATGTGTCAGAGGTTTTCaccgtcaTCAccgAAACGCGCGAGACgaAAGGGCcTCGTGATAcgcctaTTTTTATAGGTTAATGTcatGATAATAATGGTTtctTAgacgtCAGGTGGcacTTttcgggGAAATGTGCGCGGAACCCccattTTGTTTATTTTtcctaaATACatTCAAATATg
>RH017-10_N10 - GSC RH01710.CR.1 N10 (70) 
caGCGGCCGCCCGCTACAGAAGGCCATATACCGTTCGTATACGATACCATATACGAACGGTAACAGGCAC
>RH017-10_N11 - GSC RH01710.CR.1 N11 (737) Warning: Vector Segment;
tgatGGGTGCAGTCATAACTTCGTATAACCTACTCTATACGAAGTTATCCTAGCGTGCcatagaCAGCGGCCGCCCGCTACAGAAGGCCATATACCGTTCGTATAACATACCATATACGAACGGTAACAGGCACCCGAGCTCAGGAATTCACTGGCCGTCGTTTTACAACGTCGTGACTGGGAAAACCCTGGCGTTACCCAACTTAATCGCCTTGCAGCACATCCCCCTTTCGCCAGCTGGCGTAATAGCGAAGAGGCCCGCACCGATCGCCCTTCCCAACAGTTGCGCAGCCTGAATGGCGAATGGCGCCTGATGCGGTATTTTCTCCTTACGCATCTGTGCGGTATTTCACACCGCATATGGTGCACTCTCAGTACAATCTGCTCTGATGCCGCATAGTTAAGCCAGCCCCGACACCCGCCAACACCCGCTGACGCGCCCTGACGGGCTTGTCTGCTCCCGGCATCCGCTTACAGACAAGCTGTGACCGTCTCCGGGAGCTGCATGTGTCAGAGGTTTTCACCGTCATCACCGAAACGCGCGAGACGAAAGGGCCTCGTGATACGCCTATTTTTATAGGTTAATGTCATGATAATAATGGTTTCTTAGACGTCAGGTGGCACTTTTCGGGGAAATGTGCGCGGAACCCCTATTTGTTTATTTTTCTAaAtacattcAAATATGTATCCCgctCaTGAGACAATaaccctgataaATGcttcaataatatTGAAAa
>RH017-10_N12 - GSC RH01710.CR.1 N12 (757) Warning: Vector Segment;
aTGGGTGCAGTCATAACTTCGTATAGCATACAATATACGAAGTTATCCTAGCGTGCcagagaCAGCGGCCGCCCGCTACAGAAGGCCATATACCGTCGTATAACATACACTATACGAACGGTAACAGGCACCCGAGCTCAGGAATTCACTGGCCGTCGTTTTACAACGTCGTGACTGGGAAAACCCTGGCGTTACCCAACTTAATCGCCTTGCAGCACATCCCCCTTTCGCCAGCTGGCGTAATAGCGAAGAGGCCCGCACCGATCGCCCTTCCCAACAGTTGCGCAGCCTGAATGGCGAATGGCGCCTGATGCGGTATTTTCTCCTTACGCATCTGTGCGGTATTTCACACCGCATATGGTGCACTCTCAGTACAATCTGCTCTGATGCCGCATAGTTAAGCCAGCCCCGACACCCGCCAACACCCGCTGACGCGCCCTGACGGGCTTGTCTGCTCCCGGCATCCGCTTACAGACAAGCTGTGACCGTCTCCGGGAGCTGCATGTGTCAGAGGTTTTCACCGTCATCACCGAAACGCGCGAGACGAAAGGGCCTCGTGATACGCCTATTTttaTAGGTTAATGTCATGATAATAATGGTTTCTTAGACGTCAGGTGGCACTTttcggGGAAATGTGcgcGGAACCCCTATTTGtttttTTTTctaAATACattcaaATATGTATCcgctcATgagacaataaCCCTGATAAATGCtTcaataataTTGAAAAAAGGAAGAgtATgAGtATTcaACa
>RH017-10_N13 - GSC RH01710.CR.1 N13 (737) Warning: Vector Segment;
tgatgGGTGCAGTCATAACTTCGTATAAGGTAGGGTATACGAACGGTATATGGCCTTCtgtagCGGGCGGCCGCTGTCTCTGGCACGCTAGGATAACTTCGTATAGGGTAGGATATACGAACGGTAACAGGCACCCGAGCTCAGGAATTCACTGGCCGTCGTTTTACAACGTCGTGACTGGGAAAACCCTGGCGTTACCCAACTTAATCGCCTTGCAGCACATCCCCCTTTCGCCAGCTGGCGTAATAGCGAAGAGGCCCGCACCGATCGCCCTTCCCAACAGTTGCGCAGCCTGAATGGCGAATGGCGCCTGATGCGGTATTTTCTCCTTACGCATCTGTGCGGTATTTCACACCGCATATGGTGCACTCTCAGTACAATCTGCTCTGATGCCGCATAGTTAAGCCAGCCCCGACACCCGCCAACACCCGCTGACGCGCCCTGACGGGCTTGTCTGCTCCCGGCATCCGCTTACAGACAAGCTGTGACCGTCTCCGGGAGCTGCATGTGTCAGAGGTTTTCACCGTCATCACCGAAACGCGCGAGACGAAAGGGCCTCGTGATACGCCTATTTTTATAGGTTAATGTCATGATAATAATGGCTTCTTAgacGTCAGGTGGCactTtTCggGGAAATGTGCGCGGAACCcctatTTGTTtaTttttttctaATACATTcaaatatgtatcccctcatgagACAAtaaccctgataaatGCTttcaaTAATATTgAAA
>RH017-10_N14 - GSC RH01710.CR.1 N14 (686) Warning: Vector Segment;
atGGGTGCAGTCATAACTTCGTATAGGCTACCTTATACGAAGTTATCCTAGCGTGCCagagACAGCGGCCGCCCGCTACAGAAGGCCATATACCGTTCGTATAGCATACCCTATACGAACGGTAACAGGCACCCGAGCTCAGGAATTCACTGGCCGTCGTTTTACAACGTCGTGACTGGGAAAACCCTGGCGTTACCCAACTTAATCGCCTTGCAGCACATCCCCCTTTCGCCAGCTGGCGTAATAGCGAAGAGGCCCGCACCGATCGCCCTTCTCAACAGTTGCGCAGCCTGAATGGCGAATGGCGCCTGATGCGGTATTTTCTCCTTACGCATCTGTGCGGTATTTCACACCGCATATGGTGCACTCTCAGTACAATCTGCTCTGATGCCGCATAGTTAAGCCAGCCCCGACACCCGCCAACACCCGCTGACGCGCCCTGACGGGCTTGTCTGCTCCCGGCATCCGCTTACAGACAAGCTGTGACCGTCTCCGGGAGCTGCATGTGTCAGAGGTTTTCACCGTCATCACCGAAACGCGCGAGACGAAAGGGCCTCGTGATACGCCTATTTTTATAGGTTAATGTCATGATAATAATGGTTTCTTAGACGTCAGGTGGcactTTTCGGGGAAatgTGCGCGGAACCCCTATTTGTTTATTTTTCTAAATAcattcaaATATGTAT
>RH017-10_N15 - GSC RH01710.CR.1 N15 (135) 
CtGatGGGTGCAGTCATAACTTCGTATAGCCTACCCtatttcgAAGTTATCCTAGCGTGccatataCAGCGGCCGCCCGCTACAGAAGGCCATATACCGTTCGTATAATGTACCCTATCGAACGGTAACAGGCAC
>RH017-10_N16 - GSC RH01710.CR.1 N16 (130) 
GGtgcagTCATAACTTCGTATatgctatcgatATACGAAGTTATCCTAGCGTGCcagagACAGCGGCCGCCCGCTACAGAAGGCCATATACCGTTCGTATACCttAccctataCGAACGGTAACAGGCAC
>RH017-10_N17 - GSC RH01710.CR.1 N17 (801) Warning: Vector Segment;
ctgatGGGTGCAGTCATAACTTCGTATAGAGTACCCTATACGAAGTTATCCTAGCGTGccatatacaGCGGCCGCCCGCTACAGAAGGCCATATACCGTTCGTATAACGTACTTTATACGAACGGTAACAGGCACCCGAGCTCAGGAATTCACTGGCCGTCGTTTTACAACGTCGTGACTGGGAAAACCCTGGCGTTACCCAACTTAATCGCCTTGCAGCACATCCCCCTTTCGCCAGCTGGCGTAATAGCGAAGAGGCCCGCACCGATCGCCCTTCCCAACAGTTGCGCAGCCTGAATGGCGAATGGCGCCTGATGCGGTATTTTCTCCTTACGCATCTGTGCGGTATTTCACACCGCATATGGTGCACTCTCAGTACAATCTGCTCTGATGCCGCATAGTTAAGCCAGCCCCGACACCCGCCAACACCCGCTGACGCGCCCTGACGGGCTTGTCTGCTCCCGGCATCCGCTTACAGACAAGCTGTGACCGTCTCCGGGAGCTGCATGTGTCAGAGGTTTTCACCGTCATCACCGAAACGCGCGAGACGAAAGGGCCTCGTGATACGCCTATTTTTATAGGTTAATGTCATGATAATAATGGTTTCTTAGACGTCAGGTGGCACTTTTCGGGGAAATGTGCGCGGAACCCCTATTTGTTTATTTTTCTAAATACATTCAAATATGTATCCGCTCATGAGACAATAACCCTGATAaatGCTTCaATAATATTGAAAAAgGAAGagtatgaGTATTCAACATTTCCGTGTcgccCttatTCCCtttTTTGCGgCAttTtgcc
>RH017-10_N18 - GSC RH01710.CR.1 N18 (745) Warning: Vector Segment;
tcTGATGGGTGCAGTCATAACTTCGTATATCATACCTTATACGAAGTTATCCTAGCGTGCCagaGACAGCGGCCGCCCGCTACAGAAGGCCATATACCGTTCGTATACCCTACACTATACGAACGGTAACAGGCACCCGAGCTCAGGAATTCACTGGCCGTCGTTTTACAACGTCGTGACTGGGAAAACCCTGGCGTTACCCAACTTAATCGCCTTGCAGCACATCCCCCTTTCGCCAGCTGGCGTAATAGCGAAGAGGCCCGCACCGATCGCCCTTCCCAACAGTTGCGCAGCCTGAATGGCGAATGGCGCCTGATGCGGTATTTTCTCCTTACGCATCTGTGCGGTATTTCACACCGCATATGGTGCACTCTCAGTACAATCTGCTCTGATGCCGCATAGTTAAGCCAGCCCCGACACCCGCCAACACCCGCTGACGCGCCCTGACGGGCTTGTCTGCTCCCGGCATCCGCTTACAGACAAGCTGTGACCGTCTCCGGGAGCTGCATGTGTCAGAGGTTTTCACCGTCATCACCGAAACGCGCGAGACGAAAGGGCCTCGTGATACGCCTATTTTTATAGGTTAATGTCATGATAATAATGGTTTCTTAGACGTCAGGTGGCACTTTTCGGGGAAATGTGCGCGGAACCCCTAtttGTTtatTTTTCTAAATACATTcaaataTGTATCCGCTCATGAGACAATAAACccTGataaatgcttcaataataTTGAAAAAGGAAG
>RH017-10_N19 - GSC RH01710.CR.1 N19 (744) Warning: Vector Segment;
ctgaTGGGTGCAGTCATAACTTCGTATAGCGTACCCTATACGAAGTTATCCTAGCGTGCcattgaCAGCGGCCGCCCGCTACAGAAGGCCATATACCGTTCGTATACAGTACCATATACGAACGGTAACAGGCGCCCGAGCTCAGGAATTCACTGGCCGTCGTTTTACAACGTCGTGACTGGGAAAACCCTGGCGTTACCCAACTTAATCGCCTTGCAGCACATCCCCCTTTCGCCAGCTGGCGTAATAGCGAAGAGGCCCGCACCGATCGCCCTTCCCAACAGTTGCGCAGCCTGAATGGCGAATGGCGCCTGATGCGGTATTTTCTCCTTACGCATCTGTGCGGTATTTCACACCGCATATGGTGCACTCTCAGTACAATCTGCTCTGATGCCGCATAGTTAAGCCAGCCCCGACACCCGCCAACACCCGCTGACGCGCCCTGACGGGCTTGTCTGCTCCCGGCATCCGCTTACAGACAAGCTGTGACCGTCTCCGGGAGCTGCATGTGTCAGAGGTTTTCACCGTCATCACCGAAACGCGCGAGACGAAAGGGCCTCGTGATACGCCTATTTTTATAGGTTAATGTCATGATAATAATGGTTTCTTAGACGTCAGGTGGCACTTTTCGGGGAAATGTGCGCGGAACCCCTATTTGTTTATTTTTCTAAATACATTCAAATATGTATCCGctcatGAGACAATAACCCTGATAAATGcttcaATAATATTGAAAAAggaaga
>RH017-10_N20 - GSC RH01710.CR.1 N20 (664) Warning: Vector Segment;
TGGgtgCAGTCATAACTTCGTATACCATACCCTATACGAAGTTATCCTAGCGTGCcagtagaCAGCGGCCGCCCGCTACAGAAGGCCATATACCGTTCGTATAGCCTACCATATACGAACGGTAACAGGCACCCGAGCTCAGGAATTCACTGGCCGTCGTTTTACAACGTCGTGACTGGGAAAACCCTGGCGTTACCCAACTTAATCGCCTTGCAGCACATCCCCCTTTCGCCAGCTGGCGTAATAGCGAAGAGGCCCGCACCGATCGCCCTTCCCAACAGTTGCgcagCCTGAATGGCGAATGGCGCCTGATGCGGTATTTTCTCCTTACGCATCTGTGCGGTATTTCACACCGCATATGGTGCACTCTCAGTACAATCTGCTCTGATGCCGCATAGTTAAGCCAGCCCCGACACCCGCCAACACCCGCTGACGCGCCCTGACGGGCTTGTCTGCTCCCGGCATCCGCTTACAGACAAGCTGTGACCGTCTCCGGGAGCtgcatGTGTCAGAGGTTTtccccgTcatCACcgaAACGCGCGAGACGAAAGGGCcTCGTGATACGCCTATTTTTATAGGTTAATGTCATGATAATAATGGTTTcttagacctccggtgGcActtTTcggGGAAATGtGcgcggaacccctatTTGTTTATTTTT
>RH017-10_N21 - GSC RH01710.CR.1 N21 (727) Warning: Vector Segment;
tgatgGGTGCAGTCATAACTTCGTATAGCCTAACTTATACGAAGTTATCCTAGCGTGCCAGAGACAGCGGCCGCCCGCTACAGAAGGCCATATACCGTTCGTATATCCTAACCTATACGAACGGTAACAGGCACCCGAGCTCAGGAATTCACTGGCCGTCGTTTTACAACGTCGTGACTGGGAAAACCCTGGCGTTACCCAACTTAATCGCCTTGCAGCACATCCCCCTTTCGCCAGCTGGCGTAATAGCGAAGAGGCCCGCACCGATCGCCCTTCCCAACAGTTGCGCAGCCTGAATGGCGAATGGCGCCTGATGCGGTATTTTCTCCTTACGCATCTGTGCGGTATTTCACACCGCATATGGTGCACTCTCAGTACAATCTGCTCTGATGCCGCATAGTTAAGCCAGCCCCGACACCCGCCAACACCCGCTGACGCGCCCTGACGGGCTTGTCTGCTCCCGGCATCCGCTTACAGACAAGCTGTGACCGTCTCCGGGAGCTGCATGTGTCAGAGGTTTTCACCGTCATCACCGAAACGCGCGAGACGAAAGGGCCTCGTGATACGCCTATTTTTATAGGTTAATGTCATGATAATAATGGTTTCTTAGACGTCAGGTGGCACTTTTCGGGGAAATGTGCGCGGAACCCCTATTTGTTTATTTTTCtaaatacattcaaataTgtatccGctcatgagaCAATAACCCTGATAAATGCTtcaataa
>RH017-10_N22 - GSC RH01710.CR.1 N22 (690) Warning: Vector Segment;
aTGGGTGCAGTCATAACTTCGTATAACCTAGACTATACGAAGTTATCCTAGCGTGCcatagaCAGCGGCCGCCCGCTACAGAAGGCCATATACCGTTCGTATAGACTACGCTATACGAACGGTAACAGGCACCCGAGCTCAGGAATTCACTGGCCGTCGTTTTACAACGTCGTGACTGGGAAAACCCTGGCGTTACCCAACTTAATCGCCTTGCAGCACATCCCCCTTTCGCCAGCTGGCGTAATAGCGAAGAGGCCCGCACCGATCGCCCTTCCCAACAGTTGCGCAGCCTGAATGGCGAATGGCGCCTGATGCGGTATTTTCTCCTTACGCATCTGTGCGGTATTTCACACCGCATATGGTGCACTCTCAGTACAATCTGCTCTGATGCCGCATAGTTAAGCCAGCCCCGACACCCGCCAACACCCGCTGACGCGCCCTGACGGGCTTGTCTGCTCCCGGCATCCGCTTACAGACAAGCTGTGACCGTCTCCGGGAGCTGCATGTGTCAGAGGTTTTCACCGTCATCACCGAAACGCGCGAGACgaaagGGCCTCGTGATACGCCTATTTTTATAGgTTAATGTCATGATAAtaaTGGTTTCTTagacgtcAGGTGGCActtttCgGGGAAATGTGCGcGGAAcccccattTGTTTATTTttctaaatacATttcaaaTATTGTAtcc
>RH017-10_N23 - GSC RH01710.CR.1 N23 (703) Warning: Vector Segment;
tctgATGGGTGcagTCATAACTTCGTATAGACTACGCTATACGAAGTTATCCTAGCGTGCCAGAGACAGCGGCCGCCCGCTACAGAAGGCCATATACCGTTCGTATATCGTACGCTATACGAACGGTAACAGGCACCCGAGCTCAGGAATTCACTGGCCGTCGTTTTACAACGTCGTGACTGGGAAAACCCTGGCGTTACCCAACTTAATCGCCTTGCAGCACATCCCCCTTTCGCCAGCTGGCGTAATAGCGAAGAGGCCCGCACCGATCGCCCTTCCCAACAGTTGCGCAGCCTGAATGGCGAATGGCGCCTGATGCGGTATTTTCTCCTTACGCATCTGTGCGGTATTTCACACCGCATATGGTGCACTCTCAGTACAATCTGCTCTGATGCCGCATAGTTAAGCCAGCCCCGACACCCGccaacaccCGCTGACGCGCCCTGACGGGCTTGTCTGCTCCCGGCATCCGCTTACAGACAAGCTGTGACCGTCTCCGGGAGCTGCATGTGTCAGAGGTTTTCACCGTCATCACCGAAACGCGCGAGACGAAAGGGCCTCGTGATACGCCTATTTTTATAGGTTAATGTCATGATAATAATGGTTTCTTAGACGTCAGGTGGCACTTTTCGGGGAAATGTGCGCGGAACCCcCtATTTgtttaTTTTTCTAAATACAttcaaaTATGTatccgcTcaTGAGa
>RH017-10_N24 - GSC RH01710.CR.1 N24 (412) Warning: Vector Segment;
GGGTGCAGTCATAACTTCGTATATCCTACACTATACGAAGTTATCCTAGCGTGccatagaCAGCGGCCGCCCGCTACAGAAGGCCATATACCGTTCGTATAATCTACACTATACGAACGGTAACAGGCACCCGAGCTCAGGAATTCACTGGCCGTCGTTTTACAACGTCGTGACTGGGAAAACCCTGGCGTTACCCAACTTAATCGCCTTGCAGCACATCCCCCTTTCGCCAGCTGGCGTAATAGCGAAGAGGCCCGCACCGATCGCCCTTCCCAACAGTTGCGCAGCCTGAATGGCGAATGGCGCCTGATGCGGTATTTTCTCCTTACGCATCTGTGCGGTATTTCACACCGCATATGGTGCACTCTCAGTACAATCTGCTCTGATGCCGCATAGTTAAGCCAGCCCCGAC
>RH017-10_O01 - GSC RH01710.CR O01 (652) Warning: Vector Segment;
GGTGCAgTCATAACTTCGTATAACCTAAGCTATACGAAGTTATCCTAGCGTGCcatttacAGCGGCCGCCCGCTACAGAAGGCCATATACCGTTCGtatAGCCTAATCTATACGAACGGTAACAGGCACCCGAGCTCAGGAATTCACTGGCCGTCGTTTTACAACGTCGTGACTGGGAAAACCCTGGCGTTACCCAACTTAATCGCCTTGCAGCACATCCCCCTTTCGCCAGCTGGCGTAATAGCGAAGAGGCCCGCACCGATCGCCCTTCCCAACAGTTGCGCAGCCTGAATGGCGAATGGCGCCTGATGCGGTATTTTCTCCTTACGCATCTGTGCGGTATTTCACACCGCATATGGTGCACTCTCAGTACAATCTGCTCTGATGCCGCATAGTTAAGCCAGCCCCGACACCCGCCAACACCCGCTGACGCGCCCTGACGGGCTTGTCTGCTCCCGGCATCCGCTTACAGACAAGCTGTGACCGTCTCCGGGAGCTGCATGTGTCAGAGGTTTTCACCGTCATCACCGAAACGCGCGAGACgaAAGGGCCTCGTGATACGCCTATTTTTATAGGTTAATGTCATGATAATAATGGTTTCTTagaCGTCAGGTGGCACTTTTcGgGGAAAtGTGCGCGGAacccctaTTTg
>RH017-10_O02 - GSC RH01710.CR O02 (813) Warning: Vector Segment;
ggtgCAGtcatAACTTCGTATAATTTAGCCTATACGAAGTTATCCTAGCGTGCCagagaCAGCGGCCGCCCGCTACAGAAGGCCATATACCGTCGTATAGTATACCATATACGAACGGTAACAGGCACCCGAGCTCAGGAATTCACTGGCCGTCGTTTTACAACGTCGTGACTGGGAAAACCCTGGCGTTACCCAACTTAATCGCCTTGCAGCACATCCCCCTTTCGCCAGCTGGCGTAATAGCGAAGAGGCCCGCACCGATCGCCCTTCCCAACAGTTGCGCAGCCTGAATGGCGAATGGCGCCTGATGCGGTATTTTCTCCTTACGCATCTGTGCGGTATTTCACACCGCATATGGTGCACTCTCAGTACAATCTGCTCTGATGCCGCATAGTTAAGCCAGCCCCGACACCCGCCAACACCCGCTGACGCGCCCTGACGGGCTTGTCTGCTCCCGGCATCCGCTTACAGACAAGCTGTGACCGTCTCCGGGAGCTGCATGTGTCAGAGGTTTTCACCGTCATCACCGAAACGCGCGAGACGAAAGGGCCTCGTGATACGCCTATTTTTATAGGTTAATGTCATGATAATAATGGTTTCTTAGACGTCAGGTGGCACTTTTCGGGGAAATGTGCGCGGAACCCCTATTTGTTTATTtttCtAAATACATTCAAATATGTATCCGCTCATGAGACAATAACCCTGATAAATGCTTCAATAAtatTGaAAAAGGAAGAGTATGagtAtTcaacATTTCCGTgTcgcccttatTCCCTTTTtttgcGGCATTTTGCCTTCCTGTTTTtgcctcaC
>RH017-10_O03 - GSC RH01710.CR O03 (851) Warning: Vector Segment;
atGGGTGCAGTCATAACTTCGTATATCCTACGCTATACGAAGTTATCCTAGCGTGCCagataCAGCGGCCGCCCGCTACAGAAGGCCATATACCGTTCGTATACCCTACCTTATACGAACGGTAACAGGCACCCGAGCTCAGGAATTCACTGGCCGTCGTTTTACAACGTCGTGACTGGGAAAACCCTGGCGTTACCCAACTTAATCGCCTTGCAGCACATCCCCCTTTCGCCAGCTGGCGTAATAGCGAAGAGGCCCGCACCGATCGCCCTTCCCAACAGTTGCGCAGCCTGAATGGCGAATGGCGCCTGATGCGGTATTTTCTCCTTACGCATCTGTGCGGTATTTCACACCGCATATGGTGCACTCTCAGTACAATCTGCTCTGATGCCGCATAGTTAAGCCAGCCCCGACACCCGCCAACACCCGCTGACGCGCCCTGACGGGCTTGTCTGCTCCCGGCATCCGCTTACAGACAAGCTGTGACCGTCTCCGGGAGCTGCATGTGTCAGAGGTTTTCACCGTCATCACCGAAACGCGCGAGACGAAAGGGCCTCGTGATACGCCTATTTTTATAGGTTAATGTCATGATAATAATGGTTTCTTAGACGTCAGGTGGCACTTTTCGGGGAAATGTGCGCGGAACCCCTATTTGTTTATTTTTCTAAATACATTCAAATATGTATCCGCTCATGAGACAATAACCCTGATAAATGCTTCAATAATATTGAAAAAGGAAGAGTATGAGTATTCAACATTTCCGTGTCGCCCTTATTCCCTTTTTTGCggCaTTTTGCCTtcctGTTTTTTGCTCACCCAgAAACGCTGGtgaAAGTAaaagATGCTGAaga
>RH017-10_O04 - GSC RH01710.CR O04 (743) Warning: Vector Segment;
atGGGTGCAGTCAtaacTTCGTATACACTATAGTATACGAAGTTATCCTAGCGTGcccatacagcgGCCGCCCGCTACAGAAGGCCATATACCGTtcctttacAcTACACTATACGAACGGTAACAGGCACCCGGCTCAGGAATTCACTGGCCGTCGTTTTACAACGTCGtgtctGGGAAAACCCTGGCGTTACCCAACTTAATCGCCTTGCAGCACATCCCCCTTTCGCCAGCTGGCGTAATAGCGAAGAGGCCCGCACCGATCGCCCTTCCCAACAGTTGCGCAGCCTGAATGGCGAATGGCGCCTGATGCGGTATTTTCTCCTTACGCATCTGTGCGGTATTTCACACCGCATATGGTGCACTCTCAGTACAATCTGCTCTGATGCCGCATAGTTAAGCCAGCCCCGACACCCGCCAACACCCGCTGACGCGCCCTGACGGGCTTGTCTGCTCCCGGCATCCGCTTACAGACAAGCTGTGACCGTCTCCGGGAGCTGCATGTGTCAGAGGTTTTCACCGTCATCACCGAAACGCGCGAGACGAAAGGGCCTCGTGATACGCCTATTTTTATAGGTTAATGTCATGATAATAATGGTTTCTTAGACGTCAGGTGGCACTTTTCGGGGAAATGTGCGCGGAACCCCTATTTGTTTATTTTtctaaATACATTCAAATATGTATCCGCTCATGAGACaaaTAACCCTgataaatgCTTCAATaatattgaAAAAGgAagaGta
>RH017-10_O05 - GSC RH01710.CR O05 (883) Warning: Vector Segment;
tctgatgGGTGCAGTCATAACTTCGTATAGCATACTCTATACGAAGTTATCCTAGCGTGCCagagacAGCGGCCGCCCGCTACAGAAGGCCATATACCGTTCGTATACCATACACTATACGAACGGTAACAGGCACCCGAGCTCAGGAATTCACTGGCCGTCGTTTTACAACGTCGTGACTGGGAAAACCCTGGCGTTACCCAACTTAATCGCCTTGCAGCACATCCCCCTTTCGCCAGCTGGCGTAATAGCGAAGAGGCCCGCACCGATCGCCCTTCCCAACAGTTGCGCAGCCTGAATGGCGAATGGCGCCTGATGCGGTATTTTCTCCTTACGCATCTGTGCGGTATTTCACACCGCATATGGTGCACTCTCAGTACAATCTGCTCTGATGCCGCATAGTTAAGCCAGCCCCGACACCCGCCAACACCCGCTGACGCGCCCTGACGGGCTTGTCTGCTCCCGGCATCCGCTTACAGACAAGCTGTGACCGTCTCCGGGAGCTGCATGTGTCAGAGGTTTTCACCGTCATCACCGAAACGCGCGAGACGAAAGGGCCTCGTGATACGCCTATTTTTATAGGTTAATGTCATGATAATAATGGTTTCTTAGACGTCAGGTGGCACTTTTCGGGGAAATGTGCGCGGAACCCCTATTTGTTTATTTTTCTAAATACATTCAAATATGTATCCGCTCATGAGACAATAACCCTGATAAATGCTTCAATAATATTGAAAAAGGAAGAGTATGAGTATTCAACATTTCCGTGTCGCCCTTATTCCCTTTTTTGCGGCATTTTGCCTTCCTGtTTTtGCtcacCcAgaaacGcTGGtGAaagttaaagaTGCTGAAGATCAGTTGGGTGcaCGAGtGGGTtacttcG
>RH017-10_O06 - GSC RH01710.CR O06 (135) 
ctGatgGGTGCAGTCATAACTTCGTATAAACTACCATATACGAAGTTATCCTAGCGTGCCAgagaCAGCGGCCGCCCGCTACAGAAGGCCATATACCGTTCGTATAAACTACCATATACGAACGGTAACAGGCAC
>RH017-10_O07 - GSC RH01710.CR O07 (868) Warning: Vector Segment;
ctgatGGGTGCAGTCATAACTTCGTATAGAGTACGCTATACGAAGTTATCCTAGCGTGCcacatacAGCGGCCGCCCGCTACAGAAGGCCATATACCGTTCGTATATCATACCGTATACGAACGGTAACAGGCACCCGAGCTCAGGAATTCACTGGCCGTCGTTTTACAACGTCGTGACTGGGAAAACCCTGGCGTTACCCAACTTAATCGCCTTGCAGCACATCCCCCTTTCGCCAGCTGGCGTAATAGCGAAGAGGCCCGCACCGATCGCCCTTCCCAACAGTTGCGCAGCCTGAATGGCGAATGGCGCCTGATGCGGTATTTTCTCCTTACGCATCTGTGCGGTATTTCACACCGCATATGGTGCACTCTCAGTACAATCTGCTCTGATGCCGCATAGTTAAGCCAGCCCCGACACCCGCCAACACCCGCTGACGCGCCCTGACGGGCTTGTCTGCTCCCGGCATCCGCTTACAGACAAGCTGTGACCGTCTCCGGGAGCTGCATGTGTCAGAGGTTTTCACCGTCATCACCGAAACGCGCGAGACGAAAGGGCCTCGTGATACGCCTATTTTTATAGGTTAATGTCATGATAATAATGGTTTCTTAGACGTCAGGCGGCACTTTTCGGGGAAATGTGCGCGGAACCCCTATTTGTTTATTTTTCTAAATACATTCAAATATGTATCCGCTCATGAGACAATAACCCTGATAAATGCTTCAATAATATTGAAAAAGGAAGAGTATGAGTATTCaacaTTTCCGTGTCGCCCTTAttCCCTTTTTTGCGgcattttGCCttCCTGTTTTTGCTCACCCAGAAACGctggtgaAAGTaaAagatgcTgaagatcAGTTgggtgcACG
>RH017-10_O08 - GSC RH01710.CR O08 (845) Warning: Vector Segment;
gtGCAGTCATAACTTCGTATAATCTACCCTATACGAAGTTATCCTAGCGTGCCAgagtatcaGCGGCCGCCCGCTACAGAAGGCCATATACCGTTCGTATATCATAACCTATACGAACGGTAACAGGCACCCGAGCTCAGGAATTCACTGGCCGTCGTTTTACAACGTCGTGACTGGGAAAACCCTGGCGTTACCCAACTTAATCGCCTTGCAGCACATCCCCCTTTCGCCAGCTGGCGTAATAGCGAAGAGGCCCGCACCGATCGCCCTTCCCAACAGTTGCGCAGCCTGAATGGCGAATGGCGCCTGATGCGGTATTTTCTCCTTACGCATCTGTGCGGTATTTCACACCGCATATGGTGCACTCTCAGTACAATCTGCTCTGATGCCGCATAGTTAAGCCAGCCCCGACACCCGCCAACACCCGCTGACGCGCCCTGACGGGCTTGTCTGCTCCCGGCATCCGCTTACAGACAAGCTGTGACCGTCTCCGGGAGCTGCATGTGTCAGAGGTTTTCACCGTCATCACCGAAACGCGCGAGACGAAAGGGCCTCGTGATACGCCTATTTTTATAGGTTAATGTCATGATAATAATGGTTTCTTAGACGTCAGGTGGCACTTTTCGGGGAAATGTGCGCGGAACCCCTATTTGTTTATTTTTCTAAATACATTCAAATATGTATCCGCTCATGAGACAATAACCCTGATAAATGCTTCAATAATATTGAAAAAggAagagtATGAGTATTCAACATTTCCGTGTCGCCCTTATTCCCTTTTTTGCGGCATTTTGCCTTCCtGTTTTTGCTCACCCAGAAACGcTGGTGAAAGTAAAAGATGCTGa
>RH017-10_O09 - GSC RH01710.CR O09 (500) Warning: Vector Segment;
tgcaGTCATAACTTCGTATACGCTACCATATACGAAGTTATCCTAGCGTGCCagagatagCGGCCGCCCGCTACAGAAGGCCATATACCGTTCGTATACCATAGTATATACGAACGGTAACAGGCACCCGAGCTCAGGAATTCACTGGCCGTCGTTTTACAACGTCGTGACTGGGAAAACCCTGGCGTTACCCAACTTAATCGCCTTGCAGCACATCCCCCTTTCGCCAGCTGGCGTAATAGCGAAGAGGCCCGCACCGATCGCCCTTCCCAACAGTTGCGCAGCCTGAATGGCGAATGGCGCCTGATGCGGTATTTTCTCCTTACGCATCTGTGCGGTATTTCACACCGCATATGGTGCACTCTCAGTACAATCTGCTCTGATGCCGCATAGTTAAGCCAGCCCCGACACCCGCCAACACCCGCTGACGCGCCCTGACGGGCTTGTCTGCTCCCGGCATCCGCTTACAGACAAGCTGTGACCGTCtCCGGGAgcTGCAT
>RH017-10_O10 - GSC RH01710.CR O10 (818) Warning: Vector Segment;
CtgatgGGTGCAGTCATAACTTCGTATAGCATACCCTATACGAAGTTATCCTAGCGTGCcccttacaGCGGCCGCCCGCTACAGAAGGCCATATACCGTTCGTATAACATACACTATACGAACGGTAACAGGCACCCGAGCTCAGGAATTCACTGGCCGTCGTTTTACAACGTCGTGACTGGGAAAACCCTGGCGTTACCCAACTTAATCGCCTTGCAGCACATCCCCCTTTCGCCAGCTGGCGTAATAGCGAAGAGGCCCGCACCGATCGCCCTTCCCAACAGTTGCGCAGCCTGAATGGCGAATGGCGCCTGATGCGGTATTTTCTCCTTACGCATCTGTGCGGTATTTCACACCGCATATGGTGCACTCTCAGTACAATCTGCTCTGATGCCGCATAGTTAAGCCAGCCCCGACACCCGCCAACACCCGCTGACGCGCCCTGACGGGCTTGTCTGCTCCCGGCATCCGCTTACAGACAAGCTGTGACCGTCTCCGGGAGCTGCATGTGTCAGAGGTTTTCACCGTCATCACCGAAACGCGCGAGACGAAAGGGCCTCGTGATACGCCTATTTTTATAGGTTAATGTCATGATAATAATGGTTTCTTAGACGTCAGGTGGCACTTTTCGGGGAAATGTGCGCGGAACCCCTATTTGTTTATTTTTCTAAATACATTCAAATATGTatcCGCTCATGAGACAATAACCCTGATAAATGCTTCAATAATATTGAAAAAGGAAGAGtATGagtattCAAcatTTCCGTGTCGCCCTTATTCCCTTTTTTGCGGCATTTTGCCTTCCTGTTTTTGCTCAc
>RH017-10_O11 - GSC RH01710.CR O11 (826) Warning: Vector Segment;
ctgaTGGGTGCAGTCATAACTTCGTATAAGTTACCCTATACGAAGTTATCCTAGCGTGCccgataCAGCGGCCGCCCGCTACAGAAGGCCATATACCGTTCGTATAACATACACTATACGAACGGTAACAGGCACCCGAGCTCAGGAATTCACTGGCCGTCGTTTTACAACGTCGTGACTGGGAAAACCCTGGCGTTACCCAACTTAATCGCCTTGCAGCACATCCCCCTTTCGCCAGCTGGCGTAATAGCGAAGAGGCCCGCACCGATCGCCCTTCCCAACAGTTGCGCAGCCTGAATGGCGAATGGCGCCTGATGCGGTATTTTCTCCTTACGCATCTGTGCGGTATTTCACACCGCATATGGTGCACTCTCAGTACAATCTGCTCTGATGCCGCATAGTTAAGCCAGCCCCGACACCCGCCAACACCCGCTGACGCGCCCTGACGGGCTTGCCTGCTCCCGGCATCCGCTTACAGACAAGCTGTGACCGTCTCCGGGAGCTGCATGTGTCAGAGGTTTTCACCGTCATCACCGAAACGCGCGAGACGAAAGGGCCTCGTGATACGCCTATTTTTATAGGTTAATGTCATGATAATAATGGTTTCTTAGACGTCAGGTGGCACTTTTCGGGGAAATGTGCGCGGAACCCCTATTTGTTTATTTTTCTAAATACATTCAAATATGTATCCGCTCATGAGACAATAACCCTGATAAATGCTTCAATAAtATTGAAAAAGGAAGAGTATGAGTATTCAACATTTCCGTGTCGCcCTtaTTCCCCTTTTTTGCGGCATTTTGCcttccTgttttTgctcacccagaaa
>RH017-10_O12 - GSC RH01710.CR O12 (775) Warning: Vector Segment;
ctCtgatgGGTGCAGTCATAACTTCGTATACACTACCGTATACGAAGTTATCCTAGCGTGcccctttaagcGGCCGCCCGCTACAGAAGGCCATATACCGTTcctatAGCATACCATATACGAACGGTAACAGGCACCCGAGCTCAGGAATTCACTGGCCGTCGTTTTACAACGTCGTGACTGGGAAAACCCTGGCGTTACCCAACTTAATCGCCTTGCAGCACATCCCCCTTTCGCCAGCTGGCGTAATAGCGAAGAGGCCCGCACCGATCGCCCTTCCCAACAGTTGCGCAGCCTGAATGGCGAATGGCGCCTGATGCGGTATTTTCTCCTTACGCATCTGTGCGGTATTTCACACCGCATATGGTGCACTCTCAGTACAATCTGCTCTGATGCCGCATAGTTAAGCCAGCCCCGACACCCGCCAACACCCGCTGACGCGCCCTGACGGGCTTGTCTGCTCCCGGCATCCGCTTACAGACAAGCTGTGACCGTCTCCGGGAGCTGCATGTGTCAGAGGTTTTCACCGTCATCACCGAAACGCGCGAGACGAAAGGGCCTCGTGATACGCCTATTTTTATAGGTTAATGTCATGATAATAATGGTTTCTTAGACGTCAGGTGGCACTTTTCGGGGAAATGTGCGCGGAACCCCTATTTGTTtatttttctAaATACATTCAaatttgTATCCGCTCAtGagaCAATAACCCTgATAAATgcttcaataatatTGAAAAAGgaagagtAtgaatattCaACATTTcccgtgTcGC
>RH017-10_O13 - GSC RH01710.CR.1 O13 (137) 
gCTCtgatgGGTGCAgtctaaCTTCGTATAAAGTATTATATACGAACGGTATATGGCCTTCTGTagcGGGCGGCCGCTGTCTCTGGCACGCTAGGATAACTTCGTATATAGTACTATATACGAACGGTAACAGGCAC
>RH017-10_O14 - GSC RH01710.CR O14 (808) Warning: Vector Segment;
cTCTGATGGGTGCAGTCATAACTTCGTATACTCTACAATATACGAAGTTATCCTAGCGTGCCagagacAGCGGCCGCCCGCTACAGAAGGCCATATACCGTTCGTATATCATACACTATACGAACGGTAACAGGCACCCGAGCTCAGGAATTCACTGGCCGTCGTTTTACAACGTCGTGACTGGGAAAACCCTGGCGTTACCCAACTTAATCGCCTTGCAGCACATCCCCCTTTCGCCAGCTGGCGTAATAGCGAAGAGGCCCGCACCGATCGCCCTTCCCAACAGTTGCGCAGCCTGAATGGCGAATGGCGCCTGATGCGGTATTTTCTCCTTACGCATCTGTGCGGTATTTCACACCGCATATGGTGCACTCTCAGTACAATCTGCTCTGATGCCGCATAGTTAAGCCAGCCCCGACACCCGCCAACACCCGCTGACGCGCCCTGACGGGCTTGTCTGCTCCCGGCATCCGCTTACAGACAAGCTGTGACCGTCTCCGGGAGCTGCATGTGTCAGAGGTTTTCACCGTCATCACCGAAACGCGCGAGACGAAAGGGCCTCGTGATACGCCTATTTTTATAGGTTAATGTCATGATAATAATGGTTTCTTAGACGTCAGGTGGCACTTTTCGGGGAAATGTGCGCGGAACCCCTATTTGTTTAtttTTCTAAATACATTCAAAATATGTATCCGCTCaTGAGACAATAACCCTGattaatgcTTCAATAATattgaaaaAGgaagagtatgagtaTTCAAcaTTTCCgtgtcGCCCTTATTCCcttttttgcggcattTtgccTTCc
>RH017-10_O15 - GSC RH01710.CR O15 (755) Warning: Vector Segment;
tgatGGGTGCAGTCATAACTTCGTATAACCTACACTATACGAAGTTATCCTAGCGTGCcagattacAGCGGCCGCCCGCTACAGAAGGCCATATACCGTTCGtATACCCTACAATATACGAACGGTAACAGGCACCCGAGCTCAGGAATTCACTGGCCGTCGTTTTACAACGTCGTGACTGGGAAAACCCTGGCGTTACCCAACTTAATCGCCTTGCAGCACATCCCCCTTTCGCCAGCTGGCGTAATAGCGAAGAGGCCCGCACCGATCGCCCTTCCCAACAGTTGCGCAGCCTGAATGGCGAATGGCGCCTGATGCGGTATTTTCTCCTTACGCATCTGTGCGGTATTTCACACCGCATATGGTGCACTCTCAGTACAATCTGCTCTGATGCCGCATAGTTAAGCCAGCCCCGACACCCGCCAACACCCGCTGACGCGCCCTGACGGGCTTGTCTGCTCCCGGCATCCGCTTACAGACAAGCTGTGACCGTCTCCGGGAGCTGCATGTGTCAGAGGTTTTCACCGTCATCACCGAAACGCGCGAGACGAAAGGGCCTCGTGATACGCCTATTTTTATAGGTTAATGTCATGATAATAATGGTTTCTTAGACGTCAGGTGGCACTTTTCGGGGAAATGTGCGCGGaacccCTATTTGTTtAtTTTTCTAAATACATTcaaATATGTATCCGCTCATGAGACAATAACCCTGATAAATGCTTCAAtaatattgAaAAAAggAAGAGTAtgagtAT
>RH017-10_O16 - GSC RH01710.CR.1 O16 (312) Warning: Vector Segment;
tCATAACTTCGTATAACATACCATATACGAAGTTATCCTAGCGTGCCAGAGACAGCGGCCGCCCGCTACAGAAGGCCATATACCGTTCGTATAGCCTAATCTATACGAACGGTAACAGGCAcCcGAGCTCAGGAATTcacTGGCCGTCGTTTTACAACGTCGTGACTGGGAAAACCCTGGCGTTACCcaactTAATCGCCTTGcagcacatCCCCCTTTcgccaGCtGGCGTAATagcgaagaggcCcgcaccgatcCCCCTTCCCaacagttgcccagcctgaatgGcgaATgGcgcctgATGCggtatTt
>RH017-10_O17 - GSC RH01710.CR.1 O17 (788) Warning: Vector Segment;
tCtGatgGGTGCAGTCATAACTTCGTATACAATACCATATACGAAGTTATCCTAGCGTGCcacattcAGCGGCCGCCCGCTACAGAAGGCCATATACCGTTCGTATATCTTATGCTATACGAACGGTAACAGGCACCCGAGCTCAGGAATTCACTGGCCGTCGTTTTACAACGTCGTGACTGGGAAAACCCTGGCGTTACCCAACTTAATCGCCTTGCAGCACATCCCCCTTTCGCCAGCTGGCGTAATAGCGAAGAGGCCCGCACCGATCGCCCTTCCCAACAGTTGCGCAGCCTGAATGGCGAATGGCGCCTGATGCGGTATTTTCTCCTTACGCATCTGTGCGGTATTTCACACCGCATATGGTGCACTCTCAGTACAATCTGCTCTGATGCCGCATAGTTAAGCCAGCCCCGACACCCGCCAACACCCGCTGACGCGCCCTGACGGGCTTGTCTGCTCCCGGCATCCGCTTACAGACAAGCTGTGACCGTCTCCGGGAGCTGCATGTGTCAGAGGTTTTCACCGTCATCACCGAAACGCGCGAGACGAAAGGGCCTCGTGATACGCCTATTTTTATAGGTTAATGTCATGATAATAATGGTTTCTTAGACGTCAGGTGGCACTTTTCGGGGAAATGTGCGCGGAACCCCTATTTGTTTATTTTTCTAAATACATTCAAATATGTATCCGCTCATGAGACaatAACcctgataaaTGCTTcaataatATTgaaaaagGAAGAGTATGagtattcaacatttccgTGTcgcccttATTCCCTTTTT
>RH017-10_O18 - GSC RH01710.CR.1 O18 (712) Warning: Vector Segment;
tctgatgGGGCAGTCATAACTTCGTATAGGATACCGTATACGAAGTTATCCTAGCGTGCcacataCAGCGGCCGCCCGCTACAGAAGGCCATATACCGTTCGTATACACTACCCTATACGAACGGTAACAGGCACCGGAGCTCAGGAATTCACTGGCCGTCGTTTTACAACGTCGTGACTGGGAAAACCCTGGCGTTACCCAACTTAATCGCCTTGCAGCACATCCCCCTTTCGCCAGCTGGCGTAATAGCGAAGAGGCCCGCACCGATCGCCCTTCCCAACAGTTGCGCAGCCTGAATGGCGAATGGCGCCTGATGCGGTATTTTCTCCTTACGCATCTGTGCGGTATTTCACACCGCATATGGTGCACTCTCAGTACAATCTGCTCTGATGCCGCATAGTTAAGCCAGCCCCGACACCCGCCAACACCCGCTGACGCGCCCTGACGGGCTTGTCTGCTCCCGGCATCCGCTTACAGACAAGCTGTGACCGTCTCCGGGAGCTGCATGTGTCAGAGGTTTTCACCGTCATCACCGAAACGCGCGAGACGAAAGGGCCTCGTGATACGCCTATTTTTATAGGTTAATGTCATGATAATAATGGTTTCTTAGACGTCAGGTGGCACTTTTCGGGGAAATGTGCGCGGAACCCCTATTTGTTTATTTTTCTAAATAcattcaaatATGTATCCGCTcatgagaCAATaACCCTG
>RH017-10_O19 - GSC RH01710.CR O19 (814) Warning: Vector Segment;
gGTGCAGTCATAACTTCGTATATCGTACCTTATACGAAGTTATCCTAGCGTGCCAGAGACAGCGGCCGCCCGCTACAGAAGGCCATATACCGTTCGTATACCGTAACATATACGAACGGTAACAGGCACCCGAGCTCAGGAATTCACTGGCCGTCGTTTTACAACGTCGTGACTGGGAAAACCCTGGCGTTACCCAACTTAATCGCCTTGCAGCACATCCCCCTTTCGCCAGCTGGCGTAATAGCGAAGAGGCCCGCACCGATCGCCCTTCCCAACAGTTGCGCAGCCTGAATGGCGAATGGCGCCTGATGCGGTATTTTCTCCTTACGCATCTGTGCGGTATTTCACACCGCATATGGTGCACTCTCAGTACAATCTGCTCTGATGCCGCATAGTTAAGCCAGCCCCGACACCCGCCAACACCCGCTGACGCGCCCTGACGGGCTTGTCTGCTCCCGGCATCCGCTTACAGACAAGCTGTGACCGTCTCCGGGAGCTGCATGTGTCAGAGGTTTTCACCGTCATCACCGAAACGCGCGAGACGAAAGGGCCTCGTGATACGCCTATTTTTATAGGTTAATGTCATGATAATAATGGTTTCTTAGACGTCAGGTGGCACTTTTCGGGGAAATGTGCGCGGAACCCCTATTTGTTTATTTTTCtAAATACATTCAAATATGtatCCGCTCATGAGAcaataaCCctgATAAATGCTTCAATAatattgAAAAAGGAaGagtatGaGtAtTCAAcatTtccgtgtcgccctttttcCCTTTTtTgcggcatttTGCccTtcctgtTTTTGcTcACC
>RH017-10_O20 - GSC RH01710.CR.1 O20 (796) Warning: Vector Segment;
tGatGGGTGCAGTCATAACTTCGTATATTATACACTATACGAAGTTATCCTAGCGTGCCGAGACAGCGGCCGCCCGCTACAGAAGGCCATATACCGTTCGTATAGCATACACTATACGAACGGTAACAGGCACCCGAGCTCAGGAATTCACTGGCCGTCGTTTTACAACGTCGTGACTGGGAAAACCCTGGCGTTACCCAACTTAATCGCCTTGCAGCACATCCCCCTTTCGCCAGCTGGCGTAATAGCGAAGAGGCCCGCACCGATCGCCCTTCCCAACAGTTGCGCAGCCTGAATGGCGAATGGCGCCTGATGCGGTATTTTCTCCTTACGCATCTGTGCGGTATTTCACACCGCATATGGTGCACTCTCAGTACAATCTGCTCTGATGCCGCATAGTTAAGCCAGCCCCGACACCCGCCAACACCCGCTGACGCGCCCTGACGGGCTTGTCTGCTCCCGGCATCCGCTTACAGACAAGCTGTGACCGTCTCCGGGAGCTGCATGTGTCAGAGGTTTTCACCGTCATCACCGAAACGCGCGAGACGAAAGGGCCTCGTGATACGCCTATTTTTATAGGTTAATGTCATGATAATAATGGTTTCTTAGACGTCAGGTGGCACTTTTCGGGGAAATGTGCGCGGAACCCCTATTTGTTTATTTTTCTAAATACAtTCAAATATGTATCCGCTCAtGAGaCaataacCCTGATAAATGCTtcaaTAATATTGAAAAAGGAagaGtATGAGTATTCaacatttccgtgtCCcCcttattccctTTTTTgccgcATTtt
>RH017-10_O21 - GSC RH01710.CR O21 (77) 
cAGAGACAgctggcCGCCCGCTACAGAAGGCCATATACCGTTCGTATACCATACCATATACGAACGGTAACAGGCAC
>RH017-10_O22 - GSC RH01710.CR.1 O22 (753) Warning: Vector Segment;
ctctgatgGGTGCAGTCATAACTTCGTATAGCGTAGCGTATACGAAGTTATCCTAGCGTGCCAGAGACAGCGGCCCCCGCTACAGAAGGCCATATACCGTTCGTATACCCTACCATATACGAACGGTAACAGGCACCCGAGCTCAGGAATTCACTGGCCGTCGTTTTACAACGTCGTGACTGGGAAAACCCTGGCGTTACCCAACTTAATCGCCTTGCAGCACATCCCCCTTTCGCCAGCTGGCGTAATAGCGAAGAGGCCCGCACCGATCGCCCTTCCCAACAGTTGCGCAGCCTGAATGGCGAATGGCGCCTGATGCGGTATTTTCTCCTTACGCATCTGTGCGGTATTTCACACCGCATATGGTGCACTCTCagTACAATCTGCTCTGATGCCGCATAGTTAAGCCAGCCCcgaCACCCGCCAACACCCGCTGACGCGCCTTGACGGGCTTGTCTGCTCCCGGCATCCGCTTACAGACAAGCTGTGACCGTCTCCGGGAGCTGCATGTGTCAGAGGTTTTCACCGTCATcaccGAAACGCGCGAGACGAAAGGGCCTCGTGATAcgcctaTTTTTATAGGTTAATGTCATGATAATAATGGTTTCTTAgacGTcagGTGGCACTTTTCGGGGAAATGTGcgcggAacccctATTTGTTTATTTTtctaaATAcattccaatATGtatcccctcctGAGAcaataaccCTGataAATgcttcaataatatTGAAAaaagaaGAGTATGAGt
>RH017-10_O23 - GSC RH01710.CR O23 (897) Warning: Vector Segment;
atGGGTGCAGTCATAACTTCGTATAAACTATCCTATACGAAGTTATCCTAGCGTGCCAGAGACAGCGGCCGCCCGCTACAGAAGGCCATATACCGTTCGTATACCCTATCCTATACGAACGGTAACAGGCACCCGAGCTCAGGAATTCACTGGCCGTCGTTTTACAACGTCGTGACTGGGAAAACCCTGGCGTTACCCAACTTAATCGCCTTGCAGCACATCCCCCTTTCGCCAGCTGGCGTAATAGCGAAGAGGCCCGCACCGATCGCCCTTCCCAACAGTTGCGCAGCCTGAATGGCGAATGGCGCCTGATGCGGTATTTTCTCCTTACGCATCTGTGCGGTATTTCACACCGCATATGGTGCACTCTCAGTACAATCTGCTCTGATGCCGCATAGTTAAGCCAGCCCCGACACCCGCCAACACCCGCTGACGCGCCCTGACGGGCTTGTCTGCTCCCGGCATCCGCTTACAGACAAGCTGTGACCGTCTCCGGGAGCTGCATGTGTCAGAGGTTTTCACCGTCATCACCGAAACGCGCGAGACGAAAGGGCCTCGTGATACGCCTATTTTTATAGGTTAATGTCATGATAATAATGGTTTCTTAGACGTCAGGTGGCACTTTTCGGGGAAATGTGCGCGGAACCCCTATTTGTTTATTTTTCTAAATACATTCAAATATGTATCCGCTCATGAGACAATAACCCTGATAAATGCTTCAATAATATTGAAAAAGGAAGAGTATGAGTATTCAAcatTTCCGTGTCGcccTTATTCCCTTTTTTGCGGCATTTTGCCTTCCTGTTTTTGCTCACCCAGAAACGCTGGTGAAAgtaAAagaTGCTGAAGATCAGTTGGGTGcacgagtGggttacatcgaACtggatCTCAacaGcG
>RH017-10_O24 - GSC RH01710.CR.1 O24 (136) 
tctgatGGGTGCAGTCATAACTTCGTATAGCCTAGGGTATACGAACGGTATATGGCCTTCTGTAGCGGGCGGCCGCTGTCTCTGGCACGCTAGGATAACTTCGTATATCctatcctATACGAACGGTAACAGGCAC
>RH017-10_P01 - GSC RH01710.CR.1 P01 (85) 
CTAGCGtgccctttagagcgGCCGCCCGCTACAGAAGGCCATATACCgntcctTtAGCCTAGTCTATACGAACGGTAACAGGCAC
>RH017-10_P02 - GSC RH01710.CR.1 P02 (597) Warning: Vector Segment;
tcataACTTcgtaTAGCTTAGTGTATACGAAGTTATCCTAGCGtgcccttttacagcggCCGCCCGCTACAGAAGGCCATATACCGttcttATAGCCTATCCTATACGAACGGTAACAGGCACCCGaGctcagGAATTCACTGGCCGTCGTTTTACAACGTCGTGACTGGGAAAACCCTGGCGTTACCCAACTTAATcgcCTTGCAGCACATCCCCCTTTCGCCAGCTGGCGTAATAGCGAAGAGGCCCGCACCGATCGCCCTTCCCAACAGTTGCgcAGCCTGAATGGCGAATGGCGCCTGATGCGGTATTTTCTCCTTACGCATCTGTGCGGTATTTCACACCGCATATGGTGCACTCTCAGTACAATCTGCTCTGATGCCGCATAGTTAAGCCAGCCCCGACACCCCGCCAACACCCGCTGACGCgccCTGACGGgctTGTCTGCTCCcggcaTCCGCTTACAGACAAGCTGTGACCGTCTCCgGGAGCTGcatGTGTCAGAGGTTTtcaccgtcctccccgAAACGCGCGAGACGAAAGGGcctcgtgatAcgcctaTTTttatcgGTTAATgtcatgAtAATaAtGgTTTct
>RH017-10_P03 - GSC RH01710.CR.1 P03 (748) Warning: Vector Segment;
atGGGTGCAGTCATAACTTCgtATATAGTATGCTATACGAAGTTATCCTAGCGTGCcctatacaGcggCCGCCCGCTACAGAAGGCCATATACCGtTcctATAGCCTATATTATACGAACGGTAAcagGCACCCGaGctcagGAATTCACTGGCCGTCGTTTTACAACGTcctGACTGGGAAAACCCTGGCGTTACCCAACTTAATCGCCTTGCagcACATCCCCCTTTCGCCAGCTGGCGTAATAGCGAAGAGGCCcgcACCGATCGCCCTTCCCAACAGTTGcgcagCCTGAATGGCGAATGGCGCCTGATGCGGTATTTTCTCCTTACGCATCTGTGcggTATTTCACACCGCATATGGTGCACTCTCAGTACAATCTGCTCTGATGCCGCATAGTTAAGCCAGCCCCGACACCCGCCAACACCCGCTGACGCGCCCTGACGGGCTTGTCTGCTCCCGGCATCCGCTTACAGACAAGCTGTGACCGTCTCCGGGAGCTGCATGTGTcagAGGTTTTCACCGTCATCACCGAAACGCGCGAGAcgaAAGGGCCTCGTGATACGCCTATTTTTATAGGTTAATGTCATGATAATAATGGTTTCTTAGACGTCAGGTGGCACTTTTcggGGAAATGTGCGCGGAACCCCTATTTGTTTATTTTTCTAAAtacatTCAAATATGTAtccgctcaTGAGACAATAACCctgATAAATGCttcaaTAATATTGAAAAaggaAGAGTAtgag
>RH017-10_P04 - GSC RH01710.CR.1 P04 (762) Warning: Vector Segment;
tgATGGGTGcagTCATAACTTCGTATATCCTAGGGTATACGAAGTTATCCTAGCGTGCcatagaCAGCGGCCGCCCGCTACAGAAGGCCATATACCGTCGTATACCCTACCCTATACGAACGGTAACAGGCACCCGAGCTCAGGAATTCACTGGCCGTCGTTTTACAACGTCGTGACTGGGAAAACCCTGGCGTTACCCAACTTAATCGCCTTGCAGCACATCCCCCTTTCGCCAGCTGGCGTAATAGCGAAGAGGCCCGCACCGATCGCCCTTCCCAACAGTTGCGCAGCCTGAATGGCGAATGGCGCCTGATGCGGTATTTTCTCCTTACGCATCTGTGCGGTATTTCACACCGCATATGGTGCACTCTCAGTACAATTTGCTCTGATGCCGCATAGTTAAGCCAGCCCCGACACCCGCCAACACCCGCTGACGCGCCCTGACGGGCTTGTCTGCTCCCGGCATCCGCTTACAGACAAGCTGTGACCGTCTCCGGGAGCTGCATGTGTCAGAGGTTTTCACCGTCATCACCGAAACGCGCGAGACGAAAGGGCCTcgtGATACGCCTATTTTTATAGGTTAATGTCATGATAATAATGGTTTCTTAGACGTCAGGTGGCACTTttcggGGAAATGTGCGCGGAACCCCTATTTGTTTATTTTTCTAAATACAttcaaaTATGTATCCGCTCATGAGACAATAACCCTGATAAAtGCttccatAATATTGAAAAAGGAAgagtaTGAGTATTcaacatTTC
>RH017-10_P05 - GSC RH01710.CR.1 P05 (756) Warning: Vector Segment;
CTGATGGGTGCAGTCATAACTTCGTATAGTCTACCGTATACGAAGTTATCCTAGCGTGCcattgacAGCGGCCGCCCGCTACAGAAGGCCATATACCGTTCGTATACGCTACCATATACGAACGGTAACAGGCACCCGAGCTCAGGAATTCACTGGCCGTCGTTTTACAACGTCGTGACTGGGAAAACCCTGGCGTTACCCAACTTAATCGCCTTGCAGCACATCCCCCTTTCGCCAGCTGGCGTAATAGCGAAGAGGCCCGCACCGATCGCCCTTCCCAACAGTTGCGCAGCCTGAATGGCGAATGGCGCCTGATGCGGTATTTTCTCCTTACGCATCTGTGCGGTATTTCACACCGCATATGGTGCACTCTCAGTACAATCTGCTCTGATGCCGCATAGTTAAGCCAGCCCCGACACCCGCCAACACCCGCTGACGCGCCCTGACGGGCTTGTCTGCTCCCGGCATCCGCTTACAGACAAGCTGTGACCGTCTCCGGGAGCTGCATGTGTCAGAGGTTTTCACCGTCATCACCGAAACGCGCGAGACGAAAGGGCCTCGTGATACGCCTATTTTTATAGGTTAATGTCATGATAATAATGGTTTCTTAgacGTCAGGTGGCACTTTTCGGGGAAATGTGCGCGGAAcccctATTTGTttaTttttcTaAATAcatttcaaTATGtatccgctcatgagaCAATaaccctgAtaAAatGcttcaaTAATATTGAAaaaggaaaagtATgagtatt
>RH017-10_P06 - GSC RH01710.CR.1 P06 (103) 
acgctATACGAACGGTATATGGCcttccgtagcGGGccgCcGCTGTCTCTGGCACGCTAGGATAActtcctATAcactAtgctATAcgaACGGTAAcagGCAC
>RH017-10_P07 - GSC RH01710.CR.1 P07 (135) 
ctgatgGGTGCAGTCATAACTTCGTATACACTAGCCTATACGAAGTTATCCTAGCGTGCcatagACAGCGGCCGCCCGCTACAGAAGGCCATATACCGTTCGTATACACTAGCATATACGAACGGTAACAGGCAC
>RH017-10_P08 - GSC RH01710.CR.1 P08 (688) Warning: Vector Segment;
gaTGGGTGCAGTCATAACTTCGTATAACTTACCCTATACGAAGTTATCCTAGCGTGCcctttacAGCGGCCGCCCGCTACAGAAGGCCATATACCGTTcgtATAACCTACCCTATACGAACGGTAACAGGCACCCGAGCTCAGGAATTCACTGGCCGTCGTTTTACAACGTCGTGACTGGGAAAACCCTGGCGTTACCCAACTTAATCGCCTTGCAGCACATCCCCCTTTCGCCAGCTGGCGTAATAGCGAAGAGGCCCGCACCGATCGCCCTTCCCAACAGTTGCGCAGCCTGAATGGCGAATGGCGCCTGATGCGGTATTTTCTCCTTACGCATCTGTGCGGTATTTCACACCGCATATGGTGCACTCTCAGTACAATCTGCTCTGATGCCGCATAGTTAAGCCAGCCCCGACACCCGCCAACACCCGCTGACGCGCCCTGACGGGCTTGTCTGCTCCCGGCATCCGCTTACAGACAAGCTGTGACCGTCTCCGGGAGCTGCATGTGTCAGAGGTTTTCACCGTCATcaccgAAACGCGCGAGACGAAAGGGCCTCGTGATACGCCTATTTTTATAGGTTAATGTCATGATAATAATGGTTTCttAGACGTCAGGTGGCACTTTtcgGggaaatgtgcgCGGAACCCCTATTTGTTTATTTTtccaaatacattccAaaTATGTAT
>RH017-10_P09 - GSC RH01710.CR.1 P09 (661) Warning: Vector Segment;
gGGTGCAGTCATAACTTCGTATATCCTACAGTATACGAAGTTATCCTAGCGTGCcctttacAGCGGCCGCCCGCTACAGAAGGCCATATACCGttcctatACCCTACAATATACGAACGGTAACAGGCACCCGAGCTCAGGAATTCACTGGCCGTCGTTTTACAACGTCGTGACTGGGAAAACCCTGGCGTTACCCAACTTAATCGCCTTGCAGCACATCCCCCTTTCGCCAGCTGGCGTAATAGCGAAGAGGCCCGCACCGATCGCCCTTCCCAACAGTTGCGCAGCCTGAATGGCGAATGGCGCCTGATGCGGTATTTTCTCCTTACGCATCTGTGCGGTATTTCACACCGCATATGGTGCACTCTCAGTACAATCTGCTCTGATGCCGCATAGTTAAGCCAGCCCCGACACCCGccaacaccCGCTGACGCGCCCTGACGGGCTTGTCTGCTCCCGGCATCCGCTTACAGACAAGCTGTGACCGTCTCCGGGAGCTGCATGTGTCAGAGGTTTTCACCGTCatcaccGAAACGCGCGAGACGAAAGGGCCTCGTGATACGCCTATtttTATAGGTTAATGTCATGATAATAATGGTTTCTTAGACGTCAGGtgGcaCTTTTCGGGGAAATgtgcgcGGAACCCCTATTTGTTtaTTTT
>RH017-10_P10 - GSC RH01710.CR.1 P10 (670) Warning: Vector Segment;
tgaTGGGTGcagcatAACTTCGTATACAATACGATATACGAAGTTATCCTAGCGTGCcatagaCAGCGGCCGCCCGCTACAGAAGGCCATATACCGTTCGTATACCCTACGATATACGAACGGTAACAGGCACCCGAGCTCAGGAATTCACTGGCCGTCGTTTTACAACGTCGTGACTGGGAAAACCCTGGCGTTACCCAACTTAATCGCCTTGCAGCACATCCCCCTTTCGCCAGCTGGCGTAATAGCGAAGAGGCCCGCACCGATCGCCCTTCCCAACAGTTGCGCAGCCTGAATGGCGAATGGCGCCTGATGCGGTATTTTCTCCTTACGCATCTGTGCGGTATTTCACACCGCATATGGTGCACTCTCAGTACAATCTGCTCTGATGCCGCATAGTTAAGCCAGCCCCGACACCCGCCAACACCCGCTGACGCGCCCTGACGGGCTTGTCTGCTCCCGGCATCCGCTTACAGACAAGCTGTGACCGTCTCCGGGAGCTGCATGTGTCAGAGGTTTTCACCGTCATCACCGAAACGCGCGAGACGAAAGGGCCTCGTGATACGCCTATTTTTATAgGTTAATGTCATGATAATAATGGTTTCTTAGACGTCAGGTGGCACTTTTCGGGGaaatGTGCGCGGaACccctaTTTGtttaattTTCTAAa
>RH017-10_P11 - GSC RH01710.CR.1 P11 (699) Warning: Vector Segment;
tgATgGgtgCAGTCATAACTTCGTATAACATACCCTATACGAAGTTATCCTAGCGTGCcatagaCAGCGGCCGCCCGCTACAGAAGGCCATATACCGTTCGTATACCGTACACTATACGAACGGTAACAGGCACCCGAGCTCAGGAATTCACTGGCCGTCGTTTTACAACGTCGTGACTGGGAAAACCCTGGCGTTACCCAACTTAATCGCCTTGCAGCACATCCCCCTTTCGCCAGCTGGCGTAATAGCGAAGAGGCCCGCACCGATCGCCCTTCCCAACAGTTGCGCAGCCTGAATGGCGAATGGCGCCTGATGCGGTATTTTCTCCTTACGCATCTGTGCGGTATTTCACACCGCATATGGTGCACTCTCAGTACAATCTGCTCTGATGCCGCATAGTTAAGCCAGCCCCGACACCCGCCAACACCCGCTGACGCGCCCTGACGGGCTTGTCTGCTCCCGGCATCCGCTTACAGACAAGCTGTGACCGTCTCCGGGAGCTGCATGTGTCAGAGGTTTTCACCGTCATCACCGAAACGCGCGAGACGAAAGGGCCTCGTGATACGCCTATTTTTATAGGTTAATGTCATGATAATAATGGTTTCTTAGACGTCAGGTGGCACTTTTCGGGGAAATGTGCGCGGAACCCCTATTTgtttaTTtttCtAAAtacattcaaAtATGGTATCCGCTCATGA
>RH017-10_P12 - GSC RH01710.CR.1 P12 (788) Warning: Vector Segment;
ctgaTGGGTGCAGTCATAACTTCGTATAATCTACCCTATACGAAGTTATCCTAGCGTGcctttgacAGCGGCCGCCCGCTACAGAAGGCCATATACCGTTcgtATAACataaaCTATACGAACGGTAACAGGCACCCGAGCTCAGGAATTCACTGGCCGTCGTTTTACAACGTCGTGACTGGGAAAACCCTGGCGTTACCCAACTTAATCGCCTTGCAGCACATCCCCCTTTCGCCAGCTGGCGTAATAGCGAAGAGGCCCGCACCGATCGCCCTTCCCAACAGTTGCGCAGCCTGAATGGCGAATGGCGCCTGATGCGGTATTTTCTCCTTACGCATCTGTGCGGTATTTCACACCGCATATGGTGCACTCTCAGTACAATCTGCTCTGATGCCGCATAGTTAAGCCAGCCCCGACACCCGCCAACACCCGCTGACGCGCCCTGACGGGCTTGTCTGCTCCCGGCATCCGCTTACAGACAAGCTGTGACCGTCTCCGGGAGCTGCATGTGTCAGAGGTTTTCACCGTCATCACCGAAACGCGCGAGACGAAAGGGCCTCGTGATACGCCTattTTTATAGGTTAATGTCATGATAATAATGGTTTCTTAGACGTCAGGTGGCACTTttcggGGAAATGTGCGCGGAACCCCTATTTGTTTATTTTTCTAAATAcatTCAAATATGTatccgcTCATgagacaataacCCTGATAAATGCTTtcataaTATTGAAaaatgaAGagtatgagtatTcaacatTTCcgtgtcgccctTATTCCctTTTTt
>RH017-10_P13 - GSC RH01710.CR.1 P13 (44) 
cCTAGCGTGccaaagaCAGCGGCCGCccGCTAcagaagGCCATa
>RH017-10_P14 - GSC RH01710.CR.1 P14 (136) 
ctGatGGGTGCAGTCATAACTTCGTATACACTACCCTATACGAAGTTATCCTAGCGTGCcagtagaCAGCGGCCGCCCGCTACAGAAGGCCATATACCGTTCGTATACCATACATTATACGAACGGTAACAGGCAC
>RH017-10_P15 - GSC RH01710.CR.1 P15 (760) Warning: Vector Segment;
tgCtctgatgGGTGCAGTCATAACTTCGTATAATATACCCTATACGAAGTTATCCTAGCGTGCcatttacAGCGGCCGCCCGCTACAGAAGGCCATATACCGTTCGTATACCCTACAGTATACGAACGGTAACAGGCACCCGAGCTCAGGAATTCACTGGCCGTCGTTTTACAACGTCGTGACTGGGAAAACCCTGGCGTTACCCAACTTAATCGCCTTGCAGCACATCCCCCTTTCGCCAGCTGGCGTAATAGCGAAGAGGCCCGCACCGATCGCCCTTCCCAACAGTTGCGCAGCCTGAATGGCGAATGGCGCCTGATGCGGTATTTTCTCCTTACGCATCTGTGCGGTATTTCACACCGCATATGGTGCACTCTCAGTACAATCTGCTCTGATGCCGCATAGTTAAGCCAGCCCCGACACCCGCCAACACCCGCTGACGCGCCCTGACGGGCTTGTCTGCTCCCGGCATCCGCTTACAGACAAGCTGTGACCGTCTCCGGGAGCTGCATGTGTCAGAGGTTTTCACCGTCATCACCGAAACGCGCGAGACGAAAGGGCCTCGTGATACGCCTATTTTTATAGGTTAATGTCATGATAATAATGGTTTCTTAGACGTCAGGTGGCACTTTTCGGGGAAATGTGCGCGGAACCCCTATTTGTTTATTTTTCTAAATACattCAAATATgTatccgCTcatGAGACaataACCCTGATaaatgcttccataatattgAAAAAggaAGaGtatGAGtattc
>RH017-10_P16 - GSC RH01710.CR.1 P16 (809) Warning: Vector Segment;
GGTGCAGTCATAACTTCGTATAACCTACAGTATACGAAGTTATCCTAGCGTGCcagtagaCAGCGGCCGCCCGCTACAGAAGGCCATATACCGTTCGTATACATTACAATATACGAACGGTAACAGGCACCCGAGCTCAGGAATTCACTGGCCGTCGTTTTACAACGTCGTGACTGGGAAAACCCTGGCGTTACCCAACTTAATCGCCTTGCAGCACATCCCCCTTTCGCCAGCTGGCGTAATAGCGAAGAGGCCCGCACCGATCGCCCTTCCCAACAGTTGCGCAGCCTGAATGGCGAATGGCGCCTGATGCGGTATTTTCTCCTTACGCATCTGTGCGGTATTTCACACCGCATATGGTGCACTCTCAGTACAATCTGCTCTGATGCCGCATAGTTAAGCCAGCCCCGACACCCGCCAACACCCGCTGACGCGCCCTGACGGGCTTGTCTGCTCCCGGCATCCGCTTACAGACAAGCTGTGACCGTCTCCGGGAGCTGCATGTGTCAGAGGTTTTCACCGTCATCACCGAAACGCGCGAGACGAAAGGGCCTCGTGATACGCCTATTTTTATAGGTTAATGTCATGATAATAATGGtttCTTAGACGTCAGGTGGCacTTTTCGGGGAAATGTgcgcggAACCCCTATTTgTttattttTCTaaatAcATTCAAAtatgTATCcgcctctgagacaataacCCTGATAAatgcttcaataatattgaaaaaaGgaagagtatgaagtATTCaaCATTTTccgtgtcgcCCTTaTTCCCCTTTTttGCGggcttTtgCCTTCctgTTT
>RH017-10_P17 - GSC RH01710.CR.1 P17 (720) Warning: Vector Segment;
CtGATGGGTGCAGTCATAACTTCGTATACCATAGGGTATACGAACGGTATATGGCCTTCTGtagCGGGCGGCCGCTGTCTCTGCACGCTAGGATAACTTCGTATAGCATAGCATATACGAACGGTAACAGGCACCCGAGCTCAGGAATTCACTGGCCGTCGTTTTACAACGTCGTGACTGGGAAAACCCTGGCGTTACCCAACTTAATCGCCTTGCAGCACATCCCCCTTTCGCCAGCTGGCGTAATAGCGAAGAGGCCCGCACCGATCGCCCTTCCCAACAGTTGCGCAGCCTGAATGGCGAATGGCGCCTGATGCGGTATTTTCTCCTTACGCATCTGTGCGGTATTTCACACCGCATATGGTGCACTCTCAGTACAATCTGCTCTGATGCCGCATAGTTAAGCCAGCCCCGACACCCGCCAACACCCGCTGACGCGCCCTGACGGGCTTGTCTGCTCCCGGCATCCGCTTACAGACAAGCTGTGACCGTCTCCGGGAGCTGCATGTGTCAGAGGTTTTCACCGCCATCACCGAAACGCGCGAGACGAAAGGGCCTCGTGATACGCCTATTTTTATAGGTTAATGTCATGATAATAATGGTTTCTTAGACGTCAGGTGGCACTTTTCGGGGAAATGTGCGCGGAACCCCTATTTGTTTATTTTTTCTaaaTaCATTCAAATATGTATCCGCTCAtgaGACAataacccTGATAAATGC
>RH017-10_P18 - GSC RH01710.CR.1 P18 (753) Warning: Vector Segment;
TCtgATGGGTGcagTCATAACTTCGTATACTGTATCTTATACGAAGTTATCCTAGCGTGccatagaCAGCGGCCGCCCGCTACAGAAGGCCATATACCGTTCGTATACCGTATCGTATACGAACGGTAACAGGCACCCGAGCTCAGGAATTCACTGGCCGTCGTTTTACAACGTCGTGACTGGGAAAACCCTGGCGTTACCCAACTTAATCGCCTTGCAGCACATCCCCCTTTCGCCAGCTGGCGTAATAGCGAAGAGGCCCGCACCGATCGCCCTTCCCAACAGTTGCGCAGCCTGAATGGCGAATGGCGCCTGATGCGGTATTTTCTCCTTACGCATCTGTGCGGTATTTCACACCGCATATGGTGCACTCTCAGTACAATCTGCTCTGATGCCGCATAGTTAAGCCAGCCCCGACACCCGCCAACACCCGCTGACGCGCCCTGACGGGCTTGTCTGCTCCCGGCATCCGCTTACAGACAAGCTGTGACCGTCTCCGGGAGCTGCATGTGTCAGAGGTTTTCACCGTCATCACCGAAACGCGCGAGACGAAAGGGCCTCGTGATACGCCTATTTTTATAGGTTAATGTCATGATAATAATGGTTTCTTAGACGTCAGGTGGCACTTTTCGGGGAAATGTGCGCGGaacccCTATTTTGTTTATTTTtctaaatACATTCAAATAtgtatCcCgCtcatgAgacaatAaccctgataaatgCTtcaataatattgaAAAAGGAAGagtatgA
>RH017-10_P19 - GSC RH01710.CR.1 P19 (776) Warning: Vector Segment;
tctgatGGGTGCAGTCATAACTTCGTATAGCCTACCCTATACGAAGTTATCCTAGCGTGCcatagACAGCGGCCGCCCGCTACAGAAGGCCATATACCGTTCGTATaccctaccttATACGAACGGTAACAGGCACCCGAGCTCAGGAATTCACTGGCCGTCGTTTTACAACGTCGTGACTGGGAAAACCCTGGCGTTACCCAACTTAATCGCCTTGCAGCACATCCCCCTTTCGCCAGCTGGCGTAATAGCGAAGAGGCCCGCACCGATCGCCCTTCCCAACAGTTGCGCAGCCTGAATGGCGAATGGCGCCTGATGCGGTATTTTCTCCTTACGCATCTGTGCGGTATTTCACACCGCATATGGTGCACTCTCAGTACAATCTGCTCTGATGCCGCATAGTTAAGCCAGCCCCGACACCCGCCAACACCCGCTGACGCGCCCTGACGGGCTTGTCTGCTCCCGGCATCCGCTTACAGACAAGCTGTGACCGTCTCCGGGAGCTGCATGTGTCAGAGGTTTTCACCGTCATCACCGAAACGCGCGAGACGAAAGGGCCTCGTGATACGCCTATTTTTATAGGTTAATGTCATGATAATAATGGTTTCTTAGACGTCAGGTGGCACTTTTCGGGGAAATGTGCGCGGAACCCCTATTTGTTTATTTTTCTAAATACATTCaaaatATGTATCCGCTCATGAGacAATaaccctGATAAATGCTTCAaTAATATtgaaAaaggAagagtATGAGTATTTCAACATTTTCCGTGTCGc
>RH017-10_P20 - GSC RH01710.CR.1 P20 (744) Warning: Vector Segment;
ggTGCAGTCATAACTTCGTATAAACTACCCTATACGAAGTTATCCTAGCGTGCCagagACAGCGGCCGCCCGCTACAGAAGGCCATATACCGTTCGTATATACTACCATATACGAACGGTAACAGGCACCCGAGCTCAGGAATTCACTGGCCGTCGTTTTACAACGTCGTGACTGGGAAAACCCTGGCGTTACCCAACTTAATCGCCTTGCAGCACATCCCCCTTTCGCCAGCTGGCGTAATAGCGAAGAGGCCCGCACCGATCGCCCTTCCCAACAGTTGCGCAGCCTGAATGGCGAATGGCGCCTGATGCGGTATTTTCTCCTTACGCATCTGTGCGGTATTTCACACCGCATATGGTGCACTCTCAGTACAATCTGCTCTGATGCCGCATAGTTAAGCCAGCCCCGACACCCGCCAACACCCGCTGACGCGCCCTGACGGGCTTGTCTGCTCCCGGCATCCGCTTACAGACAAGCTGTGACCGTCTCCGGGAGCTGCATGTGTCAGAGGTTTTCACCGTCATCACCGAAACGCGCGAGACGAAAGGGCCTCGTGATGCGCCTATTTTTATAGGTTAATGTCATGATAATAATGGTTTcttAGACgtcAgGTGGCACTTTTCGGGGAAATGTGCGCGGAACCCCTATTTgTTTAtTTTTCTAAATACAtTCAAATATGTAtCcGCTCATGAGACaataacCCtgatAAATGCTtcaaTaataTTgAAAAAGGAagagtatga
>RH017-10_P21 - GSC RH01710.CR.1 P21 (771) Warning: Vector Segment;
tctGATGGGTGCAGTCATAACTTCGTATAAACTACTCTATACGAAGTTATCCTAGCGTGCCagagACAGCGGCCGCCCGCTACAGAAGGCCATATACCGTTCGTATAccctACCCTATACGAACGGTAACAGGCACCCGAGCTCAGGAATTCACTGGCCGTCGTTTTACAACGTCGTGACTGGGAAAACCCTGGCGTTACCCAACTTAATCGCCTTGCAGCACATCCCCCTTTCGCCAGCTGGCGTAATAGCGAAGAGGCCCGCACCGATCGCCCTTCCCAACAGTTGCGCAGCCTGAATGGCGAATGGCGCCTGATGCGGTATTTTCTCCTTACGCATCTGTGCGGTATTTCACACCGCATATGGTGCACTCTCAGTACAATCTGCTCTGATGCCGCATAGTTAAGCCAGCCCCGACACCCGCCAACACCCGCTGACGCGCCCTGACGGGCTTGTCTGCTCCCGGCATCCGCTTACAGACAAGCTGTGACCGTCTCCGGGAGCTGCATGTGTCAGAGGTTTTCACCGTCATCACCGAAACGCGCGAGACGAAAGGGCCTCGTGATACGCCTATTTTTATAGGTTAATGTCATGATAATAATGGTTTCTTAGACGTCAGGTGGCACTTTTCGGGGAAATGTGCGCGGAACCCCTATTTGTTtaTTTttctaaAtacattcaaATATGtatCCGcTcatGAGAcaataacccttgaTAaatgcttcaataATattgAAAaaggaagAGTATGAgttttcaacATTTTCcgtg
>RH017-10_P22 - GSC RH01710.CR.1 P22 (138) 
gctctGATGGGTGCAGTCATAACTTCGTATATATTACCCTATACGAAGTTATCCTAGCGTGCCAGAGACAGCGGCCGCCCGCTACAGAAGGCCATATACCGTTCGTATACCCTACCCTATACGAACGGTAACAGGCAC
>RH017-10_P23 - GSC RH01710.CR.1 P23 (0) Warning: Vector Only;
>RH017-10_P24 - GSC RH01710.CR.1 P24 (690) Warning: Vector Segment;
ATGGGTGCAGTCATAACTTCGTATAGGATACCCTATACGAAGTTATCCTAGCGTGCcatagaCAGCGGCCGCCCGCTACAGAAGGCCATATACCGTTCGTATATGCTATCCTATACGAACGGTAACAGGCACCCGAGCTCAGGAATTCACTGGCCGTCGTTTTACAACGTCGTGACTGGGAAAACCCTGGCGTTACCCAACTTAATCGCCTTGCAGCACATCCCCCTTTCGCCAGCTGGCGTAATAGCGAAGAGGCCCGCACCGATCGCCCTTCCCAACAGTTGCGCAGCCTGAATGGCGAATGGCGCCTGATGCGGTATTTTCTCCTTACGCATCTGTGCGGTATTTCACACCGCATATGGTGCACTCTCAGTACAATCTGCTCTGATGCCGCATAGTTAAGCCAGCCCCGACACCCGCCAACACCCGCTGACGCGCCCTGACGGGCTTGTCTGCTCCCGGCATCCGCTTACAGACAAGCTGTGACCGTCTCCGGGAGCTGCATGTGTCagaGGTTTTCACCGTCATCACCGAAACGCGCGAGACGAAAGGGCCTcgtGattcgCCTATTTTTATAGGTtAATGTCAtgaTAATAATGgtttctTaGACGtcaggTgGCACTTTttcgggaaaTGTGCGCGGAACCCCTATTTGTTTATTTttctaaaTAcatTCAAATAtGtatCCGC
>RH017-11_A01 - GSC RH01711.CR A01 (607) Warning: Vector Segment;
GGTGCagtTCATAACTTCGTATAACATATTATATACGAAGTTATCCTAGCGTGCcatatacAGCGGCCGCCCGCTACAGAAGGCCATATACCGTTCGTATAACCTACTCTATACGAACGGTAACAGGCACCCGAGCTCAGGAATTCACTGGCCGTCGTTTTACAACGTCGTGACTGGGAAAACCCTGGCGTTACCCAACTTAATCGCCTTGCAGCACATCCCCCTTTCGCCAGCTGGCGTAATAGCGAAGAGGCCCGCACCGATCGCCCTTCCCAACAGTTGCGCAGCCTGAATGGCGAATGGCGCCTGATGCGGTATTTTCTCCTTACGCATCTGTGCGGTATTTCACACCGCATATGGTGCACTCTCAGTACAATCTGCTCTGATGCCGCATAGTTAAGCCAGCCCCGACACCCGCCAACACCCGCTGACGCGCCCTGACGGGCTTGTCTGCTCCCGGCATCCgcTTACAGACAAGCTGTGACCGTCTCCGGGAGCTGCATGTGTCAGAGGTTTTCACCGTCATCAccgaAAcgcGCGAGACGAAAGGGCCTcgtGATACgcctatttttatagGtTAATgtcatGATAATAATGGTTTCTTAGA
>RH017-11_A02 - GSC RH01711.CR A02 (635) Warning: Vector Segment;
gatggGtgcaGTCATAACTTCGTATAATATACCCTATACGAAGTTATCCTAGCGTGCcagagaCAGCGGCCGCCCGCTACAGAAGGCCATATACCGTTCGTATACATTACGATATACGAACGGTAACAGGCACCCGAGCTCAGGAATTCACTGGCCGTCGTTTTACAACGTCGTGACTGGGAAAACCCTGGCGTTACCCAACTTAATCGCCTTGCAGCACATCCCCCTTTCGCCAGCTGGCGTAATAGCGAAGAGGCCCGCACCGATCGCCCTTCCCAACAGTTGCGCAGCCTGAATGGCGAATGGCGCCTGATGCGGTATTTTCTCCTTACGCATCTGTGCGGTATTTCACACCGCATATGGTGCACTCTCAGTACAATCTGCTCTGATGCCGCATAGTTAAGCCAGCCCCGACACCCGCCAACACCCGCTGACGCGCCCTGaCGGGCTTGTCTGCTCCCGGCATCCGCTTAcagaCAAGCTGTGACCGTCTCCGGGAGCTGCATGTGTcagAGGTTTTCACCGTCATCACCGAAAcgcgcGagaCGAAAGGGCCCtcgtGAtacgcCTATTTTTtataggTTAATGTCatgaTAATAaTGGgTttcttatacgtcaggTGgcactTttcGgGG
>RH017-11_A03 - GSC RH01711.CR A03 (716) Warning: Vector Segment;
gGGtGCAGTCATAACTTCGTATATCCTAGACTATACGAAGTTATCCTAGCGTGCcctatacAGCGGCCGCCCGCTACAGAAGGCCATATACCGTTCGTATAGCCTACCATATACGAACGGTAACAGGCACCCGAGCTCAGGAATTCACTGGCCGTCGTTTTACAACGTCGTGACTGGGAAAACCCTGGCGTTACCCAACTTAATCGCCTTGCAGCACATCCCCCTTTCGCCAGCTGGCGTAATAGCGAAGAGGCCCGCACCGATCGCCCTTCCCAACAGTTGCGCAGCCTGAATGGCGAATGGCGCCTGATGCGGTATTTTCTCCTTACGCATCTGTGCGGTATTTCACACCGCATATGGTGCACTCTCAGTACAATCTGCTCTGATGCCGCATAGTTAAGCCAGCCCCGACACCCGCCAACACCCGCTGACGCGCCCTGACGGGCTTGTCTGCTCCCGGCATCCGCTTACAGACAAGCTGTGACCGTCTCCGGGAGCTGCATGTGTCAGAGGTTTTCACCGTCATCACCGAAACGCGCGAGACGAAAGGGCCTCGTGATACGCCTATTTTTATAGGTTAATGTCATGATAATAATGGTTTCTTAGACGTCAGGTGGCACTTTTCGGGGAAATGTGCGCGGAACCCCTATTTGTTTATttttctAAAtacattcaAATAtgtatccgctcttgaGACaataaccctGATAAATGcT
>RH017-11_A04 - GSC RH01711.CR A04 (114) 
cGTATATCCTACAATATACGAAGTTATCCTAGCGTGCCAgagcactttgGCCGCCCGCTACAGAAGGCCATATACCGTTCGTatctcatACTGTATACGAACGGTAACAGGCAC
>RH017-11_A05 - GSC RH01711.CR A05 (719) Warning: Vector Segment;
gGTGCAGTCATAACTTCGTATAAACTATGCTATACGAAGTTATCCTAGCGTGCCacataCAGCGGCCGCCCGCTACAGAAGGCCATATACCGTTCGTATACACTACACTATACGAACGGTAACAGGCACCCGAGCTCAGGAATTCACTGGCCGTCGTTTTACAACGTCGTGACTGGGAAAACCCTGGCGTTACCCAACTTAATCGCCTTGCAGCACATCCCCCTTTCGCCAGCTGGCGTAATAGCGAAGAGGCCCGCACCGATCGCCCTTCCCAACAGTTGCGCAGCCTGAATGGCGAATGGCGCCTGATGCGGTATTTTCTCCTTACGCATCTGTGCGGTATTTCACACCGCATATGGTGCACTCTCAGTACAATCTGCTCTGATGCCGCATAGTTAAGCCAGCCCCGACACCCGCCAACACCCGCTGACGCGCCCTGACGGGCTTGTCTGCTCCCGGCATCCGCTTACAGACAAGCTGTGACCGTCTCCGGGAGCTGCATGTGTCAGAGGTTTTCACCGTCATCACCGAAACGCGCGAGACGAAAGGGCCTCGTGATACGCCTATTTTTATAGGTTAATGTCATGATAATAATGGTTTCTTAGACGTCAGGTGGCACTTTTCGGGGAAATGTGCGCGgAacccCTATTTGTTtaTTTTTCTAAATACATTCAAATATGTATCCGctcatGAGACAATAacCCTGATAAATGCTTCAA
>RH017-11_A06 - GSC RH01711.CR A06 (750) Warning: Vector Segment;
gGGTGCAGTCATAACTTCGTATAGCCTAGGCTATACGAAGTTATCCTAGCGTGccctttacAGCGGCCGCCCGCTACAGAAGGCATATACCGTTCGTATACCGTACCTTATACGAACGGTAACAGGCACCCGAGCTCAGGAATTCACTGGCCGTCGTTTTACAACGTCGTGACTGGGAAAACCCTGGCGTTACCCAACTTAATCGCCTTGCAGCACATCCCCCTTTCGCCAGCTGGCGTAATAGCGAAGAGGCCCGCACCGATCGCCCTTCCCAACAGTTGCGCAGCCTGAATGGCGAATGGCGCCTGATGCGGTATTTTCTCCTTACGCATCTGTGCGGTATTTCACACCGCATATGGTGCACTCTCAGTACAATCTGCTCTGATGCCGCATAGTTAAGCCAGCCCCGACACCCGCCAACACCCGCTGACGCGCCCTGACGGGCTTGTCTGCTCCCGGCATCCGCTTACAGACAAGCTGTGACCGTCTCCGGGAGCTGCATGTGTCAGAGGTTTTCACCGTCATCACCGAAACGCGCGAGACGAAAGGGCCTCGTGATACGCCTATTTTTatAGGTTAATGTCATGATAATAATGGTTTCTTAGACGTCAGGTGGCACTTTTCGGGGAAATGTGCGCGGAACCCCTATTTGTTTATTTTTCTAAATACATTcaaATATGTATCCGCTCATGaGACAataacccTGAtaaatGCTTCAATAATATTGAAaAAggAAGAGTATGAGTATTC
>RH017-11_A07 - GSC RH01711.CR A07 (789) Warning: Vector Segment;
gGGTGCAGTCATAACTTCGTATATCCTACACTATACGAAGTTATCCTAGCGTGCcctttacAGCGGCCGCCCGCTACAGAAGGCCATATACCGTTCGTATACGCTACACTATACGAACGGTAACAGGCACCCGAGCTCAGGAATTCACTGGCCGTCGTTTTACAACGTCGTGACTGGGAAAACCCTGGCGTTACCCAACTTAATCGCCTTGCAGCACATCCCCCTTTCGCCAGCTGGCGTAATAGCGAAGAGGCCCGCACCGATCGCCCTTCCCAACAGTTGCGCAGCCTGAATGGCGAATGGCGCCTGATGCGGTATTTTCTCCTTACGCATCTGTGCGGTATTTCACACCGCATATGGTGCACTCTCAGTACAATCTGCTCTGATGCCGCATAGTTAAGCCAGCCCCGACACCCGCCAACACCCGCTGACGCGCCCTGACGGGCTTGTCTGCTCCCGGCATCCGCTTACAGACAAGCTGTGACCGTCTCCGGGAGCTGCATGTGTCAGAGGTTTTCACCGTCATCACCGAAACGCGCGAGACGAAAGGGCctCGTGATACGCCTATTTTTATAGGttaATGTCATGATAATAATGGTTTCTTAGACGTCAGGTGGCACTtttcGGGGAAATgtgcgcGGAACCCCTATTTGTTTATTTTtctaaATACATTCAAATATGTATCCGCTcatgaGACaataACCCTGATAAatgCtttcataataTTGAAAAaggaaGAGtatgaatTATtCaaCAtttccgtgtcgcccttattccctTTTTTtgcGg
>RH017-11_A08 - GSC RH01711.CR A08 (804) Warning: Vector Segment;
TggctctgatggggTGCAGTCATAACTTCGTATAATTTAACCTATACGAAGTTATCCTAGCGTGCcctatacAGCGGCCGCCCGCTACAGAAGGCCATATACCGTTCGTATACCCTAGGCTATACGAACGGTAACAGGCACCCGAGCTCAGGAATTCACTGGCCGTCGTTTTACAACGTCGTGACTGGGAAAACCCTGGCGTTACCCAACTTAATCGCCTTGCAGCACATCCCCCTTTCGCCAGCTGGCGTAATAGCGAAGAGGCCCGCACCGATCGCCCTTCCCAACAGTTGCGCAGCCTGAATGGCGAATGGCGCCTGATGCGGTATTTTCTCCTTACGCATCTGTGCGGTATTTCACACCGCATATGGTGCACTCTCAGTACAATCTGCTCTGATGCCGCATAGTTAAGCCAGCCCCGACACCCGCCAACACCCGCTGACGCGCCCTGACGGGCTTGTCTGCTCCCGGCATCCGCTTACAGACAAGCTGTGACCGTCTCCGGGAGCTGCATGTGTCAGAGGTTTTCACCGTCATCACCGAAACGCGCGAGACGAAAGGGCCTCGTGATACGCCTATTTTTATAGGTTAATGTCATGATAATAATGGTTTCTTAGACGTCAGGTGGCACTTTTTCGGGGAAATGTGCGCGGAACCCCTATTTGtttATTTTTTCTAAATACATTCAAATATGTAtCcgcTcatgagACaaTAACCCTgataaATGCTTCAATaatattgaAAAAGGAAGAGTATGAgTAttcaacaTttccgtgtTCGCCCtttttCCcttttttgcgGCAT
>RH017-11_A09 - GSC RH01711.CR A09 (782) Warning: Vector Segment;
gGtGcAGTCATAACTTCGTATACTCTAGCCTATACGAAGTTATCCTAGCGTGCcccatacagCGGCCGCCCGCTACAGAAGGCCATATACCGttcctatAAACTAGCATATACGAACGGTAACAGGCACCCGAGCTCAGGAATTCACTGGCCGTCGTTTTACAACGTCGTGACTGGGAAAACCCTGGCGTTACCCAACTTAATCGCCTTGCAGCACATCCCCCTTTCGCCAGCTGGCGTAATAGCGAAGAGGCCCGCACCGATCGCCCTTCCCAACAGTTGCGCAGCCTGAATGGCGAATGGCGCCTGATGCGGTATTTTCTCCTTACGCATCTGTGCGGTATTTCACACCGCATATGGTGCACTCTCAGTACAATCTGCTCTGATGCCGCATAGTTAAGCCAGCCCCGACACCCGCCAACACCCGCTGACGCGCCCTGACGGGCTTGTCTGCTCCCGGCATCCGCTTACAGACAAGCTGTGACCGTCTCCGGGAGCTGCATGTGTCAGAGGTTTTCACCGTCATCACCGAAACGCGCGAGACGAAAGGGCCTCGTGATACGCCTATTTTTATAGGTTAATGTCATGATAATAATGGTTTCTTAGACGTCAGGTGGCACTTTTCGGGGAAATGTGCGCGGAACCCCTattTGTTTatttTTCTAAATACATTCAAATATGTATccgctcatgagacaatAACCCtgataaatGCttcaataatattgaAAAAGGAagAGTATgagtatTcaACATTTCcgttgtcgcCcTttattCCCTTTT
>RH017-11_A10 - GSC RH01711.CR A10 (712) Warning: Vector Segment;
ggtgcAGTCATAACTTCGTATAGCCTACTTTATACGAAGTTATCCTAGCGTGCCacatacaGCGGCCGCCCGCTACAGAAGGCCATATACCGTTcgtatACCCTACAATATACGAACGGTAACAGGCACCCGAGCTCAGGAATTCACTGGCCGTCGTTTTACAACGTCGTGACTGGGAAAACCCTGGCGTTACCCAACTTAATCGCCTTGCAGCACATCCCCCTTTCGCCAGCTGGCGTAATAGCGAAGAGGCCCGCACCGATCGCCCTTCCCAACAGTTGCGCAGCCTGAATGGCGAATGGCGCCTGATGCGGTATTTTCTCCTTACGCATCTGTGCGGTATTTCACACCGCATATGGTGCACTCTCAGTACAATCTGCTCTGATGCCGCATAGTTAAGCCAGCCCCGACACCCGCCAACACCCGCTGACGCGCCCTGACGGGCTTGTCTGCTCCCGGCATCCGCTTACAGACAAGCTGTGACCGTCTCCGGGAGCTGCATGTGTCAGAGGTTTTCACCGTCATCACCGAAACGCGCGAGACGAAAGGGCCTCGTGATACGCCTATTTTTATAGGTTAATGTCATGATAATAATGGTTTCTTAGACGTCAGGTGGCACTTTTCGgGGAAATGTGCGCGGAACCCCTATTTGTTtattTTTcaaaATACAttcaAATATGTAtCCGCTCATGAgacaataacCCtgataAAT
>RH017-11_A11 - GSC RH01711.CR A11 (86) 
CTAGCGTGCccctttacAGCGGCCGCCCGCTACAGAAGGCCATATACCGTtcctttACCCTACGCTATACGAACGGTAACAGGCAC
>RH017-11_A12 - GSC RH01711.CR A12 (137) 
tGCtctgaTGGGTgcagtctAACTTCGTATATGCTACTCTATACGAAGTTATCCTAGCGTGCccttttaagCGGCCGCCCGCTACAGAAGGCCATATACCGTTcctatACGCTACACTATACAACGGTAACAGGCAC
>RH017-11_A13 - GSC RH01711.CR A13 (46) Warning: Vector Segment;
TCATAaCTTCGTATAGAGTACGCTATACGAAGTTATCCTAGCGTGc
>RH017-11_A14 - GSC RH01711.CR A14 (449) Warning: Vector Segment;
tgatgGGTGCAGTCATAACTTCGTATACTCTACCCTATACGAAGTTATCCTAGCGTGcccctttaagcGGCCGCCCGCTACAGAAGGCCATATACCGttcctttagcttagTGTATACGAACGGTAACAGGCACCCGAGCTCAGGAATTCACTGGCCGTCGTTTTACAACGTcctgacTGGGAAAACCCTGGCGTTACCCAACTTAATCGCCTTGCAGCACATCCCCCTTTCGCCAGCTGGCGTAATAGCGAAGAGGCCCGCACCGATCGCCCTTCCCAACAGTTGCGCAGCCTGAATGGCGAATGGCGCCTGATGCGGTATTTTCTCCTTACGCATCTGTGCGgtaTTTCACACCgcaTATGgtgcaCTCTCAGTACAATcTGCTCTGATGCCGCAtagttttttttgccCCGACACCCgtcAaCACcctctgacGcgccctgaCGGg
>RH017-11_A15 - GSC RH01711.CR A15 (85) 
CTAGCGTGCcacttacAGCGGCCGCCCGCTACAGAAGGCCATATACCGTTcctttAcCaTACCATATACGAACGGTAACAGGCAC
>RH017-11_A16 - GSC RH01711.CR A16 (26) 
ctTCGTATACAGTAGAGtaacgAAGg
>RH017-11_A17 - GSC RH01711.CR A17 (43) 
gGTGcagtctAACTTCGTATAAGGTAGAGTATacgAACGGTAa
>RH017-11_A18 - GSC RH01711.CR A18 (648) Warning: Vector Segment;
ggGTGCAGTCATAACTTCGTATAGCCTAACATATACGAAGTTATCCTAGCGTGCCctttacaGCGGCCGCCCGCTACAGAAGGCCATATACCGTTcctttAAACTACACTATACGAACGGTAACAGGCACCCGAGCTCAGGAATTCACTGGCCGTCGTTTTACAACGtcttgaCTGGGAAAACCCTGGCGTTACCCAACTTAATCGCCTTGCAGCACATCCCCCTTTCGCCAGCTGGCGTAATAGCGAAGAGGCCCGCACCGATCGCCCTTCCCAACAGTTGCGCAGCCTGAATGGCGAATGGCGCCTGATGCGGTATTTTCTCCTTACGCATCTGTGCGGTATTTCACACCGCATATGGTGCACTCTCAGTACAATCTGCTCTGATGCCGCATAGTtaagccAGCCCCGACACCCGCCAACacccgCTGACGCGCCCTGACGGGCTTGTCTGCTCCCGGCATCCGCTTACaGACAAGCTGTGACCGTCTCCGGGAGCTGCATGTGTCataGGTTTTcacCGTCATcaccgAAACGCGCGAGACGAAAGGGCCTcgtgATACGCCTATTTTttaTaggtTAATGTcatgataataatggtTTCTTAGACGtcAGGTGGcaCttTTtcGgGgAaatgtgcgcGGAACCc
>RH017-11_A19 - GSC RH01711.CR A19 (816) Warning: Vector Segment;
GTGCAGTCATAACTTCGTATAGATTACCCTATACGAAGTTATCCTAGCGTGccatatacAGCGGCCGCCCGCTACAGAAGGCCATATACCGTTCGTATACCTTACCATATACGAACGGTAACAGGCACCCGAGCTCAGGAATTCACTGGCCGTCGTTTTACAACGTCGTGACTGGGAAAACCCTGGCGTTACCCAACTTAATCGCCTTGCAGCACATCCCCCTTTCGCCAGCTGGCGTAATAGCGAAGAGGCCCGCACCGATCGCCCTTCCCAACAGTTGCGCAGCCTGAATGGCGAATGGCGCCTGATGCGGTATTTTCTCCTTACGCATCTGTGCGGTATTTCACACCGCATATGGTGCACTCCCAGTACAATCTGCTCTGATGCCGCATAGTTAAGCCAGCCCCGACACCCGCCAACACCCGCTGACGCGCCCTGACGGGCTTGTCTGCTCCCGGCATCCGCTTACAGACAAGCTGTGACCGTCTCCGGGAGCTGCATGTGTCAGAGGTTTTCACCGTCATCACCGAAACGCGCGAGACGAAAGGGCCTCGTGATACGCCTATTTTTATAGGTTAATGTCATGATAATAATGGtttCttagaCGTCAGGTGGCACTTTTCGGGGAAATGTGCGCGGAACCCCTATTTGTttaTTTTTCTAAATACATTCAaatatGTATCCGcTCATGAGacaataacCctgAtaaATGcttTCaataatatttgaAAaaggaagagtatGAGtatTCAACATTTccgtggcgcCCTTATTCCCTTTTTTGCggcattTtgcCTTCCtgTTTTTtgctcaccC
>RH017-11_A20 - GSC RH01711.CR A20 (114) 
CGTATACGCTATCGTATACGAAGTTATCCTAGCGTGCcctatgacAGCGGCCGCCCGCTACAGAAGGCCATATACCGTTCGTATACGCTATTATATACGAACGGTAACAGGCAC
>RH017-11_A21 - GSC RH01711.CR A21 (757) Warning: Vector Segment;
gctCtgatgGGTGcagtctAACTTCGTATACAATACAGTATACGAACGGTATATGGCCTTCtgtatcgGGCGGCCGCTGTCTCTGGCACGCTAGGATAACTTCGTATACTGTACACTATACGAACGGTAACAGGCACCCGAGCTCAGGAATTCACTGGCCGTCGTTTTACAACGTCGTGACTGGGAAAACCCTGGCGTTACCCAACTTAATCGCCTTGCAGCACATCCCCCTTTCGCCAGCTGGCGTAATAGCGAAGAGGCCCGCACCGATCGCCCTTCCCAACAGTTGCGCAGCCTGAATGGCGAATGGCGCCTGATGCGGTATTTTCTCCTTACGCATCTGTGCGGTATTTCACACCGCATATGGTGCACTCTCAGTACAATCTGCTCTGATGCCGCATAGTTAAGCCAGCCCCGACACCCGCCAACACCCGCTGACGCGCCCTGACGGGCTTGTCTGCTCCCGGCATCCGCTTACAGACAAGCTGTGACCGTCTCCGGGAGCTGCATGTGTCAGAGGTTTTCACCGTCATCACCGAAACGCGCGAGACGAAAGGGCCTCGTGATACGCCTATTTTTATAGGTTAATGTCATGATAATAATGGTTTCTTAGACGTCAGGTGGCACTTTTCGGGGAAATGTGCGCGGAACCCCTATTTGTTTATTTTTCTAAATACATTCAAATATGTatccgCTCATGAGACaaTAACCCTGATAAATGCTTCaatAaTATTGAAAaaggaagagtatGaGTATT
>RH017-11_A22 - GSC RH01711.CR A22 (52) 
tGGGtgCAGTCataACTTCGTATAGCGtagaCTATACAACGGTAACAGGCAC
>RH017-11_A23 - GSC RH01711.CR A23 (117) 
ACTTCGTATATCATAACATATACGAAGTTATCCTAGCGTGccctatacAGCGGCCGCCCGCTACAGAAGGCCATATACCGTTCGTATAACATATCCTATAcGAACGGTAACAGGCAC
>RH017-11_A24 - GSC RH01711.CR A24 (673) Warning: Vector Segment;
ctctgatgggtgCAGTCATAACTTCGTATAGCATACCCTATACGAAGTTATCCTAGCGTGcccttttaagcGGCCGCCCGCTACAGAAGGCCATATACCGttctttaTGCTACGCTATACGAACGGTAACAGGCACCCGAGCTCAGAAATTCACTGGCCGTCGTTTTACAACGTCGTGACTGGGAAAACCCTGGCGTTACCCAACTTAATCGCCTTGCAGCACATCCCCCTTTCGCCAGCTGGCGTAATAGCGAAGAGGCCCGCACCGATCGCCCTTCCCAACAGTTGCGCAGCCTGAATGGCGAATGGCGCCTGATGCGGTATTTTCTCCTTACGCATCTGTGCGGTATTTCACACCGCATATGGTGCACTCTCAGTACAATCTGCTCTGATGCCGCATAGTTAAGCCAGCCCCGACACCCGCCAACAcccGCTGACGCGCCCTGACGGGCTTGTCTGCTCCCGGCATCCGCTTAcaGACAAGCTGTGACCGTCTCCGGGAGCTGCAtGTGTCAGAGGTTTTCACCGTCATCACCGAAACGCGCGAGACGAAAGGGCCTCGTgAtAcGCCTATTTTTATAGgtTAATGTCATGATAATAATGGTTTCtTagaCGTCAGGTgGCACTTTTCGGGGAAatgttgcGCGGAacCCCTATTTGTTtatttttctaa
>RH017-11_B01 - GSC RH01711.CR B01 (698) Warning: Vector Segment;
gatgGGTGCAGTCATAACTTCGTATACTGTACCCTATACGAAGTTATCCTAGCGTGccatatacAGCGGCCGCCCGCTACAGAAGGCCATATACCGTTCGTATAAGATATCCTATACGAACGGTAACAGGCACCCGAGCTCAGGAATTCACTGGCCGTCGTTTTACAACGTCGTGACTGGGAAAACCCTGGCGTTACCCAACTTAATCGCCTTGCAGCACATCCCCCTTTCGCCAGCTGGCGTAATAGCGAAGAGGCCCGCACCGATCGCCCTTCCCAACAGTTGCGCAGCCTGAATGGCGAATGGCGCCTGATGCGGTATTTTCTCCTTACGCATCTGTGCGGTATTTCACACCGCATATGGTGCACTCTCAGTACAATCTGCTCTGATGCCGCATAGTTAAGCCAGCCCCGACACCCGCCAACACCCGCTGACGCGCCCTGACGGGCTTGTCTGCTCCCGGCATCCGCTTACAGACAAGCTGTGACCGTCTCCGGGAGCTGCATGTGTCAGAGGTTTTCACCGTCATCACCGAAACGCGCGAGACGAAAGGGCCTcgTgatAcGCCTATTTTTATAGGTtaatGTCATGAtaataATGGTTTcttagaCGTCAGGTGGCACTTTTCGGGGAAATGtgcgcggAAcccctatTTgtttatttTTtctaattACATTCaAATATGTATCCCgctcAtG
>RH017-11_B02 - GSC RH01711.CR B02 (85) 
CTAGCGTGCCAGAGACAGCGGCCGCCCGCTACAGAAGGCCATATACCGTTCGTATACCCTACCATATACGAACGGTAACAGGCAC
>RH017-11_B03 - GSC RH01711.CR B03 (736) Warning: Vector Segment;
GGTGCAGTCATAACTTCGTATAGCATATACTATACGAAGTTATCCTAGCGTGCCagatacAGCGGCCGCCCGCTACAGAAGGCCATATACCGTTCGTATACGCTACACTATACGAACGGTAACAGGCACCCGAGCTCAGGAATTCACTGGCCGTCGTTTTACAACGTCGTGACTGGGAAAACCCTGGCGTTACCCAACTTAATCGCCTTGCAGCACATCCCCCTTTCGCCAGCTGGCGTAATAGCGAAGAGGCCCGCACCGATCGCCCTTCCCAACAGTTGCGCAGCCTGAATGGCGAATGGCGCCTGATGCGGTATTTTCTCCTTACGCATCTGTGCGGTATTTCACACCGCATATGGTGCACTCTCAGTACAATCTGCTCTGATGCCGCATAGTTAAGCCAGCCCCGACACCCGCCAACACCCGCTGACGCGCCCTGACGGGCTTGTCTGCTCCCGGCATCCGCTTACAGACAAGCTGTGACCGTCTCCGGGAGCTGCATGTGTCAGAGGTTTTCACCGTCATCACCGAAACGCGCGAGACGAAAGGGCCTCGTGATACGCCTATTTTTATAGGTTAATGTCATGATAATAATGGTTTCTTAGACGtCaGGTGGCACTTTTCGGGGAAATGTGCGCGGAACCCCTATTTGTTTATTTTTctaaATACATTCAAATAtGTAtccGcTCATGAGACaAtaacCctgaTAAATGCTTCAataataTTGAAAaaagAa
>RH017-11_B04 - GSC RH01711.CR B04 (809) Warning: Vector Segment;
gtGCAGTCATAACTTCGTATACCGTACCATATACGAAGTTATCCTAGCGTGCCcttgtaagcGGCCGCCCGCTACAGAAGGCCATATACCGTTcgtatAGCCTAAACTATACGAACGGTAACAGGCACCCGAGCTCAGGAATTCACTGGCCGTCGTTTTACAACGTCGTGACTGGGAAAACCCTGGCGTTACCCAACTTAATCGCCTTGCAGCACATCCCCCTTTCGCCAGCTGGCGTAATAGCGAAGAGGCCCGCACCGATCGCCCTTCCCAACAGTTGCGCAGCCTGAATGGCGAATGGCGCCTGATGCGGTATTTTCTCCTTACGCATCTGTGCGGTATTTCACACCGCATATGGTGCACTCTCAGTACAATCTGCTCTGATGCCGCATAGTTAAGCCAGCCCCGACACCCGCCAACACCCGCTGACGCGCCCTGACGGGCTTGTCTGCTCCCGGCATCCGCTTACAGACAAGCTGTGACCGTCTCCGGGAGCTGCATGTGTCaGAGGTTTTCACCGTCATCACCGAAACGCGCGAGACGAAAGGGCCTCGTGATACGCCTATTTTTATAGGTTAATGTCATGATAATAATGGTTTCTTAGACGTCAGGTGGCactTTTCGGGGAAATGTGCGCGGAACCCCCTATTTGTTTATTTTTctaAATACATTcAAATATGtatCCGCTcATGAGACaataACCCCTgATAAATGcTTCAATAATATttgaaaaagGAAGAGTatgagtattcaAcATTtccgtgtcgcccTtaTTCcctTTTTTGcggcatTTTtgccttcctgTTTTt
>RH017-11_B05 - GSC RH01711.CR B05 (816) Warning: Vector Segment;
tGatGGGTGCAGTCATAACTTCGTATAACTTACAGTATACGAAGTTATCCTAGCGTGCcagattacAGCGGCCGCCCGCTACAGAAGGCCATATACCGTTCGTATATCCTACAATATACGAACGGTAACAGGCACCCGAGCTCAGGAATTCACTGGCCGTCGTTTTACAACGTCGTGACTGGGAAAACCCTGGCGTTACCCAACTTAATCGCCTTGCAGCACATCCCCCTTTCGCCAGCTGGCGTAATAGCGAAGAGGCCCGCACCGATCGCCCTTCCCAACAGTTGCGCAGCCTGAATGGCGAATGGCGCCTGATGCGGTATTTTCTCCTTACGCATCTGTGCGGTATTTCACACCGCATATGGTGCACTCTCAGTACAATCTGCTCTGATGCCGCATAGTTAAGCCAGCCCCGACACCCGCCAACACCCGCTGACGCGCCCTGACGGGCTTGTCTGCTCCCGGCATCCGCTTACAGACAAGCTGTGACCGTCTCCGGGAGCTGCATGTGTCAGAGGTTTTCACCGTCATCACCGAAACGCGCGAGACGAAAGGGCCTCGTGATACGCCTATTTTTATAGGTTAATGTCATGATAATAATGGTTTCTTAGACGTCAGGTGGCACTTTTCGGGGAAATGTGCGCGGAACCcctATTTGTTTTATTTTTCTAAATACATTCAAATATGTATCCGCTCATGAGACAATAACCCTGATAAATGCTTCaataATATTGAAAAAGgAagagtatgagTATtccacatTTCCGTGTCGcCcctTATTTCCCTTTTTTTGCggcatTTTGCCcttctgtTTTt
>RH017-11_B06 - GSC RH01711.CR B06 (805) Warning: Vector Segment;
cTCTGatgGGTGCAGTCATAACTTCGTATAGCCTACCGTATACGAAGTTATCCTAGCGTGCcccatacAGCGGCCGCCCGCTACAGAAGGCCATATACCGTTCGTATAGCCTACACTATACGAACGGTAACAGGCACCCGGCTCAGGAATTCACTGGCCGTCGTTTTACAACGTCGTGACTGGGAAAACCCTGGCGTTACCCAACTTAATCGCCTTGCAGCACATCCCCCTTTCGCCAGCTGGCGTAATAGCGAAGAGGCCCGCACCGATCGCCCTTCCCAACAGTTGCGCAGCCTGAATGGCGAATGGCGCCTGATGCGGTATTTTCTCCTTACGCATCTGTGCGGTATTTCACACCGCATATGGTGCACTCTCAGTACAATCTGCTCTGATGCCGCATAGTTAAGCCAGCCCCGACACCCGCCAACACCCGCTGACGCGCCCTGACGGGCTTGTCTGCTCCCGGCATCCGCTTACAGACAAGCTGTGACCGTCTCCGGGAGCTGCATGTGTCAGAGGTTTTCACCGTCATCACCGAAACGCGCGAGACGAAAGGGCCTCGTGATACGCCTATTTTTATAGGTTAATGTCATGATAATAATGGTTTCTTAGACGTCAGGTGGCACTTTTCGGGGAAATGTGCGCGGAACCCCTATTTGTtTATTTTTTCTAAAATACATTCAAATATgtaTCCGCTcAtGAgacaataaCCCTGATAAATGCTTCaataatattGAAAAaGGAagagtatGAGTATTtcacatTtCcgTgtcgcccttattcccttTTTTtgcggcAttttgcC
>RH017-11_B07 - GSC RH01711.CR B07 (819) Warning: Vector Segment;
tgctctggatgGGTGCAGTCATAACTTCGTATAACATACCCTATACGAAGTTATCCTAGCGTGCcagataCAGCGGCCGCCCGCTACAGAAGGCCATATACCGTTCGTATAATTTAGTCTATACGAACGGTAACAGGCACCCGAGCTCAGGAATTCACTGGCCGTCGTTTTACAACGTCGTGACTGGGAAAACCCTGGCGTTACCCAACTTAATCGCCTTGCAGCACATCCCCCTTTCGCCAGCTGGCGTAATAGCGAAGAGGCCCGCACCGATCGCCCTTCCCAACAGTTGCGCAGCCTGAATGGCGAATGGCGCCTGATGCGGTATTTTCTCCTTACGCATCTGTGCGGTATTTCACACCGCATATGGTGCACTCTCAGTACAATCTGCTCTGATGCCGCATAGTTAAGCCAGCCCCGACACCCGCCAACACCCGCTGACGCGCCCTGACGGGCTTGTCTGCTCCCGGCATCCGCTTACAGACAAGCTGTGACCGTCTCCGGGAGCTGCATGTGTCAGAGGTTTTCACCGTCATCACCGAAACGCGCGAGACGAAAGGGCCTCGTGATACGCCTATTTTTATAGGTTAATGTCATGATAATAATGGTTTCTTAGACGTCAGGTGGCACTTTTCGGGGAAATGTGcgCggAACCCCTATTTGTTTATTTTTCTAAATACATTCAAAtatgtaTCCGCTCAtGaGACAATAaccctGATAAATGcttcaataatattgaaaaaggaagagtatGAGTATTCAAcatTTccgtgtcccccttATTCCCTTTTTTtgcgggcatTTtgcCTTCCtgttTTT
>RH017-11_B08 - GSC RH01711.CR B08 (719) Warning: Vector Segment;
atGGGTGCAGTCATAACTTCGTATAGCCTACCATATACGAAGTTATCCTAGCGTGCcctatacAGCGGCCGCCCGCTACAGAAGGCCATATACCGTTCGTATAACCTACCATATACGAACGGTAACAGGCACCCGAGCTCAGGAATTCACTGGCCGTCGTTTTACAACGTCGTGACTGGGAAAACCCTGGCGTTACCCAACTTAATCGCCTTGCAGCACATCCCCCTTTCGCCAGCTGGCGTAATAGCGAAGAGGCCCGCACTGATCGCCCTTCCCAACAGTTGCGCAGCCTGAATGGCGAATGGCGCCTGATGCGGTATTTTCTCCTTACGCATCTGTGCGGTATTTCACACCGCATATGGTGCACTCTCAGTACAATCTGCTCTGATGCCGCATAGTTAAGCCAGCCCCGACACCCGCCAACACCCGCTGACGCGCCCTGACGGGCTTGTCTGCTCCCGGCATCCGCTTACAGACAAGCTGTGACCGTCTCCGGGAGCTGCATGTGTCAGAGGTTTTCACCGTCATCACCGAAACGCGCGAGACGAAAGGGCCTCGTGATACGCCTATTTTTATAGGTTAATGTCATGATAATAATGGTTTCTTAGACGTCAGGTGGcactTTTCGGGGAAATGTGCGCGGAAcccctatTtGTTTATTTTtctAAAtacattCaaatATGTAtcccctcatGaGACAATaaccctgATAAATGctt
>RH017-11_B09 - GSC RH01711.CR B09 (673) Warning: Vector Segment;
GGTGCAGTCATAACTTCGTATagcctATgttATACGAACGGTATATGGCCTtctctttcgGGCGGCCGCTGTCTCTGGCACGCTAGGATAACTTCTTATagcctACtctAtAcGAACGGTAACAGGCACCCGAGCTCAGGAATTCACTGGCCGTCGTTTTACAACGTCGTGACTGGGAAAACCCTGGCGTTACCCAACTTAATCGCCTTGCAGCACATCCCCCTTTCGCCAGCTGGCGTAATAGCGAAGAGGCCCGCACCGATCGCCCTTCCCAACAGTTGCGCAGCCTGAATGGCGAATGGCGCCTGATGCGGTATTTTCTCCTTACGCATCTGTGCGGTATTTCACACCGCATATGGTGCACTCTCAGTACAATCTGCTCTGATGCCGCATAGTtaatCCAGCCCCGACACCCGCCAACACCCGCTGACGCGCCCTGACGGGCTTGTCTGCTCCCGGCATCCGCTTACAGACAAGCTGTGACCGTCTCCGGGAGCTGCATGTGTCAGAGGTTTTCACCGTCATCACCGAAACGCGCGAGACGAAAGGGCCtcgTGATACGCCTATTTTTATAGGTTAATGTCAtgataataatGGTTTCTTagacgtcaggtgGCACTTTtcggggaaaTGtGcgCGGaacccctatTTGtttattttTcTAAATACATTT
>RH017-11_B10 - GSC RH01711.CR B10 (786) Warning: Vector Segment;
tcTGatGGGTGCAGTCATaACTTCGTATAGTCTACCCTATACGAAGTTATCCTAGCGTGccctttacAGCGGCCGCCCGCTAAGAAGGCCATATACCGTTcgtaTACCATACAATATACGAACGGTAACAGGCACCCGAGCTCAGGAATTCACTGGCCGTCGTTTTACAACGTCGTGACTGGGAAAACCCTGGCGTTACCCAACTTAATCGCCTTGCAGCACATCCCCCTTTCGCCAGCTGGCGTAATAGCGAAGAGGCCCGCACCGATCGCCCTTCCCAACAGTTGCGCAGCCTGAATGGCGAATGGCGCCTGATGCGGTATTTTCTCCTTACGCATCTGTGCGGTATTTCACACCGCATATGGTGCACTCTCAGTACAATCTGCTCTGATGCCGCATAGTTAagcCAGCCCCGACACCCGCCAACACCCGCTGACGCGCCCTGACGGGCTTGTCTGCTCCCGGCATCCGCTTACAGACAAGCTGTGACCGTCTCCGGGAGCTGCATGTGTCAGAGGTTTTCACCGTCATCACCGAAACGCGCGAGACGAAAGGGCCTCGTGATACGCCTATTTTTATAGGTTAATGTCATGATAATAATGGTTTcttaGACGTCAGGTGGCActtTtcgGGGAAATGTGCGCggaacCCCTATTTGTTTATTTTTCTaaatacaTTCAAATAtgTTAtCCGCTCATGagaCAATaacccTGATAAAATGCTTCAATaatatTGAAAAaagGaaaatatgagtatTcaacatttccgtGTcgcccttattTCCCt
>RH017-11_B11 - GSC RH01711.CR B11 (806) Warning: Vector Segment;
tgctctgatgGGTGCAGTCATAACTTCGTATAAACTATGCTATACGAAGTTATCCTAGCGTGCcactatacAGCGGCCGCCCGCTACAGAAGGCCATATACCGTTCGTATACTCTACACTATACGAACGGTAACAGGCACCCGAGCTCAGGAATTCACTGGCCGTCGTTTTACAACGTCGTGACTGGGAAAACCCTGGCGTTACCCAACTTAATCGCCTTGCAGCACATCCCCCTTTCGCCAGCTGGCGTAATAGCGAAGAGGCCCGCACCGATCGCCCTTCCCAACAGTTGCGCAGCCTGAATGGCGAATGGCGCCTGATGCGGTATTTTCTCCTTACGCATCTGTGCGGTATTTCACACCGCATATGGTGCACTCTCAGTACAATCTGCTCTGATGCCGCATAGTTAAGCCAGCCCCGACACCCGCCAACACCCGCTGACGCGCCCTGACGGGCTTGTCTGCTCCCGGCATCCGCTTACAGACAAGCTGTGACCGTCTCCGGGAGCTGCATGTGTCAGAGGTTTTCACCGTCATCACCGAAACGCGCGAGACGAAAGGGCCTCGTGATACGCCTATTTTTATAGGTTAATGTCATGATAATAATGGTTTCTTAGACGTCAGGTGGCACTTTtcggGGAAATGTGCGCGGAACCCCTATTTGtttATTTTTCtaaaTACATTCAAATATGTAATCCGCTCatgagACAATAACCCTgataaaTGCTTCaataatatTGaaaaaggaaGagtatgAgTATTcaacatttccgtgtcgcCCttATTccCCTtTtttgcggcaTTTTg
>RH017-11_B12 - GSC RH01711.CR B12 (129) 
ggGtGCagtctaACTTCGtataacGTACTGTATACGAACGGTATATGGCCttcccattaaggcgGCCGCTGTCTCTggCACGCTAggacaaccccttaaagaagaatCTATACGAACGGTAACAGGCAC
>RH017-11_B13 - GSC RH01711.CR B13 (43) Warning: Vector Segment;
caGTCATAACTTCGtAtAAATTACCCTATAcgaagtTATCCTa
>RH017-11_B14 - GSC RH01711.CR B14 (847) Warning: Vector Segment;
gatggGtgCAGTCATAACTTCGTATAAACTACCCTATACGAAGTTATCCTAGCGTGCCActataCAGCGGCCGCCCGCTACAGAAGGCCATATACCGTTCGTATACACTACCATATACGAACGGTAACAGGCACCCGAGCTCAGGAATTCACTGGCCGTCGTTTTACAACGTCGTGACTGGGAAAACCCTGGCGTTACCCAACTTAATCGCCTTGCAGCACATCCCCCTTTCGCCAGCTGGCGTAATAGCGAAGAGGCCCGCACCGATCGCCCTTCCCAACAGTTGCGCAGCCTGAATGGCGAATGGCGCCTGATGCGGTATTTTCTCCTTACGCATCTGTGCGGTATTTCACACCGCATATGGTGCACTCTCAGTACAATCTGCTCTGATGCCGCATAGTTAAGCCAGCCCCGACACCCGCCAACACCCGCTGACGCGCCCTGACGGGCTTGTCTGCTCCCGGCATCCGCTTACAGACAAGCTGTGACCGTCTCCGGGAGCTGCATGTGTCAGAGGTTTTCACCGTCATCACCGAAACGCGCGAGACGAAAGGGCCTCGTGATACGCCTATTTTTATAGGTTAATGTCATGATAATAATGGTTTCTTAGACGTCAGGTGGCACTTTTCGGGGAAATGTGCGCGGAACCCctATTTGTTTATTTTTctaaaTACATTCAAATATGTATCCGCTTcatgaGaCAATAACCCTGATAaaTGCTTCAAtaatattgaaaaatgaaGagtatGAGtattcaacatttCcGTGTcgcCCTtattcccTTTTTTGCGgcaTTTTGCCTTcctgtttTTGctcAcccagaaaacctggtgaaAGTAaaagatGC
>RH017-11_B15 - GSC RH01711.CR B15 (758) Warning: Vector Segment;
tctgATGGGTGCAGTCATAACTTCGTATAACTTACGCTATACGAAGTTATCCTAGCGTGCcctttacAGCGGCCGCCCGCTACAGAAGGCCATATACCGTtcctatACGCTACCCTATACGAACGGTAACAGGCACCCGAGCTCAGGAATTCACTGGCCGTCGTTTTACAACGTCGTGACTGGGAAAACCCTGGCGTTACCCAACTTAATCGCCTTGCAGCACATCCCCCTTTCGCCAGCTGGCGTAATAGCGAAGAGGCCCGCACCGATCGCCCTTCCCAACAGTTGCGCAGCCTGAATGGCGAATGGCGCCTGATGCGGTATTTTCTCCTTACGCATCTGTGCGGTATTTCACACCGCATATGGTGCACTCTCAGTACAATCTGCTCTGATGCCGCATAgttaagccAGCCCCGACACCCGCCAACACCCGCTGACGCGCCCTGACGGGCTTGTCTGCTCCCGGCATCCGCTTACAGACAAGCTGTGACCGTCTCCGGGAGCTGCATGTGTCAGAGGTTTTCACCGTCATCACCGAAACGCGCGAGACGAAAGGGCCTCGTGATACGCCTATTTTTATAGGTTAATGTCATGATAATAATGGTTTCTTAGACGTCAGGTGGCACTTTTTCGGGGAaatgtGCGCGGAACCCCTATTTgtttattTTTTCTAaATACATTCAAatatGTATCCCGCTCAtgagacaataacccTgATAAATGCTTCAATaaatattgAAAAaGgAagaatatGAGTa
>RH017-11_B16 - GSC RH01711.CR B16 (712) Warning: Vector Segment;
tGATGGGTgcaGTCATAACTTCGTATAGTCTACCCTATACGAAGTTATCCTAGCGTGCcctatacAGCGGCCGCCCGCTACAGAAGGCCATATACCGTTCGTATACTCTACGCTATACGAACGGTAACAGGCACCCGAGCTCAGGAATTCACTGGCCGTCGTTTTACAACGTCGTGACTGGGAAAACCCTGGCGTTACCCAACTTAATCGCCTTGCAGCACATCCCCCTTTCGCCAGCTGGCGTAATAGCGAAGAGGCCCGCACCGATCGCCCTTCCCAACAGTTGCGCAGCCTGAATGGCGAATGGCGCCTGATGCGGTATTTTCTCCTTACGCATCTGTGCGGTATTTCACACCGCATATGGTGCACTCTCAGTACAATCTGCTCTGATGCCGCATAGTTAAGCCAGCCCCGACACCCGCCAACACCCGCTGACGCGCCCTGACGGGCTTGTCTGCTCCCGGCATCCGCTTACAGACAAGCTGTGACCGTCTCCGGGAGCTGCATGTGTCAGAGGTTTTCACCGTCATCaCCGAAACGCGCGAGACGAAAGGGCCTCGTGATACGCCTATTTTTATAGGTTAATGTCATGATAATAATGGTTtcttagacgtCAGGTGgcactTTTCGGGGAAatgtGCGCGgaacccCTATttgTTTATTTTTtctaaatacattcaaAATATGTATCcgctcatGGAGACAataACCc
>RH017-11_B17 - GSC RH01711.CR B17 (84) 
CTAGCGTGCCcttataaGCGGCCGCCCGCTACAGAAGGCCATATACCgttcctatagCCTaGAATATACGAAGGTAACAGGCAC
>RH017-11_B18 - GSC RH01711.CR B18 (0) Warning: Poor Quality;
>RH017-11_B19 - GSC RH01711.CR B19 (79) 
gCCGCCCgctacagaaggccaTATaccgttcttttagCCTACctTATAcgaacggtAacaggcaccctgagCTcatgat
>RH017-11_B20 - GSC RH01711.CR B20 (517) Warning: Vector Segment;
GgtgcagtcaTAACtttcgtATAGCCTACCCTATACGAAGTTATCCTAGCGTGCCAAGACAGCGGCCGCCCGCTACAGAAGGCCATatagcgTTCGTATACCCTaCCctttacgaacgGTAACAGGCACCCGAGCTCAGGAATTCACTGGCCGTCGTTTTACAACgtctttgactGGGAAAACCCTGGCGTTACCCAACTTAATCGCCTTGCAGCACATCCCCCTTCGCCAGCTGGCGTAATAGCGAAGaggCCCGCACCGATCGCCCTTCCCAAcagTTGcgcagcctgAATGGCGAATGGcgcctgATGcGGTATTTTctccttActcATCTGTGCGGTATTTCACACCGCATATGGTGCACTCTCAGTACaaTCTGCTCTGATGCCGCATAGTtaagcCAGCCCcgacacccgCCaacaccttctgacgtcgcCcTGAcgGGCTtgtctGCTCCcggcttcttcTtacagacaagctgTGAccgtctCCGGGagctgCATGTgtcagatgtttT
>RH017-11_B21 - GSC RH01711.CR B21 (739) Warning: Vector Segment;
gGGTGcagTCATAACTTCGTATAGAATACTCTATACGAAGTTATCCTAGCGTGCCagataCAGCGGCCGCCCGCTACAGAAGGCCATATACCGTTCGTATAACCTACACTATACGAACGGTAACAGGCACCCGAGCTCAGGAATTCACTGGCCGTCGTTTTACAACGTCGTGACTGGGAAAACCCTGGCGTTACCCAACTTAATCGCCTTGCAGCACATCCCCCTTTCGCCAGCTGGCGTAATAGCGAAGAGGCCCGCACCGATCGCCCTTCCCAACAGTTGCGCAGCCTGAATGGCGAATGGCGCCTGATGCGGTATTTTCTCCTTACGCATCTGTGCGGTATTTCACACCGCATATGGTGCACTCTCAGTACAATCTGCTCTGATGCCGCATAGTTAAGCCAGCCCCGACACCCGCCAACACCCGCTGACGCGCCCTGACGGGCTTGTCTGCTCCCGGCATCCGCTTACAGACAAGCTGTGACCGTCTCCGGGAGCTGCATGTGTCAGAGGTTTTCACCGTCATCACCGAAACGCGCGAGACGAAAGGGCCTCGTGATACGCCTATTTTTATAGGTTAATGTCATGATAATAATGGTTTCTTAGACGTCAGGTGGCACTTTTCGGGGAAATGTGCGCGGAACCCCTATTTGTTTATTTTTctaaatAcatTCAaatatGTATCCCGCTCATGAgacaATAACCCTGATAAATGCTTCAatAATAtTGAAAaaggaAG
>RH017-11_B22 - GSC RH01711.CR B22 (734) Warning: Vector Segment;
GGTGCAgTCATAACTTCGTATAGAGTACCCTATACGAAGTTATCCTAGCGTGCCagagaCAGCGGCCGCCCGCTACAGAAGGCCATATACCGTTCGTATAGCCTACCCTATACGAACGGTAACAGGCACCCGAGCTCAGGAATTCACTGGCCGTCGTTTTACAACGTCGTGACTGGGAAAACCCTGGCGTTACCCAACTTAATCGCCTTGCAGCACATCCCCCTTTCGCCAGCTGGCGTAATAGCGAAGAGGCCCGCACCGATCGCCCTTCCCAACAGTTGCGCAGCCTGAATGGCGAATGGCGCCTGATGCGGTATTTTCTCCTTACGCATCTGTGCGGTATTTCACACCGCATATGGTGCACTCTCAGTACAATCTGCTCTGATGCCGCATAGTTAAGCCAGCCCCGACACCCGCCAACACCCGCTGACGCGCCCTGACGGGCTTGTCTGCTCCCGGCATCCGCTTACAGACAAGCTGTGACCGTCTCCGGGAGCTGCATGTGTCAGAGGTTTTCACCGTCATCACCGAAACGCGCGAGACGAAAGGGCCTCGTGATACGCCTATTTTTATAGGTTAATGTCATGATAATAATGGTTTCtTAGACGTCAGGTGGCACTTTTCGGGGAAATGTGCGCGGAACCCCTATTTGTTTATTTTTCTAAATACATTCAAATATGTATCCGCTCAtGAGACAATAACCCTgataaATGCTtCAataatATTgaaaaaGg
>RH017-11_B23 - GSC RH01711.CR B23 (714) Warning: Vector Segment;
TcATAACTTCGTATAGCCTAAATTATACGAAGTTATCCTAGCGTGCcagagaCAGCGGCCGCCCGCTACAGAAGGCCATATACCGTTCGTATACCCTAGCCTATACGAACGGTAACAGGCACCCGAGCTCAGGAATTCACTGGCCGTCGTTTTACAACGTCGTGACTGGGAAAACCCTGGCGTTACCCAACTTAATCGCCTTGCAGCACATCCCCCTTTCGCCAGCTGGCGTAATAGCGAAGAGGCCCGCACCGATCGCCCTTCCCAACAGTTGCGCAGCCTGAATGGCGAATGGCGCCTGATGCGGTATTTTCTCCTTACGCATCTGTGCGGTATTTCACACCGCATATGGTGCACTCTCAGTACAATCTGCTCTGATGCCGCATAGTTAAGCCAGCCCCGACACCCGCCAACACCCGCTGACGCGCCCTGACGGGCTTGTCTGCTCCCGGCATCCGCTTACAGACAAGCTGTGACCGTCTCCGGGAGCTGCATGTGTCAGAGGTTTTCACCGTCATCACCGAAACGCGCGAGACGAAAGGGCCTCGTGATACGCCTATTTTTATAGGTTAATGTCATGATAATAATGGTTTCTTAGACGTCAGGTGGCACTTTTCGGGGAAATGTGCGCGGAACCCCTATTTTGTTtattttTCTAAATACAttcaaaTATGTAtccgctcatgagacaATAACCCTGattAAATGCTttca
>RH017-11_B24 - GSC RH01711.CR B24 (85) 
CTAGCGTGCCagagaCAGCGGCCGCCCGCTACAGAAGGCCATATACCGTTCGTATAGCCTAACATATACGAACGGTAACAGGCAC
>RH017-11_C01 - GSC RH01711.CR C01 (85) 
CTAGCGTGccatttacaGCGGCCGCCCGCTACAGAAGGCCATATACCGTTCGTATAGCATATCATATACGAACGGTAACAGGCAC
>RH017-11_C02 - GSC RH01711.CR C02 (706) Warning: Vector Segment;
gTCATAACTTCGTATAGCATACCCTATACGAAGTTATCCTAGCGTGCcctatacaGCGGCCGCCCGCTACAGAAGGCCATATACCGTTCGTATACACTACCATATACGAACGGTAACAGGCACCCGAGCTCAGGAATTCACTGGCCGTCGTTTTACAACGTCGTGACTGGGAAAACCCTGGCGTTACCCAACTTAATCGCCTTGCAGCACATCCCCCTTTCGCCAGCTGGCGTAATAGCGAAGAGGCCCGCACCGATCGCCCTTCCCAACAGTTGCGCAGCCTGAATGGCGAATGGCGCCTGATGCGGTATTTTCTCCTTACGCATCTGTGCGGTATTTCACACCGCATATGGTGCACTCTCAGTACAATCTGCTCTGATGCCGCATAGTTAAGCCAGCCCCGACACCCGCCAACACCCGCTGACGCGCCCTGACGGGCTTGTCTGCTCCCGGCATCCGCTTACAGACAAGCTGTGACCGTCTCCGGGAGCTGCATGTGTCAGAGGTTTTCACCGTCATCACCGAAACGCGCGAGACGAAAGGGCCTCGTGATACGCCTATTTTTATAGGTTAATGTCATGATAATAATGGTTTCTTAGACGTCAGGTGGCACTTTTCGGGGAAATGTGCGCGGAacCCCTATttgtTTATTTTTCtaaatACATTCAaATATGTAtccGCtCAtgaGAcaATTAACCCTGATaAA
>RH017-11_C03 - GSC RH01711.CR C03 (770) Warning: Vector Segment;
gGGTGCAGTCATAACTTCGTATAGCCTACGCTATACGAAGTTATCCTAGCGTGccctttacAGCGGCCGCCCGCTACAGAAGGCCATATACCGTTCGTATAGCCTATCCTATACGAACGGTAACAGGCACCCGAGCTCAGGAATTCACTGGCCGTCGTTTTACAACGTCGTGACTGGGAAAACCCTGGCGTTACCCAACTTAATCGCCTTGCAGCACATCCCCCTTTCGCCAGCTGGCGTAATAGCGAAGAGGCCCGCACCGATCGCCCTTCCCAACAGTTGCGCAGCCTGAATGGCGAATGGCGCCTGATGCGGTATTTTCTCCTTACGCATCTGTGCGGTATTTCACACCGCATATGGTGCACTCTCAGTACAATCTGCTCTGATGCCGCATAGTTAAGCCAGCCCCGACACCCGCCAACACCCGCTGATGCGCCCTGACGGGCTTGTCTGCTCCCGGCATCCGCTTACAGACAAGCTGTGACCGTCTCCGGGAGCTGCATGTGTCAGAGGTTTTCACCGTCATCACCGAAACGCGCGAGACGAAAGGGCCTCGTGATACGCCTATTTTTATAGGTTAATGTCATGATAATAATGGTTTCTTAGACGTCAGGTGGCACTTTTCGGGGAAATGTGCGCGGAACCCCTATTTGTTTATTTTTCTAAATACATTCAAAATATGTATCCGCTcatGaGACAATAACCCTGATAAATGCTTcaaTAATATTGAaaaaggaagagtAtgagtATtcaacATTTCcgtGTCGCCc
>RH017-11_C04 - GSC RH01711.CR C04 (712) Warning: Vector Segment;
tGGGTGCAGTCATAACTTCGTATATTCTATCATATACGAAGTTATCCTAGCGTGCcatttacAGCGGCCGCCCGCTACAGAAGGCCATATACCGTTCGTATAAACTACCCTATACGAACGGTAACAGGCACCCGAGCTCAGGAATTCACTGGCCGTCGTTTTACAACGTCGTGACTGGGAAAACCCTGGCGTTACCCAACTTAATCGCCTTGCAGCACATCCCCCTTTCGCCAGCTGGCGTAATAGCGAAGAGGCCCGCACCGATCGCCCTTCCCAACAGTTGCGCAGCCTGAATGGCGAATGGCGCCTGATGCGGTATTTTCTCCTTACGCATCTGTGCGGTATTTCACACCGCATATGGTGCACTCTCAGTACAATCTGCTCTGATGCCGCATAGTTAAGCCAGCCCCGACACCCGCCAACACCCGCTGACGCGCCCTGACGGGCTTGTCTGCTCCCGGCATCCGCTTACAGACAAGCTGTGACCGTCTCCGGGAGCTGCATGTGTCAGAGGTTTTCACCGTCATCACCGAAACGCGCGAGACGAAAGGGCCTCGTGATACGCCTATTTTTATAGGTTAATGTCATGATAATAATGGTTTCTTAGACGTCaggtgGCACTTTTcggGGAAATGTGCGCGGAACCCCTATTTGTTtatTtTTCTAAATACATTcaaaTATGTATccgctCATGAGACAATAACCCTGATAa
>RH017-11_C05 - GSC RH01711.CR C05 (791) Warning: Vector Segment;
ctgatGGGTGCAGTCATAACTTCGTATAGAATACCCTATACGAAGTTATCCTAGCGTGCcctgtatcagCGGCCGCCCGCTACAGAAGGCCATATACCGTTCGTATATCTTAACCTATACGAACGGTAACAGGCACCCGAGCTCAGGAATTCACTGGCCGTCGTTTTACAACGTCGTGACTGGGAAAACCCTGGCGTTACCCAACTTAATCGCCTTGCAGCACATCCCCCTTTCGCCAGCTGGCGTAATAGCGAAGAGGCCCGCACCGATCGCCCTTCCCAACAGTTGCGCAGCCTGAATGGCGAATGGCGCCTGATGCGGTATTTTCTCCTTACGCATCTGTGCGGTATTTCACACCGCATATGGTGCACTCTCAGTACAATCTGCTCTGATGCCGCATAGTTAAGCCAGCCCCGACACCCGCCAACACCCGCTGACGCGCCCTGACGGGCTTGTCTGCTCCCGGCATCCGCTTACAGACAAGCTGTGACCGTCTCCGGGAGCTGCATGTGTCAGAGGTTTTCACCGTCATCACCGAAACGCGCGAGACGAAAGGGCCTCGTGATACGCCTATTTTTATAGGTTAATGTCATGATAATAATGGTTTCTTAGACGTCAGGTGGCACTTTTCGGGGAAATGTGCGCGGAACCCCTATTTGTTTATTTTTCTAAATACATTCAAATATGTATCCGCTCATGAgacaatAACCCTGATAAATGCTTCaataatattgaaAAAGGAAGagtATGaGtAtTcaAcatTtcCGTGTcgcccTTAttccccTTTTTTg
>RH017-11_C06 - GSC RH01711.CR C06 (693) Warning: Vector Segment;
gatGGGTGCAGTCATAACTTCGTATATCATACCCTATACGAAGTTATCCTAGCGTGCcctattaagcGGCCGCCCGCTACAGAAGGCCATATACCGTTcctatAAGCTATCATATACGAACGGTGACAGGCACCCGAGCTCAGGAATTCACTGGCCGTCGTTTTACAACGTCGTGACTGGGAAAACCCTGGCGTTACCCAACTTAATCGCCTTGCAGCACATCCCCCTTTCGCCAGCTGGCGTAATAGCGAAGAGGCCCGCACCGATCGCCCTTCCCAACAGTTGCGCAGCCTGAATGGCGAATGGCGCCTGATGCGGTATTTTCTCCTTACGCATCTGTGCGGTATTTCACACCGCATATGGTGCACTCTCAGTACAATCTGCCCTGATGCCGCATAGTTaagcCAGCCCCGACACCCGCCAACACCCGCTGACGCGCCCTGACGGGCTTGTCTGCTCCCGGCATCCGCTTACAGACAAGCTGTGACCGTCTCCGGGAGCTGCATGTGTCAGAggTTTTCACCGTCATCACCGAAACGCGCGAGACGAAAGGGCCTCGTGATACGCCTATTTTTATAGGTTAATGTcatGATAATAATGGTTTCtTAGaCGTCaGGTGGCACTTTTCGGGGAAATGTtGcGCGGAACCCctATTTTGTTTATTTttctaaATACATTTCAAATatgtatccG
>RH017-11_C07 - GSC RH01711.CR C07 (502) Warning: Vector Segment;
gTGCAGtcaTAACTTCGTATAATCTACCCTATACGAAGTTATCCTAGCGTGccccttaagaggCCGCCCGCTACAGAAGGCCATATACCGTtcctttacaatacAATATACAACGGTAACAGGCACCCGAGCTCAGGAATTCACTGGCCGTCGTTTTACAACGTCGtGACTGGGAAAACCCTGGCGTTACCCAACTTAATCGCCTTGCAGCACATCCCCCTTTCGCCAGCTGGCGTAATAGCGAAGAGGCCCGCACCGATCGCCCTTCCCAACAGTTGCGCAGCCTGAATGGCGAATGGCGCCTGATGCGGTATTTTCTCCTTACGCATCTGTGCGGTATTTCACACCGCATATGGTGCACTCTCAGTACAATCTGCTCTGATGCCGCATAGTtttttttgcCCCGACACCCGCCAACACCCGCTGACGCGCCCTGACGGGCTTgtttgctCCCGGCAtccGCTTAcagacaagctGtgaCCGTCtccggGAGCtgcatGTG
>RH017-11_C08 - GSC RH01711.CR C08 (594) Warning: Vector Segment;
gatGGGTGcagtCaTaACTTCGTATACCCTATCCTATACGAAGTTATCCTAGCGTGCccctttaagCGGCCGCCCGCTACAGAAGGCCATATACCGTTcctttACAGTACCATATACGAACGGTAACAGGCACCCGAGCTCAGGAATTCACTGGCCGTCGTTTTACAACGTCGTGACTGGGAAAACCCTGGCGTTACCCAACTTAATCGCCTTGCAGCACATCCCCCTTTCGCCAGCTGGCGTAATAGCGAAGAGGCCCGCACCGATCGCCCTTCCCAACAGTTGCGCAGCCTGAATGGCGAATGGCGCCTGATGCGGTATTTTCTCCTTACGCATCTGTGCGGTATTTCACACCGCATATGGTGCACTCTCAGTACAATCTGCTCTGATGCCGCATAGTTattccAGCCCCGACACCCGCCAACACCCGCTGACGCGCCCTGACGGGCTTGTCTGCTCCCGGCATCCGCTTACAGACAagCTGTGACCGTCTCCGGGAGCTGCATGTGTCaGaggTTTTCACCGTCAtcaccgAAAcgcgCGAGACGAAAGGGCCTCgtgAtAcgCCTAtttctatAggttaaTGtCATGATa
>RH017-11_C09 - GSC RH01711.CR C09 (781) Warning: Vector Segment;
ggTGCAGTCATAACTTCGTATACCCTACACTATACGAAGTTATCCTAGCGTGCcccatacagCGGCCGCCCGCTACAGAAGGCCATATACCGTTCGTATACCCTACTCTATACGAACGGTAACAGGCACCCGAGCTCAGGAATTCACTGGCCGTCGTTTTACAACGTCGTGACTGGGAAAACCCTGGCGTTACCCAACTTAATCGCCTTGCAGCACATCCCCCTTTCGCCAGCTGGCGTAATAGCGAAGAGGCCCGCACCGATCGCCCTTCCCAACAGTTGCGCAGCCTGAATGGCGAATGGCGCCTGATGCGGTATTTTCTCCTTACGCATCTGTGCGGTATTTCACACCGCATATGGTGCACTCTCAGTACAATCTGCTCTGATGCCGCATAGTTAAGCCAGCCCCGACACCCGCCAACACCCGCTGACGCGCCCTGACGGGCTTGTCTGCTCCCGGCATCCGCTTACAGACAAGCTGTGACCGTCTCCGGGAGCTGCATGTGTCAGAGGTTTTCACCGTCATCACCGAAACGCGCGAGACGAAAGGGCCTCGTGATACGCCTATTTTTATAGGTTAATGTCATGATAATAATGGTTTCTTAGACGTCAggtGGCACTTTTCGGGGAAATGTGCGCGGAACCCCTATTTGTTTATTTTTCTAAAATACATtcaaatATGTATCCGCTCATGaGacAATAACCCTGaTAAATGCTTCAAtaattttgAAaaaggaAGAGtATGaGTATTCAACATTTCCGTGtcgcCCCTTattccCcTT
>RH017-11_C10 - GSC RH01711.CR C10 (742) Warning: Vector Segment;
tgctCTgatgGGTGCAGTCATAACTTCGTATAATCTAACCTATACGAAGTTATCCTAGCGTGCcacattcagCGGCCGCCCGCTACAGAAGGCCATATACCGTTCGTATAGCATAGGTTATACGAACGGTAACAGGCACCCGAGCTCAGGAATTCACTGGCCGTCGTTTTACAACGTCGTGACTGGGAAAACCCTGGCGTTACCCAACTTAATCGCCTTGCAGCACATCCCCCTTTCGCCAGCTGGCGTAATAGCGAAGAGGCCCGCACCGATCGCCCTTCCCAACAGTTGCGCAGCCTGAATGGCGAATGGCGCCTGATGCGGTATTTTCTCCTTACGCATCTGTGCGGTATTTCACACCGCATATGGTGCACTCTCAGTACAATCTGCTCTGATGCCGCATAGTTAAGCCAGCCCCGACACCCGCCAACACCCGCTGACGCGCCCTGACGGGCTTGTCTGCTCCCGGCATCCGCTTACAGACAAGCTGTGACCGTCTCCGGGAGCTGCATGTGTCAGAGGTTTTCACCGTCATCACCGAAACGCGCGAGACGAAAGGGCCTCGTGATACGCCTATTTTTATAGgttAATGTCATGATAATAATGGTTTCTTAGACGTCAGGTGGCACTTTTcgGGGAAATGTGCGCGGAACCCCTAtttGTTTATTTTTTctaaatacattcAaatATGtatccGcTCATGagacaataaccctgaaaaatgCTTcAATAATATTGaAAa
>RH017-11_C11 - GSC RH01711.CR C11 (567) Warning: Vector Segment;
gGGtgCAGTCATAACttCgTATATCCTACCCTATACGAAGTTATCCTAGCGTGCcctttacagCGGCCGCCCGCTACAGAAGGCCATATACCGTTcctatAGGCTAACATATACGAACGGTAACAGGCACCCGAGCTCAGGAATTCACTGGCCGTCGTTTTACAACGTCGTGACTGGGAAAACCCTGGCGTTACCCAACTTAATCGCCTTGCAGCACATCCCCCTTTCGCCAGCTGGCGTAATAGCGAAGAGGCCCGCACCGATCGCCCTTCCCAACAGTTGCGCAGCCTGAATGGCGAATGGCGCCTGATGCGGTATTTTCTCCTTACGCATCTGTGCGGTATTTCACACCGCATATGGTGCACTCTCAGTACAATCTGCTCTGATGCCGCATAGTTAAtccagCCCCGACACCCGCCAACACCCGCTGACGCGCCCTGACGGGCTTGTCTGCTcCCGGCATCCGCTTACAGACAAGCTGTGACCGtCtccggGAGCTGcatGTGTCggAGGTTTtctccgtcATCACCGAAAcgcgcGaGACGAAAGGGCCTCGTGATACgccTa
>RH017-11_C12 - GSC RH01711.CR C12 (715) Warning: Vector Segment;
gtGCAGTCATAACTTCGTATATGTTACAATATACGAAGTTATCCTAGCGTGCcccatacaGCGGCCGCCCGCTACAGAAGGCCATATACCGTTcctatAACCTACCATATACGAACGGTAACAGGCACCCGAGCTCAGGAATTCACTGGCCGTCGTTTTACAACGTCGTGACTGGGAAAACCCTGGCGTTACCCAACTTAATCGCCTTGCAGCACATCCCCCTTTCGCCAGCTGGCGTAATAGCGAAGAGGCCCGCACCGATCGCCCTTCCCAACAGTTGCGCAGCCTGAATGGCGAATGGCGCCTGATGCGGTATTTTCTCCTTACGCATCTGTGCGGTATTTCACACCGCATATGGTGCACTCTCAGTACAATCTGCTCTGATGCCGCATAGTTAagcCAGCCCCGACACCCGCCAACACCCGCTGACGCGCCCTGACGGGCTTGTCTGCTCCCGGCATCCGCTTACAGACAAGCTGTGACCGTCTCCGGGAGCTGCATGTGTCAGAGGTTTTCACCGTCATCACCGAAACGCGCGGGACGAAAGGGCCTCGTGATACGCCTATTTTTATAGGTTaatGTCATGATAATAATGGTTTCTTAGACGTCAGgTGGcacttTTCggGGAAATGTGCGCGGAACCCCTatttgtttaTTTTTctaaATACAtTCaaaTATgtatccGCTcatgagACaataaCCCTGAtaaatGCTt
>RH017-11_C13 - GSC RH01711.CR C13 (364) Warning: Vector Segment;
GGTGcagTCATAACTTCGTATAGCCTACCCTATACGAAGTTATCCTAGCGTGCcactttacagcGGCCGCCCGCTACAGAAGGCCATATACCGTTcctttacagtacCCTATACGaACGGTAACAGGCACCCGAGCTCAGGAATTCACTGGCCGTCGTTTTACAACGtctttcctgGGAAAACCCTGGCGTTACCCAACTTAATCGCCTTGCAGCACATCCCCCTTTCGCCAGCTGGCGTAATAGCGAAGAGGCCCGCACCGATCGCCCTTCCCAACAGTTGCGCagcCTGAATGGCGAATGGCGCCTGATGCGGTATTTTcTCCTTACGCATcTgTGCGGTatttcACACCGCATATGGTGCA
>RH017-11_C14 - GSC RH01711.CR C14 (829) Warning: Vector Segment;
ctctGatGGGTGCAGTCATAACTTCGTATAACTTACCCTATACGAAGTTATCCTAGCGTGCccagttaGCGGCCGCCCGCTACAGAAGGCCATATACCGTTCGTATATCCTACGCTATACGAACGGTAACAGGCACCCGAGCTCAGGAATTCACTGGCCGTCGTTTTACAACGTCGTGACTGGGAAAACCCTGGCGTTACCCAACTTAATCGCCTTGCAGCACATCCCCCTTTCGCCAGCTGGCGTAATAGCGAAGAGGCCCGCACCGATCGCCCTTCCCAACAGTTGCGCAGCCTGAATGGCGAATGGCGCCTGATGCGGTATTTTCTCCTTACGCATCTGTGCGGTATTTCACACCGCATATGGTGCACTCTCAGTACAATCTGCTCTGATGCCGCATAGTTAAGCCAGCCCCGACACCCGCCAACACCCGCTGACGCGCCCTGACGGGCTTGTCTGCTCCCGGCATCCGCTTACAGACAAGCTGTGACCGTCTCCGGGAGCTGCATGTGTCAGAGGTTTTCACCGTCATCACCGAAACGCGCGAGACGAAAGGGCCTCGTGATACGCCTATTTTTATAGGTTAATGTCATGATAATAATGGTTTCTTAGACGTCAGGTGGCACTTTTCGGGGAAATGTGCGCGGAACCCCTATTTGTTTATTTTTCTAAAATACATTCAAAtAtgtAtCCGcTcATGAGACAATAACCCTGATAAATGCTTCAataatattgAAAAAGGAAGagtAtgagtatTCAACATTtccgtGTcGCCcttattcCcTtttttgcggcatTTttgcCtttcttGTTTTTTgctcaCcccaga
>RH017-11_C15 - GSC RH01711.CR C15 (801) Warning: Vector Segment;
CtgatGGGTGCAGTCATAACTTCGTATAGCCTACAGTATACGAAGTTATCCTAGCGTGCCagagaCAGCGGCCGCCCGCTACAGAAGGCCATATACCGTTCGTATATACTACCTTATACGAACGGTAACAGGCACCCGAGCTCAGAATTCACTGGCCGTCGTTTTACAACGTCGTGACTGGGAAAACCCTGGCGTTACCCAACTTAATCGCCTTGCAGCACATCCCCCTTTCGCCAGCTGGCGTAATAGCGAAGAGGCCCGCACCGATCGCCCTTCCCAACAGTTGCGCAGCCTGAATGGCGAATGGCGCCTGATGCGGTATTTTCTCCTTACGCATCTGTGCGGTATTTCACACCGCATATGGTGCACTCTCAGTACAATCTGCTCTGATGCCGCATAGTTAAGCCAGCCCCGACACCCGCCAACACCCGCTGACGCGCCCTGACGGGCTTGTCTGCTCCCGGCATCCGCTTACAGACAAGCTGTGACCGTCTCCGGGAGCTGCATGTGTCAGAGGTTTTCACCGTCATCACCGAAACGCGCGAGACGAAAGGGCCTCGTGATACGCCTATTTTTATAGGTTAATGTCATGATAATAATGGTTTCTTAGACGTCAGGTGGCACTTTTCGGGGAAATGTGCGCGGAACCCCTATTTGTTTATTTTTCTAAATACATTCAAATATGTATCCGCTCATGAGACAATAACCCTGATAAATGCTTCAATAATATTGAAAAAGGAAGAGTATGAGTATTCAACATTTCCGTgtcgccCTTATTCCCTTTTTTTGCGGCATTTtGCC
>RH017-11_C16 - GSC RH01711.CR C16 (731) Warning: Vector Segment;
tgctctgatGGGTGCagtctAACTTCGTAtaaATATCCTATACGAAGTTATCCTAGCGTGCcccattacaGCGGCCGCCCGCTACAGAAGGCCATATACCGTTCGTATAAAATACCATATACGAACGGTAACAGGCACCCGAGCTCAGGAATTCACTGGCCGTCGTTTTACAACGTCGTGACTGGGAAAACCCTGGCGTTACCCAACTTAATCGCCTTGCAGCACATCCCCCTTTCGCCAGCTGGCGTAATAGCGAAGAGGCCCGCACCGATCGCCCTTCCCAACAGTTGCGCAGCCTGAATGGCGAATGGCGCCTGATGCGGTATTTTCTCCTTACGCATCTGTGCGGTATTTCACACCGCATATGGTGCACTCTCAGTACAATCTGCTCTGATGCCGCATAGTTAAGCCAGCCCCGACACCCGCCAACACCCGCTGACGCGCCCTGACGGGCTTGTCTGCTCCCGGCATCCGCTTACAGACAAGCTGTGACCGTCTCCGGGAGCTGCATGTGTCAGAGGTTTTCACCGTCATCACCGAAACGCGCGAGACGAAAGGGCCTCGTGATACGCCTATTTTTATAGGTTAATGTCATGATAATAATGGTTTCTTAGACGTCAGGTGGCACTTTTCGGGgaaATGTGCGCGGAACCCcTATTttgttattTTTctaaatacattcAAAtatgtaTCCGCTcatgagaCAATAACCCtgataaATGCTTcaataa
>RH017-11_C17 - GSC RH01711.CR C17 (115) 
CTTCGTATACAATAACCTATACGAAGTTATCCTAGCGTGcccttacaGCGGCCGCCCGCTACAGAAGGCCATATACCGTTcctttACCCTATCCTATACGAACGGTAACAGGCAC
>RH017-11_C18 - GSC RH01711.CR C18 (58) Warning: Vector Segment;
gGGTGCAGTCATAACTTCGTATAATATACCCTATACGAAGTTATCCTAGCGTGcccTt
>RH017-11_C19 - GSC RH01711.CR C19 (86) 
CTAGCGTGCcctaTTacAGCGGCCGCCCGCTACAGAAGGCCATATACCGTTcgtatACCTTATAATATACGAACGGTAACAGGCAC
>RH017-11_C20 - GSC RH01711.CR C20 (740) Warning: Vector Segment;
tgGGtgcAGTCaTaactTCGTATAGCATACGCTATACGAAGTTATCCTAGCGTGCcatataCAGCGGCCGCCCGCTACAGAAGGCCATATACCGTTCGTATACCCTACTATATACGAACGGTAACAGGCACCCGAGCTCAGGAATTCACTGGCCGTCGTTTTACAACGTCGTGACTGGGAAAACCCTGGCGTTACCCAACTTAATCGCCTTGCAGCACATCCCCCTTTCGCCAGCTGGCGTAATAGCGAAGAGGCCCGCACCGATCGCCCTTCCCAACAGTTGCGCAGCCTGAATGGCGAATGGCGCCTGATGCGGTATTTTCTCCTTACGCATCTGTGCGGTATTTCACACCGCATATGGTGCACTCTCAGTACAATCTGCTCTGATGCCGCATAGTTAAGCCAGCCCCGACACCCGCCAACACCCGCTGACGCGCCCTGACGGGCTTGTCTGCTCCCGGCATCCGCTTACAGACAAGCTGTGACCGTCTCCGGGAGCTGCATGTGTCAGAGGTTTTCACCGTCATCACCGAAACGCGCGAGACGAAAGGGCCTCGTGATACGCCTAtttTTATAggTTAATGTCATGATAATAATGGTTTCtTAGACGTCAGGTGGCACTTttcgGGGAAATGtGcGCGGAacccCTAtttGtTtatttTtCTAAATACAttcaaatatgtATTCCGCTcatGAgACaataaccctgaTaAatgcttcaataatattgaaaaaggaag
>RH017-11_C21 - GSC RH01711.CR C21 (85) 
CTAGCGTGCCagagaCAGCGGCCGCCCGCTACAGAAGGCCATATACCGTTCGTATAGCGTACTCTATACGAACGGTAACAGGCAC
>RH017-11_C22 - GSC RH01711.CR C22 (677) Warning: Vector Segment;
ctgATGGgtgcagtcatAACTTCGTATAAGCTaccCTATACGAAGTTATCCTAGCGTGCcagagaCAGCGGCCGCCCGCTACAGAAGGCCATATACCGTTCGTATAGGCTAggATATACGAACGGTAACAGGCACCCGAGCTCAGGAATTCACTGGCCGTCGTTTTACAACGTCGtGACTGGGAAAACCCTGGCGTTACCCAACTTAATCGCCTTGCAGCACATCCCCCTTTCGCCAGCTGGCGTAATAGCGAAGAGGCCCGCACCGATCGCCCTTCCCAACAGTTGCGCAGCCTGAATGGCGAATGGCGCCTGATGCGGTATTTTCTCCTTACGCATCTGTGCGGTATTTCACACCGCATATGGTGCACTCTCAGTACAATCTGCTCTGATGCCGCATAGTTAAGCCAGCCCCGACACCCGCCAACACCCGCTGACGCGCCCTGACGGGCTTGTCTGCTCCCGGCATCCGCTTACAGACAAGCTGTGACCGTCTCcGGGAGCTGCATGTGTCAGAGGTTttcaccgTcgtcACCGAAACGCGCGAGAcgaAAGGGCCTcctGATACGCCTATTTTTAtagGTTAATGTCATGATAATAATGGTTTTCTtagacgtcaggtggCACTTttcgGGGAAATGtGcgcGGAACccctattTGTTTATTTTTctaaataca
>RH017-11_C23 - GSC RH01711.CR C23 (787) Warning: Vector Segment;
ttGaTGGGtGCAGTCATAACTTCGTATAACTTACCCTATACGAAGTTATCCTAGCGTGCcctataCAGCGGCCGCCCGCTACAGAAGGCCATATACCGTTCGTATACCATACAATATACGAACGGTAACAGGCACCCGAGCTCAGGAATTCACTGGCCGTCGTTTTACAACGTCGTGACTGGGAAAACCCTGGCGTTACCCAACTTAATCGCCTTGCAGCACATCCCCCTTTCGCCAGCTGGCGTAATAGCGAAGAGGCCCGCACCGATCGCCCTTCCCAACAGTTGCGCAGCCTGAATGGCGAATGGCGCCTGATGCGGTATTTTCTCCTTACGCATCTGTGCGGTATTTCACACCGCATATGGTGCACTCTCAGTACAATCTGCTCTGATGCCGCATAGTTAAGCCAGCCCCGACACCCGCCAACACCCGCTGACGCGCCCTGACGGGCTTGTCTGCTCCCGGCATCCGCTTACAGACAAGCTGTGACCGTCTCCGGGAGCTGCATGTGTCAGAGGTTTTCACCGTCATCACCGAAACGCGCGAGACGAAAGGGCCTCGTGATACGCCTATTTTTATAGGTTAATGTCATGATAATAATGGTTTCTTAGACGTCAGGTGGCACTTTTCGGGGAAATGTGCGCGGAACCCCTATTTGTTTATTTTTCTAAATACAttcaaatATGTATCCGCTCATGAGACAATAACCCTGATAAATGCTTCAATAATATTGAAAAAGgaagaatatGAgTATTtcaacatttCCGTGtcgcCCCTtatTCCCTTT
>RH017-11_C24 - GSC RH01711.CR C24 (729) Warning: Vector Segment;
GtGCAGTCataACTTCGTATAGCCTACGTTATACGAAGTTATCCTAGCGTGCCagattacaGCGGCCGCCCGCTACAGAAGGCCATATACCGTTCGTATAGCGTACACTATACGAACGGTAACAGGCACCCGAGCTCAGGAATTCACTGGCCGTCGTTTTACAACGTCGTGACCGGGAAAACCCTGGCGTTACCCAACTTAATCGCCTTGCAGCACATCCCCCTTTCGCCAGCTGGCGTAATAGCGAAGAGGCCCGCACCGATCGCCCTTCCCAACAGTTGCGCAGCCTGAATGGCGAATGGCGCCTGATGCGGTATTTTCTCCTTACGCATCTGTGCGGTATTTCACACCGCATATGGTGCACTCTCAGTACAATCTGCTCTGATGCCGCATAGTTAAGCCAGCCCCGACACCCGCCAACACCCGCTGACGCGCCCTGACGGGCTTGTCTGCTCCCGGCATCCGCTTACAGACAAGCTGTGACCGTCTCCGGGAGCTGCATGTGTCAGAGGTTTTCACCGTCATCACCGAAACGCGCGAGACGAAAGGGCCTCGTGATACGCCTATTTTTATAGGTTAATGTCATGATAATAATGGTTTCTTAGACGTCAGGTGGCACTTTTCGGGGAAATgtgcGCGGAACCCCTATTTGTTTATTTTTCTAAATACATTCAaAtAtgtATCCGCTcatgagaCAAtaaccCTGATaaatgcttcaataatATtGAA
>RH017-11_D01 - GSC RH01711.CR D01 (671) Warning: Vector Segment;
gGGTGCAGTCATAACTTCGTATAACGTACATTATACGAAGTTATCCTAGCGTGCcatgttacaGCGGCCGCCCGCTACAGAAGGCCATATACCGTTCGTATATCGTACCATATACGAACGGTAACAGGCACCCGAGCTCAGGAATTCACTGGCCGTCGTTTTACAACGTCGTGACTGGGAAAACCCTGGCGTTACCCAACTTAATCGCCTTGCAGCACATCCCCCTTTCGCCAGCTGGCGTAATAGCGAAGAGGCCCGCACCGATCGCCCTTCCCAACAGTTGCGCAGCCTGAATGGCGAATGGCGCCTGATGCGGTATTTTCTCCTTACGCATCTGTGCGGTATTTCACACCGCATATGGTGCACTCTCAGTACAATCTGCTCTGATGCCGCATAGTTAAGCCAGCCCCGACACCCGTCAACACCCGCTGACGCGCCCTGACGGGCTTGTCTGCTCCCGGCATCCGCTTACAGACAAGCTGTGACCGTCTCCGGGAGCTGCATGTGTCAGAGGTTTTCACCGTCATCACCGAAACGCGCGAGACGAAAGGGCCTCGTGATACGCCTATTTTTATAGGTTAATGTCATGATAATAATGGTTTcttagACGTCAGGTGGcACTTTtcgGGGAAATGTGcgcggaAcccctaTTTTGTTTATTTTttctaaAt
>RH017-11_D02 - GSC RH01711.CR D02 (664) Warning: Vector Segment;
ggGtGcAGTCATAACTTCGTATAGTGTATCATATACGAAGTTATCCTAGCGTGccattttacAGCGGCCGCCGCTACAGAAGGCCATATACCGTTCGTATACTCTACCATATACGAACGGTAACAGGCACCCGAGCTCAGGAATTCACTGGCCGTCGTTTTACAACGTCGTGACTGGGAAAACCCTGGCGTTACTCAACTTAATCGCCTTGCAGCACATCCCCCTTTCGCCAGCTGGCGTAATAGCGAAGAGGCCCGCACCGATCGCCCTTCCCAACAGTTGCGCAGCCTGAATGGCGAATGGCGCCTGATGCGGTATTTTCTCCTTACGCATCTGTGCGGTATTTCACACCGCATATGGTGCACTCTCAGTACAATCTGCTCTGATGCCGCATAGTTAAGCCAGCCCCGACACCCGCCAACACCCGCTGACGCGcCCTGACGGGCTTGTCTGCTCCCGGCATCCGCTTACAGACAAGCTGTGACCGTCTCCGGGAGCTGCATGTGTCAgaggTTTTCACCGTCATCACcgaAACGCGCGAGAcgaAAGGGCCtcgtGATACGCCTATTTTTTATAGGTtaatGtcATGAtaataaTGGTTTCtTagaCGTCagGTGGCACTTTTcggggAaAATGTGCGCGGAACCCCTATTtgtTTtatTTT
>RH017-11_D03 - GSC RH01711.CR D03 (136) 
tctGatGGGTGCAGTCATAACTTCGTATATCCTAACCTATACGAAGTTATCCTAGCGTGccctttacAGCGGCCGCCCGCTACAGAAGGCCATATACCGTTCGTATAGGCTACTCTATACGAACGGTAACAGGCAC
>RH017-11_D04 - GSC RH01711.CR D04 (763) Warning: Vector Segment;
GGTGCAGTCATAACTTCGTATAAATTAACCTATACGAAGTTATCCTAGCGTGCcctattacaGCGGCCGCCCGCTACAGAAGGCCATATACCGTTCGTATACTCTACCATATACGAACGGTAACAGGCACCCGAGCTCAGGAATTCACTGGCCGTCGTTTTACAACGTCGTGACTGGGAAAACCCTGGCGTTACCCAACTTAATCGCCTTGCAGCACATCCCCCTTTCGCCAGCTGGCGTAATAGCGAAGAGGCCCGCACCGATCGCCCTTCCCAACAGTTGCGCAGCCTGAATGGCGAATGGCGCCTGATGCGGTATTTTCTCCTTACGCATCTGTGCGGTATTTCACACCGCATATGGTGCACTCTCAGTACAATCTGCTCTGATGCCGCATAGTTAAGCCAGCCCCGACACCCGCCAACACCCGCTGACGCGCCCTGACGGGCTTGTCTGCTCCCGGCATCCGCTTACAGACAAGCTGTGACCGTCTCCGGGAGCTGcatGTGTCAGAGGTTTTCACCGTCATCACCGAAACGCGCGAGACGAAAGGGCCTCGTGATACGCCTATTTTTATAGGTTAATGTCATGATAATAATGGTTTCTTAGACGTCAGGTGGCACTTTTCGGGGAAAtgTGCGCGGAACCCCTATTTTGTTTATTTTTTCTAAATAcattcAAATATGTATCCGctcAtgagacaATAACCCTGATAAATGctTcaataAtATTGAAAaaGGAAgagttaTGagtattcaacATTTTc
>RH017-11_D05 - GSC RH01711.CR D05 (709) Warning: Vector Segment;
TctgATGGGTGCAGTCATAACTTCGTATAACCTACCATATACGAAGTTATCCTAGCGTGCccctttacAGCGGCCGCCCGCTACAGAAGGCCATATACCGTTCGTATACCGTACCATATACGAACGGTAACAGGCACCCGAGCTCAGGAATTCACTGGCCGTCGTTTTACAACGTCGTGACTGGGAAAACCCTGGCGTTACCCAACTTAATCGCCTTGCAGCACATCCCCCTTTCGCCAGCTGGCGTAATAGCGAAGAGGCCCGCACCGATCGCCCTTCCCAACAGTTGCGCAGCCTGAATGGCGAATGGCGCCTGATGCGGTATTTTCTCCTTACGCATCTGTGCGGTATTTCACACCGCATATGGTGCACTCTCAGTACAATCTGCTCTGATGCCGCATAGTTAAGCCAGCCCCGACACCCGCCAACACCCGCTGACGCGCCCTGACGGGCTTGTCTGCTCCCGGCATCCGCTTACAGACAAGCTGTGACCGTCTCCGGGAGCTGCATGTGTCAGAGGTTTTCACCGTCATCACCGAAACGCGCGAGACGAAAGGGCCTCGTGATACGCCTATttttaTAGGTTAATGTCatgatAATAATGGTTTCTTagaCGTCAGGTGGCACTTTTCGGGGAAATGTGCGCGGAACCCCTATTTGTTtatttttctaaatAcattcaaATATGtatCcGCTCATGagacaaTAA
>RH017-11_D06 - GSC RH01711.CR D06 (0) Warning: Poor Quality;
>RH017-11_D07 - GSC RH01711.CR D07 (514) Warning: Vector Segment;
GGGTgcgtcATAACTTCGTATAGTGTACCATATACGAAGTTATCCTAGCGTGcccttttaagggGCCGCCCGCTACAGAAGGCCATATACCGttcctttaccgtaCACTATACGAACGGAACAGGCACCCGAGCTCAGGAATTCACTGGCCGTCGTTTTACAACGTCGtGACTGGGAAAACCCTGGCGTTACCCAACTTAATCGCCTTGCAGCACATCCCCCTTTCGCCAGCTGGCGTAATAGCGAAGAGGCCCGCACCGATCGCCCTTCCCAACAGTTGCGCAGCCTGAATGGCGAATGGCGCCTGATGCGGTATTTTCTCCTTACGCATCTGTGCGGTATTTCACACCGCATATGGTGCACTCTCAGTACAATCTGCTCTGATGCCGCATAgtttttccatcCCCgaCACCCGCCAACACCCgcTGAcGcgcCCTGACGGGCTTGTCtgcTCCCGGCAtccgcTTACagacaaactgtgaccgTCTCCgggagctgcATGTGttagatgTTt
>RH017-11_D08 - GSC RH01711.CR D08 (731) Warning: Vector Segment;
gGGtGcagTcataACTTCGTATAGTTTAGCCTATACGAAGTTATCCTAGCGTGccctttacAGCGGCCGCCCGCTACAGAAGGCCATATACCGTTCGTATATCCTATACTATACGAACGGTAACAGGCACCCGAGCTCAGGAATTCACTGGCCGTCGTTTTACAACGTCGTGACTGGGAAAACCCTGGCGTTACCCAACTTAATCGCCTTGCAGCACATCCCCCTTTCGCCAGCTGGCGTAATAGCGAAGAGGCCCGCACCGATCGCCCTTCCCAACAGTTGCGCAGCCTGAATGGCGAATGGCGCCTGATGCGGTATTTTCTCCTTACGCATCTGTGCGGTATTTCACACCGCATATGGTGCACTCTCAGTACAATCTGCTCTGATGCCGCATAGTTAAGCCAGCCCCGACACCCGCCAACACCCGCTGACGCGCCCTGACGGGCTTGTCTGCTCCCGGCATCCGCTTACAGACAAGCTGTGACCGTCTCCGGGAGCTGCATGTGTCAGAGGTTTTCACCGTCATCACCGAAACGCGCGAGACGAAAGGGCCTCGTGATACGCCTATTTTTATAGGTTAATGTCATGATAATAATGGTTTCTTagacGTCAGGTGGCACTTTTCGGGGAAATGTGCGCGGAACCCCTATTTGTTtatTTTTTCTAaatacATTCAAatatgtatcCgctcatGagaaaatAACCCTGATAAATgCttcaatAatAttgaA
>RH017-11_D09 - GSC RH01711.CR D09 (729) Warning: Vector Segment;
GGTGCAGTCATAACTTCGTATAGACTACACTATACGAAGTTATCCTAGCGTGCccttttacAGCGGCCGCCCGCTACAGAAGGCCATATACCGTTCGTATACACTATAATATACGAACGGTAACAGGCACCCGAGCTCAGGAATTCACTGGCCGTCGTTTTACAACGTCGTGACTGGGAAAACCCTGGCGTTACCCAACTTAATCGCCTTGCAGCACATCCCCCTTTCGCCAGCTGGCGTAATAGCGAAGAGGCCCGCACCGATCGCCCTTCCCAACAGTTGCGCAGCCTGAATGGCGAATGGCGCCTGATGCGGTATTTTCTCCTTACGCATCTGTGCGGTATTTCACACCGCATATGGTGCACTCTCAGTACAATCTGCTCTGATGCCGCATAGTTAAGCCAGCCCCGACACCCGCCAACACCCGCTGACGCGCCCTGACGGGCTTGTCTGCTCCCGGCATCCGCTTACAGACAAGCTGTGACCGTCTCCGGGAGCTGCATGTGTCAGAGGTTTTCACCGTCATCACCGAAACGCGCGAGACGAAAGGGCCTCGTGATACGCCTATTTTTATAGGTTAATGTCATGATAATAATGGTTTCTTAGACGTCAGGTGGCacttTTCGGGGAAATGTGCGCggaaccCCTATTTGtttatTTTTctaaataCATTCAAATATGTAtccgCtcatgaGACAATAACCCTGATAAATGCTTCAATtaatATTg
>RH017-11_D10 - GSC RH01711.CR D10 (767) Warning: Vector Segment;
tctgATGGGTGCAGTCATAACTTCGTATATCCTAACTTATACGAAGTTATCCTAGCGTGCcccattaCAGCGGCCGCCCGCTACAGAAGGCCATATACCGTTCGTATATCCTACCCTATACGAACGGTAACAGGCACCCGAGCTCAGGAATTCACTGGCCGTCGTTTTACAACGTCGTGACTGGGAAAACCCTGGCGTTACCCAACTTAATCGCCTTGCAGCACATCCCCCTTTCGCCAGCTGGCGTAATAGCGAAGAGGCCCGCACCGATCGCCCTTCCCAACAGTTGCGCAGCCTGAATGGCGAATGGCGCCTGATGCGGTATTTTCTCCTTACGCATCTGTGCGGTATTTCACACCGCATATGGTGCACTCTCAGTACAATCTGCTCTGATGCCGCATAGTTAAGCCAGCCCCGACACCCGCCAACACCCGCTGACGCGCCCTGACGGGCTTGTCTGCTCCCGGCATCCGCTTACAGACAAGCTGTGACCGTCTCCGGGAGCTGCATGTGTCAGAGGTTTTCACCGTCATCACCGAAACGCGCGAGACGAAAGGGCCTCGTGATACGCCTATTTTTATAGGTTAATGTCATGATAATAATGGTTTCTTAGACGTCAGGTGGCACTTTTCGGGGAAATGTGCGCGGAACCCCTATTTGTTTATTTTTCTAAATACATTCAAATATGTATCCGCTCATGAGACAATAaCCCTGataAATGCTtcaataatatTGAAAAAGGAAGAGtATGAGTATTCAACATTTCC
>RH017-11_D11 - GSC RH01711.CR D11 (48) 
cAGTCATAACTTCGTATAAATTAACGTATACGAAGTTAtgactGCACC
>RH017-11_D12 - GSC RH01711.CR D12 (675) Warning: Vector Segment;
GGTGCAGTCATAACTTCGTATAACTTACCCTATACGAAGTTATCCTAGCGTGCccttttacagCGGCCGCCCGCTACAGAAGGCCATATACCGTTcgtatAGCCTACCTTATACGAACGGTAACAGGCACCCGAGCTCAGGAATTCACTGGCCGTCGTTTTACAACGTcgtGACTGGGAAAACCCTGGCGTTACCCAACTTAATCGCCTTGCAGCACATCCCCCTTTCGCCAGCTGGCGTAATAGCGAAGAGGCCCGCACCGATCGCCCTTCCCAACAGTTGCGCAGCCTGAATGGCGAATGGCGCCTGATGCGGTATTTTCTCCTTACGCATCTGTGCGGTATTTCACACCGCATATGGTGCACTCTCAGTACAATCTGCTCTGATGCCGCATAGTTAAGCCAGCCCCGACACCCGCCAACACCCGCTGACGCGCCCTGACGGGCTTGTCTGCTCCCGGCATCCGCTTACAGACAAGCTGTGACCGTCTCCGGGAGCTGCATGTGTCAGAGGTTTTCACCGTCATCACCGAAACGCGCGAGACGAAAGGGCCTCGTGATACGCCTATTTTTATTAGGTTAATGTCATGATTAATAATGGTTTCttaGACgtcagGTGGCACTTTTTCGGGGAAAATGTGCGCGGAAACCCCTATTTGTTTATTTTTTCTAAAAt
>RH017-11_D13 - GSC RH01711.CR D13 (137) 
tcTGatgGGTGCAGTCATAAaCTTCGTATACCCTACCATATACGAAGTTATCCTAGCGTGCcacatacAGCGGCCGCCCGCTACAGAAGGCCATATACCGTTCGTATACCATAACTTATACGAACGGTAACAGGCAC
>RH017-11_D14 - GSC RH01711.CR D14 (807) Warning: Vector Segment;
TcTGATGGGTGCAGTCATAACTTCGTATACCGTAGGATATACGAAGTTATCCTAGCGTGCcacttacAGCGGCCGCCCGCTACAGAAGGCCATATACCGTTCGTATATCGTATCGTATACGAACGGTAACAGGCACCCGAGCTCAGGAATTCACTGGCCGTCGTTTTACAACGTCGTGACTGGGAAAACCCTGGCGTTACCCAACTTAATCGCCTTGCAGCACATCCCCCTTTCGCCAGCTGGCGTAATAGCGAAGAGGCCCGCACCGATCGCCCTTCCCAACAGTTGCGCAGCCTGAATGGCGAATGGCGCCTGATGCGGTATTTTCTCCTTACGCATCTGTGCGGTATTTCACACCGCATATGGTGCACTCTCAGTACAATCTGCTCTGATGCCGCATAGTTAAGCCAGCCCCGACACCCGCCAACACCCGCTGACGCGCCCTGACGGGCTTGTCTGCTCCCGGCATCCGCTTACAGACAAGCTGTGACCGTCTCCGGGAGCTGCATGTGTCAGAGGTTTTCACCGTCATCACCGAAACGCGCGAGACGAAAGGGCCTCGTGATACGCCTATTTTTATAGGTTAATGTCATGATAATAATGGTTTCTTAGACGTCAGGTGGCACTTTTCGGGGAAATGTGCGCGGAACCCCTATTTGTttattTTTCTAAATACattcaaATatgttaTCCGCTCATGAGACAATAACCCTGATAAAATGCTttcaatAatatTgaaaaaGGAAGAgtatgagtattcaaCATTTTccGTGtcgcccTTATTTCCCTTTTTttgcggcatTTTgc
>RH017-11_D15 - GSC RH01711.CR D15 (771) Warning: Vector Segment;
gaTGGGTGCAGTCATAACTTCGTATAACCTACACTATACGAAGTTATCCTAGCGTGCcacatacAGCGGCCGCCCGCTACAGAAGGCCATATACCGTTCGTATACCCTACCCTATACGAACGGTAACAGGCACCCGAGCTCAGGAATTCACTGGCCGTCGTTTTACAACGTCGTGACTGGGAAAACCCTGGCGTTACCCAACTTAATCGCCTTGCAGCACATCCCCCTTTCGCCAGCTGGCGTAATAGCGAAGAGGCCCGCACCGATCGCCCTTCCCAACAGTTGCGCAGCCTGAATGGCGAATGGCGCCTGATGCGGTATTTTCTCCTTACGCATCTGTGCGGTATTTCACACCGCATATGGTGCACTCTCAGTACAATCTGCTCTGATGCCGCATAGTTAAGCCAGCCCCGACACCCGCCAACACCCGCTGACGCGCCCTGACGGGCTTGTCTGCTCCCGGCATCCGCTTACAGACAAGCTGTGACCGTCTCCGGGAGCTGCATGTGTCAGAGGTTTTCACCGTCATCACCGAAACGCGCGAGACGAAAGGGCCTCGTGATACGCCTATTTTTATAGGTTAATGTCATGATAATAATGGTTTCTTAGACGTCAGGTGGCACTTTTCGGGGAAATGTGCGCGGAACCCCTATTTGTTTATTTTTCTAAATACATTcaaATATGTATCCGCTCatGAGACaataaccCTGATAAATGcttCaataatATTgaaaaAGgaaGaGTATGAGTATTCAACATTTCCGTGTCGCc
>RH017-11_D16 - GSC RH01711.CR D16 (714) Warning: Vector Segment;
gctctgatgGGTGcagtCATAACTTCGTATAGACTACCCTATACGAAGTTATCCTAGCGTGCcctattacAGCGGCCGCCCGCTACAGAAGGCCATATACCGTTCGTATACAGTACCATATACGAACGGTAACAGGCACCCGAGCTCAGGAATTCACTGGCCGTCGTTTTACAACGTCGTGACTGGGAAAACCCTGGCGTTACCCAACTTAATCGCCTTGCAGCACATCCCCCTTTCGCCAGCTGGCGTAATAGCGAAGAGGCCCGCACCGATCGCCCTTCCCAACAGTTGCGCAGCCTGAATGGCGAATGGCGCCTGATGCGGTATTTTCTCCTTACGCATCTGTGCGGTATTTCACACCGCATATGGTGCACTCTCAGTACAATCTGCTCTGATGCCGCATAGTTAAGCCAGCCCCGACACCCGCCAACACCCGCTGACGCGCCCTGACGGGCTTGTCTGCTCCCGGCATCCGCTTACAGACAAGCTGTGACCGTCTCCGGGAGCTGCATGTGTCAgaGGTTTTCACCGTCATCACCGAAACGCGCGAGACGAAAGGGCCTCGTGATACGCCTATTTTTATAGGTTAATGTCATGataATAATGGTTTCTTaGAcgTCAggtGGCacTTTTCGgGGAAATGtgcGCGGAACCCCTATTTgtttattttTCTAaatAcattcAAATATGTATccgctcttgAGacaataACCc
>RH017-11_D17 - GSC RH01711.CR D17 (715) Warning: Vector Segment;
GGGTGCAGTCATAACTTCGTATACGCTACTGTATACGAAGTTATCCTAGCGTGCccctttacaGCGGCCGCCCGCTACAGAAGGCCATATACCGTTcttATACGCTACCATATACGAACGGTAACAGGCACCCGAGCTCAGGAATTCACTGGCCGTCGTTTTACAACGTCGTGACTGGGAAAACCCTGGCGTTACCCAACTTAATCGCCTTGCAGCACATCCCCCTTTCGCCAGCTGGCGTAATAGCGAAGAGGCCCGCACCGATCGCCCTTCCCAACAGTTGCGCAGCCTGAATGGCGAATGGCGCCTGATGCGGTATTTTCTCCTTACGCATCTGTGCGGTATTTCACACCGCATATGGTGCACTCTCAGTACAATCTGCTCTGATGCCGCATAGTTAagccAGCCCCGACACCCGCCaacatttgcTGACGCGCCCTGACGGGCTTGTCTGCTCCCGGCATCCGCTTACAGACAAGCTGTGACCGTCTCCGGGAGCTGCATGTGTCAGAGGTTTTCACCGTCATCACCGAAACGCGCGAGACGAAAGGGCCTCGTGATACGCCTATTTTTATAGGTTAATGTCATGATAATAATGGTTTCTTAGACGTcaggTGGCACTTTTCGgGGAAATGTGCgcggaaCCCctatttgtTtattttTCTaaatACATTTCaaaTATGTATCCGCTcaTgagacaAtAacCCTGAtaaAa
>RH017-11_D18 - GSC RH01711.CR D18 (160) Warning: Vector Segment;
gGTgCagtctAACTTCGtAtacatACACTATACGAAGTTATCCTAGCGTGccccttaagcGGCCGCCCGCTACAGAAGGCCATATACCGttcctttAaaatAcatTATacgaACGGTAACAGGCAcCcGagctcaggaaTTCACtggccgtcgTtttaca
>RH017-11_D19 - GSC RH01711.CR D19 (130) 
gGGTGCAGTCATAActtCGTATATGCTACGCTATACGAACGGTATATGGCCTTctgtttcgGGCGGCCGCTGTCTCTGGCACGCTAGGATAACTtCtTaTAACGTACAATATACGAACGGTAACAGGCAC
>RH017-11_D20 - GSC RH01711.CR D20 (670) Warning: Vector Segment;
ctCTgatgGGTGCAGTCATAACTTCGTATAatgtaCaTtATACGAACGGTATATGGCCTTccgtttcGGGCGGCCGCTGTCTCTGGCACGCTAGGATAACTTCTTATagtGTACGATATACGAACGGTAACAGGCACCCGAGCTCAGGAATTCACTGGCCGTCGTTTTACAACgtcgtGACTGGGAAAACCCTGGCGTTACCCAACTTAATCGCCTTGCAGCACATCCCCCTTTCGCCAGCTGGCGTAATAGCGAAGAGGCCCGCACCGATCGCCCTTCCCAACAGTTGCGCAGCCTGAATGGCGAATGGCGCCTGATGCGGTATTTTCTCCTTACGCATCTGTGCGGTATTTCACACCGCATATGGTGCACTCTCAGTACAATCTGCTCTGATGCCGCATAGTTAAGCCAGCCCCGACACCCGCCAAcaccctcTGACGCGCCCTGACGGGCTTGTCTGCTCCCGGCATCCGCTTACAGACAAGCTGTGACCGTCTccgggAGCTGCATGTGTCAGAGGTTTTCaccGTCATCaccgaaacgcGCGAGacgaaaggGcctcgTGAtacgCCTATTTTTAtAggttAATGTcatGAtaatAATGGTTTtcttagacgtcaggtggccacttttcggGGGAAATGTGCGCGGaaCcCCTATTTGTTTATTT
>RH017-11_D21 - GSC RH01711.CR D21 (32) 
ctagcgtgccctttacagcggccgCccgctac
>RH017-11_D22 - GSC RH01711.CR D22 (581) Warning: Vector Segment;
tcaTAACTTCGTATAGCGTAGCGTATACGAAGTTATCCTAGCGTGccatatacAGCGGCCGCCCGCTACAGAAGGCCATATACCGTTCGTATATACTACCATATACGAACGGTAACAGGCACCCGAGCTCAGGAATTCACTGGCCGTCGTTTTACAACGtcctgaCTGGGAAAACCCTGGCGTTACCCAACTTAATCGCCTTGCAGCACATCCCCCTTTCGCCAGCTGGCGTAATAGCGAagagGCCCGCACCGATCGCCCTTCCCAACAGTTGCGCAGCCTGAATGGCGAATGGCGCCTGATGCGGTATTTTCTCCTTACGCATCTGTGCGGTATTTCACACCGCATATGGTGCACTCTcagtACAATCTGCTCTGATGCCGCATAGTTAAGCCAGCCCCGACACCCGCCAACACCCGCTgacgcgCCCTGACGGGCTTGTCTGCTCCCGGCATCCGCTTACagaCAAGCTGTGACCGTCTCCGGGAGCTGCATGTGTCAgaggTTTTcacCGTcatCACCCGAAACGcGcGagacgaaagggcctCGTGAtACgcctATTTTTataggttAAatgtcat
>RH017-11_D23 - GSC RH01711.CR D23 (770) Warning: Vector Segment;
gatGGGtGCAGTCATAACTTCGTATAGCCTACATTATACGAAGTTATCCTAGCGTGCcagagaCAGCGGCCGCCCGCTACAGAAGGCCATATACCGTTCGTATAGCCTATTATATACGAACGGTAACAGGCACCCGAGCTCAGGAATTCACTGGCCGTCGTTTTACAACGTCGTGACTGGGAAAACCCTGGCGTTACCCAACTTAATCGCCTTGCAGCACATCCCCCTTTCGCCAGCTGGCGTAATAGCGAAGAGGCCCGCACCGATCGCCCTTCCCAACAGTTGCGCAGCCTGAATGGCGAATGGCGCCTGATGCGGTATTTTCTCCTTACGCATCTGTGCGGTATTTCACACCGCATATGGTGCACTCTCAGTACAATCTGCTCTGATGCCGCATAGTTAAGCCAGCCCCGACACCCGCCAACACCCGCTGACGCGCCCTGACGGGCTTGTCTGCTCCCGGCATCCGCTTACAGACAAGCTGTGACCGTCTCCGGGAGCTGCATGTGTCAGAGGTTTTCACCGTCATCACCGAAACGCGCGAGACGAAAGGGCCTCGTGATACGCCTATTTTTATAGGTTAATGTCATGATAATAATGGTTTCTTAGACGTCAGGTGGCACTTTTCGGGGAAATGTGCGCGGAACCCCTATTTGTTTATTTTTCTAAATACATTCAAATATGTATCCGCTCATGAGACaaTAACCCTGATAAATgcttcaAtAATATTgAAAAAGGAAGAGTATGagtatTCAAcattTCCGTgTcgC
>RH017-11_D24 - GSC RH01711.CR D24 (761) Warning: Vector Segment;
tGGGTGcagTCATAACTTCGTATAACATAGCATATACGAAGTTATCCTAGCGTGCcatattacAGCGGCCGCCCGCTACAGAGGCCATATACCGTTCGTatAGCATACCCTATACGAACGGTAACAGGCACCCGAGCTCAGGAATTCACTGGCCGTCGTTTTACAACGTCGTGACTGGGAAAACCCTGGCGTTACCCAACTTAATCGCCTTGCAGCACATCCCCCTTTCGCCAGCTGGCGTAATAGCGAAGAGGCCCGCACCGATCGCCCTTCCCAACAGTTGCGCAGCCTGAATGGCGAATGGCGCCTGATGCGGTATTTTCTCCTTACGCATCTGTGCGGTATTTCACACCGCATATGGTGCACTCTCAGTACAATCTGCTCTGATGCCGCATAGTTAAGCCAGCCCCGACACCCGCCAACACCCGCTGACGCGCCCTGACGGGCTTGTCTGCTCCCGGCATCCGCTTACAGACAAGCTGTGACCGTCTCCGGGAGCTGCATGTGTCAGAGGTTTTCACCGTCATCACCGAAACGCGCGAGACGAAAGGGCCTCGTGATACGCCTATTTTTATAGGTTAATGTCATGATAATAATGGTTTCTTAGACGTCAGGTGGCACTTTTCGGGGAAATGTGCGCGGAACCCCTATTTGTTTATTTTTCTaaatacatTCAAATATGTATCCGCTCATGAGACaataaCCCTGATAAATGCTTCAataATATTGaaaaaggaaGAGtatgaGtATTCAacatTTTC
>RH017-11_E01 - GSC RH01711.CR E01 (717) Warning: Vector Segment;
GgtgCAGTCataaCTTCGTATACCCTACGCTATACGAAGTTATCCTAGCGTGCccctatacaGCGGCCGCCCGCTACAGAAGGCCATATACCGTTcgTATAAACTACACTATACGAACGGTAACAGGCACCCGAGCTCAGGAATTCACTGGCCGTCGTTTTACAACGtcttgaCTGGGAAAACCCTGGCGTTACCCAACTTAATCGCCTTGCAGCACATCCCCCTTTCGCCAGCTGGCGTAATAGCGAAGAGGCCCGCACCGATCGCCCTTCCCAACAGTTGCGCAGCCTGAATGGCGAATGGCGCCTGATGCGGTATTTTCTCCTTACGCATCTGTGCGGTATTTCACACCGCATATGGTGCACTCTCAGTACAATCTGCTCTGATGCCGCATAGTTAAGCCAGCCCCGACACCCGCCAACACCCGCTGACGCGCCCTGACGGGCTTGTCTGCTCCCGGCATCCGCTTACAGACAAGCTGTGACCGTCTCCGGGAGCTGCATGTGTCAGAGGTTTTCACCGTCATCACCGAAACGCGCGAGACGAAAGGGCCTCGTGATACGCCTATTTTTATAGGTTAATGTCATGATAATAATGGTTTCTtagacGTCAGGTGGcactTTtcgggGAAATGtgcgcggaacCCCTATTTgtttatTTTTTCTAAATACATTCAAATATGTAtccgcttctgagacaataACCCTGATAAAATGc
>RH017-11_E02 - GSC RH01711.CR E02 (779) Warning: Vector Segment;
gGTGCAGTCATAACTTCGTATAGGCTACAGTATACGAAGTTATCCTAGCGTGCCagatacAGCGGCCGCCCGCTACAGAAGGCCATATACCGTTCGTATAGGCTACACTATACGAACGGTAACAGGCACCCGAGCTCAGGAATTCACTGGCCGTCGTTTTACAACGTCGTGACTGGGAAAACCCTGGCGTTACCCAACTTAATCGCCTTGCAGCACATCCCCCTTTCGCCAGCTGGCGTAATAGCGAAGAGGCCCGCACCGATCGCCCTTCCCAACAGTTGCGCAGCCTGAATGGCGAATGGCGCCTGATGCGGTATTTTCTCCTTACGCATCTGTGCGGTATTTCACACCGCATATGGTGCACTCTCAGTACAATCTGCTCTGATGCCGCATAGTTAAGCCAGCCCCGACACCCGCCAACACCCGCTGACGCGCCCTGACGGGCTTGTCTGCTCCCGGCATCCGCTTACAGACAAGCTGTGACCGTCTCCGGGAGCTGCATGTGTCAGAGGTTTTCACCGTCATCACCGAAACGCGCGAGACGAAAGGGCCTCGTGATACGCCTATTTTTATAGGTTAATGTCATGATAATAATGGTTTCTTAGACGTCAggTGGCACTTTTCGGGGAAATGTGCGCGGAACCCCTATTTGTTTattTTTCTAAATACATTCAAATATGTATCCGcttctGaGacaATAACCCTGATAAATGCTTcaataaTATtGAAAaagGAAGagtatgaatattcaaCATTTCCGTGTCcgcccttattTCCCt
>RH017-11_E03 - GSC RH01711.CR E03 (653) Warning: Vector Segment;
atGGGTGCagTCATAACTTCGTATAACCTACCCTATACGAAGTTATCCTAGCGTGCcacattcAgCGGCCGCCCGCTACAGAAGGCCATATACCGTTcctatAAACTACTCTATACGGACGGTAACAGGCACCCGAGCTCAGGAATTCACTGGCCGTCGTTTTACAACGTCGTGACTGGGAAAACCCTGGCGTTACCCAACTTAATCGCCTTGCAGCACATCCCCCTTTCGCCAGCTGGCGTAATAGCGAAGAGGCCCGCACCGATCGCCCTTCCCAACAGTTGCGCAGCCTGAATGGCGAATGGCGCCTGATGCGGTATTTTCTCCTTACGCATCTGTGCGGTATTTCACACCGCATATGGTGCACTCTCAGTACAATCTGCTCTGATGCCGCATAGTTAAGCCAGCCCCGACACCCGCCAACACCCGCTGACGCGCCCTGACGGGCTTGTCTGCTCCCGGCATCCGCTTACAGACAAGCTGTGACCGTCTCCGGGAGCTGCATGTGTCAGAGGTTTTCACCGTCATCACCGAAACGCGCGAGACGAAAGGGCCTCGTGAtacgCCTATTTTTATAGGTTAATGTCATGATAATAATggTTTCTtagacgtcAgGTGGCACTTTTCGgggaAAtgtgcgcggGAACCCCtat
>RH017-11_E04 - GSC RH01711.CR E04 (670) Warning: Vector Segment;
tggggTGCAGTCATAACTTCGTATAGCGTACCATATACGAAGTTATCCTAGCGTGCCattttacAGCGGCCGCCCGCTACAGAAGGCCATATACCGTTCGTATATCCTAAGTTATACGAACGGTAACAGGCACCCGAGCTCAGGAATTCACTGGCCGTCGTTTTACAACGTCGTGACTGGGAAAACCCTGGCGTTACCCAACTTAATCGCCTTGCAGCACATCCCCCTTTCGCCAGCTGGCGTAATAGCGAAGAGGCCCGCACCGATCGCCCTTCCCAACAGTTGCGCAGCCTGAATGGCGAATGGCGCCTGATGCGGTATTTTCTCCTTACGCATCTGTGCGGTATTTCACACCGCATATGGTGCACTCTCAGTACAATCTGCTCTGATGCCGCATAGTTAAGCCAGCCCCGACACCCGCCAACACCCGCTGACGCGCCCTGACGGGCTTGTCTGCTCCCGGCATCCGCTTACAGACAAGCTgTGACCGTCTCCGGGAGCTGCATGTGTCAGAGGTTTTcaCCGTCATCACCGAAACGCGCGAGACGAAAGGGCCTCGTGATACGCCTATTTTTTATAGGTTAATGTCATGATAATAATGgtttcttagacgtcaGgTGGCACTTTTCGGGGAaattgtgcGCGgaaccccTaTttgTtTATTTTTTCT
>RH017-11_E05 - GSC RH01711.CR E05 (782) Warning: Vector Segment;
ggGTGCAGTCATAACTTCGTATAGCCTATGCTATACGAAGTTATCCTAGCGTGCccctgacagCGGCCGCCCGCTACAGAAGGCCATATACCGTTCGTATACACTACCCTATACGAACGGTAACAGGCACCCGAGCTCAGGAATTCACTGGCCGTCGTTTTACAACGTCGTGACTGGGAAAACCCTGGCGTTACCCAACTTAATCGCCTTGCAGCACATCCCCCTTTCGCCAGCTGGCGTAATAGCGAAGAGGCCCGCACCGATCGCCCTTCCCAACAGTTGCGCAGCCTGAATGGCGAATGGCGCCTGATGCGGTATTTTCTCCTTACGCATCTGTGCGGTATTTCACACCGCATATGGTGCACTCTCAGTACAATCTGCTCTGATGCCGCATAGTTAAGCCAGCCCCGACACCCGCCAACACCCGCTGACGCGCCCTGACGGGCTTGTCTGCTCCCGGCATCCGCTTACAGACAAGCTGTGACCGTCTCCGGGAGCTGCATGTGTCAGAGGTTTTCACCGTCATCACCGAAACGCGCGAGACGAAAGGGCCTCGTGATACGCCTATTTTTATAGGTTAATGTCATGATAATAATGGTTTCTTAGACGTCAGGTGGCACTTTTCGGGGAAATGTGCGCGGAACCCCTATTTGTTTatttttctAAatacATTCAAATAtgtatCCGCTCAtGagaCaataaacCCTGATAaatgctTCAATAATtATTGAAAAaggaagAGtAtgaatattccacatTtccgtGTCGCCCTTATtccctTt
>RH017-11_E06 - GSC RH01711.CR E06 (110) 
aTATTCTAAACTATACGAAGTTATCctagcGTGCcattttcagCGGCCGCCCGCTACAGAAGGCCATATACCGTtcTTATATCCTACACTATAcgaacGGTAACAGGCAC
>RH017-11_E07 - GSC RH01711.CR E07 (0) Warning: Poor Quality;
>RH017-11_E08 - GSC RH01711.CR E08 (760) Warning: Vector Segment;
gatGGGTGCAGTCATAACTTCGTATATTCTACGGTATACGAAGTTATCCTAGCGTGCcctttacaGCGGCCGCCCGCTACAGAAGGCCATATACCGTTCGTATATACTACCATATACGAACGGTAACAGGCACCCGAGCTCAGGAATTCACTGGCCGTCGTTTTACAACGTCGTGACTGGGAAAACCCTGGCGTTACCCAACTTAATCGCCTTGCAGCACATCCCCCTTTCGCCAGCTGGCGTAATAGCGAAGAGGCCCGCACCGATCGCCCTTCCCAACAGTTGCGCAGCCTGAATGGCGAATGGCGCCTGATGCGGTATTTTCTCCTTACGCATCTGTGCGGTATTTCACACCGCATATGGTGCACTCTCAGTACAATCTGCTCTGATGCCGCATAGTTAAGCCAGCCCCGACACCCGCCAACACCCGCTGACGCGCCCTGACGGGCTTGTCTGCTCCCGGCATCCGCTTACAGACAAGCTGTGACCGTCTCCGGGAGCTGCATGTGTCAGAGGTTTTCACCGTCATCACCGAAACGCGCGAGACGAAAGGGCCTCGTGATACGCCTATTTTTATAGGTTAATGTCATGATAATAATGGTTTCTTAGACGTCAGGTGGCACttttcGGGGAAATGTGCGCGGAACccctatttgTTTattTtTCTAAAtacattcAAATATGTAtccGctcaTGAGacaaTaaccCTGATaaaTGCTtcaataatATTGAAaaaggAAgAgtatgAgtattcaacaTt
>RH017-11_E09 - GSC RH01711.CR E09 (85) 
CTAGCGTGCcagtttcagCGGCCGCCCGCTACAGAAGGCCATATACCGTTcctatAGACTAACCTATACGAACGGTAACAGGCAC
>RH017-11_E10 - GSC RH01711.CR E10 (770) Warning: Vector Segment;
gaTGGGTGCAGTCATAACTTCGTATAACCTAACCTATACGAAGTTATCCTAGCGTGCcccttacaGCGGCCGCCCGCTACAGAAGGCCATATACCGTTCGtatATAGTAGCATATACGAACGGTAACAGGCACCCGAGCTCAGGAATTCACTGGCCGTCGTTTTACAACGTCGTGACTGGGAAAACCCTGGCGTTACCCAACTTAATCGCCTTGCAGCACATCCCCCTTTCGCCAGCTGGCGTAATAGCGAAGAGGCCCGCACCGATCGCCCTTCCCAACAGTTGCGCAGCCTGAATGGCGAATGGCGCCTGATGCGGTATTTTCTCCTTACGCATCTGTGCGGTATTTCACACCGCATATGGTGCACTCTCAGTACAATCTGCTCTGATGCCGCATAGTTAAGCCAGCCCCGACACCCGCCAACACCCGCTGACGCGCCCTGACGGGCTTGTCTGCTCCCGGCATCCGCTTACAGACAAGCTGTGACCGTCTCCGGGAGCTGCATGTGTCAGAGGTTTTCACCGTCATCACCGAAACGCGCGAGACGAAAGGGCCTCGTGATACGCCTATTTTTATAGGTTAATGTCATGATAATAATGGTTTCTTaGaCGTCAGGTGGCACTTTTTCGGGGAAATGTGCGCGGAACCCCTATTTGTttaTTTTTCTAAATACATTCAaaTATGTATCCGctcttgagacataaaccctgaTAAATGctttaAtAATATTTGAAAaaggaagagtatGaGTATTCaAcATTTCCGtgtc
>RH017-11_E11 - GSC RH01711.CR E11 (698) Warning: Vector Segment;
atggGGTGcagTCAtaaCTTCGTATATCCTACCTTATACGAAGTTATCCTAGCGTGCcctttacAGCGGCCGCCCGCTACAGAAGGCCATATACCGTTCGTATACCCTACCATATACGAACGGTAACAGGCACCCGAGCTCAGGAATTCACTGGCCGTCGTTTTACAACGTCGTGACTGGGAAAACCCTGGCGTTACCCAACTTAATCGCCTTGCAGCACATCCCCCTTTCGCCAGCTGGCGTAATAGCGAAGAGGCCCGCACCGATCGCCCTTCCCAACAGTTGCGCAGCCTGAATGGCGAATGGCGCCTGATGCGGTATTTTCTCCTTACGCATCTGTGCGGTATTTCACACCGCATATGGTGCACTCTCAGTACAATCTGCTCTGATGCCGCATAGTTAAGCCAGCCCCGACACCCGCCAACACCCGCTGACGcCCCCTGACGGGCTTGTCTGCTCCCGGCATCCGCTTACAGACAAGCTGTGACCGTCTCCGGGAGCTGCATGTGTCAGAGGTTTTCACCGTCATCACCGAAACGCGCGAGACGAAAGGGCCTCGTGATACGCCTATTTTTATAGGTTAATGTCATGATAATAATGGTTTCTTagACGTCAGGTGGCACTTTTcggGGAAATGTGCGCGGAACCCCTATTTGTTTATTTTTctaaataCattcaAaatatGTAtccgctcaTGA
>RH017-11_E12 - GSC RH01711.CR E12 (84) 
CTAGCGTGccctttaagcGGCCGCCCGCTACAGAAGGCCATATACCGtccttataatcgaACTTATACgaACGTTAACAGGCAC
>RH017-11_E13 - GSC RH01711.CR E13 (130) 
GGTGCAgTCATAACTTCGTATATACTACCGTATACGAAGTTATCCTAGCGTGCccctttacAGCGGCCGCCCGCTACAGAAGGCCATATACCGTTCGTATATTCTACGATATACGAACGGTAACAGGCAC
>RH017-11_E14 - GSC RH01711.CR E14 (718) Warning: Vector Segment;
GGGtGcagtCATAACTTCGTATAGCATACACTATACGAAGTTATCCTAGCGTGCccctttcagCGGCCGCCCGCTACAGAAGGCCATATACCGTTcctatATACTACAATATACGAACGGTAACAGGCACCCGAGCTCAGGAATTCACTGGCCGTCGTTTTACAACGTCGTGACTGGGAAAACCCTGGCGTTACCCAACTTAATCGCCTTGCAGCACATCCCCCTTTCGCCAGCTGGCGTAATAGCGAAGAGGCCCGCACCGATCGCCCTTCCCAACAGTTGCGCAGCCTGAATGGCGAATGGCGCCTGATGCGGTATTTTCTCCTTACGCATCTGTGCGGTATTTCACACCGCATATGGTGCACTCTCAGTACAATCTGCTCTGATGCCGCATAGTTAaTCCAGCCCCGACACCCGCCAACACCCGCTGACGCGCCCTGACGGGCTTGTCTGCTCCCGGCATCCGCTTACAGACAAGCTGTGACCGTCTCCGGGAGCTGCATGTGTCAGAGGTTTTCACCGTCATCACCGAAACGCGCGAGACGAAAGGGCCTCGTGATACGCCTATTTTTATAGGTTAATGTCATGATAataATGGTTTCTTagacgTCAGGTGGCActtttcgGGGAAATGTGCGCGGAACctctatttGTTTAtTTTTCTAAAATAcatTCAAATATGTTAtccGctcatgaGacaATAACCCTGATAAATGCt
>RH017-11_E15 - GSC RH01711.CR E15 (804) Warning: Vector Segment;
tCtgatgGGTGCAGTCATAACTTCGTATACCCTaccgtATACGAAGTTATCCTAGCGTGCcacatacAGCGGCCGCCCGCTACAGAAGGCCATATACCGTTCGTATAGCCTACCATATACGAACGGTAACAGGCACCCGAGCTCAGGAATTCACTGGCCGTCGTTTTACAACGTCGTGACTGGGAAAACCCTGGCGTTACCCAACTTAATCGCCTTGCAGCACATCCCCCTTTCGCCAGCTGGCGTAATAGCGAAGAGGCCCGCACCGATCGCCCTTCCCAACAGTTGCGCAGCCTGAATGGCGAATGGCGCCTGATGCGGTATTTTCTCCTTACGCATCTGTGCGGTATTTCACACCGCATATGGTGCACTCTCAGTACAATCTGCTCTGATGCCGCATAGTTAAGCCAGCCCCGACACCCGCCAACACCCGCTGACGCGCCCTGACGGGCTTGTCTGCTCCCGGCATCCGCTTACAGACAAGCTGTGACCGTCTCCGGGAGCTGCATGTGTCAGAGGTTTTCACCGTCATCACCGAAACGCGCGAGACGAAAGGGCCTCGTGATACGCCTATTTTTATAGGTTAATGTCATGATAATAATGGTTTCTTAGACGTCAGGTGGCACTTTTCGGGGAAATGTGCGCGGAACCCCTATTTTGTttaTTTTtctaaATACATTcaaaTATGTAtCCCGCTcatGAGACAAATAACcctgattaaatGCTtcAAtAATATTGAAAAAGGAAGAGtatgaGTATTCAaACATTTCCgtgttcgcccttatTCCcttttttGcGGCATTT
>RH017-11_E16 - GSC RH01711.CR E16 (732) Warning: Vector Segment;
ggGtGCAGTCATAAAcTTCGTATAGCCTAGACTATACGAAGTTATCCTAGCGTGCcctatacAGCGGCCGCCCGCTACAGAAGGCCATATACCGTTCGTATAGCTTACATTATACGAACGGTAACAGGCACCCGAGCTCAGGAATTCACTGGCCGTCGTTTTACAACGTCGTGACTGGGAAAACCCTGGCGTTACCCAACTTAATCGCCTTGCAGCACATCCCCCTTTCGCCGGCTGGCGTAATAGCGAAGAGGCCCGCACCGATCGCCCTTCCCAACAGTTGCGCAGCCTGAATGGCGAATGGCGCCTGATGCGGTATTTTCTCCTTACGCATCTGTGCGGTATTTCACACCGCATATGGTGCACTCTCAGTACAATCTGCTCTGATGCCGCATAGTTAAGCCAGCCCCGACACCCGCCAACACCCGCTGACGCGCCCTGACGGGCTTGTCTGCTCCCGGCATCCGCTTACAGACAAGCTGTGACCGTCTCCGGGAGCTGCATGTGTCAGAGGTTTTCACCGTCATCACCGAAACGCGCGAGACGAAAGGGCCTCGTGATACGCCTATTTTTATAGGTTAATGTCATGATAATAATGGTTTCttaGACGTCAGGTGGCACTTTTCGGGGAAATGTGCGCGGAACCCCTATTTgtttatttttctaatacATTCAAAATATGTATccGctcatGagaaaataAACCCTGataaATGCTTcAATAATATTGAa
>RH017-11_E17 - GSC RH01711.CR E17 (725) Warning: Vector Segment;
tctGATGGGTGCAGTCATAACTTCGTATAATCTACCCTATACGAAGTTATCCTAGCGTGCcccatacAGCGGCCGCCCGCTACAGAAGGCCATATACCGTTCGTATACCCTACCCTATACGAACGGTAACAGGCACCCGAGCTCAGGAATTCACTGGCCGTCGTTTTACAACGTCGtGACTGGGAAAACCCTGGCGTTACCCAACTTAATCGCCTTGCAGCACATCCCCCTTTCGCCAGCTGGCGTAATAGCGAAGAGGCCCGCACCGATCGCCCTTCCCAACAGTTGCGCAGCCTGAATGGCGAATGGCGCCTGATGCGGTATTTTCTCCTTACGCATCTGTGCGGTATTTCACACCGCATATGGTGCACTCTCAGTACAATCTGCTCTGATGCCGCATAGTTAAGCCAGCCCCGACACCCGCCAACACCCGCTGACGCGCCCTGACGGGCTTGTCTGCTCCCGGCATCCGCTTACAGACAAGCTGTGACCGTCTCCGGGAGCTGCATGTGTCAGAGGTTTTCACCGTCATCACCGAAACGCGCGAGACGAAAGGGCCTCGTGATACGCCTATTTTTATAGGTTAATGTCATGATAATAATGGTTTCTTAGAcgtcaGGTGGCACTTTtcggGGAaatGTGCGCGGAACCCCTATTTGTttattttTctaAATACATTCAaatatgtatcCgctcatgagaCAATTAACCcctgataaatGCTT
>RH017-11_E18 - GSC RH01711.CR E18 (136) 
ctgatgggGTgcagtctAACTTCGTATACACTAACTTATACGAAGTTATCCTAGCGTGCcactttacAGCGGCCGCCCGCTACAGAAGGCCATATACCGTTCGTATATGCTAAGATATACGAACGGTAACAGGCAC
>RH017-11_E19 - GSC RH01711.CR E19 (788) Warning: Vector Segment;
ctgatgGGtgcagTCATAACTTCGTATAAACTACCCTATACGAAGTTATCCTAGCGTGCcactttacAGCGGCCGCCCGCTACAGAAGGCCATATACCGTTCGTATACCTTACCCTATACGAACGGTAACAGGCACCCGAGCTCAGGAATTCACTGGCCGTCGTTTTACAACGTCGTGACTGGGAAAACCCTGGCGTTACCCAACTTAATCGCCTTGCAGCACATCCCCCTTTCGCCAGCTGGCGTAATAGCGAAGAGGCCCGCACCGATCGCCCTTCCCAACAGTTGCGCAGCCTGAATGGCGAATGGCGCCTGATGCGGTATTTTCTCCTTACGCATCTGTGCGGTATTTCACACCGCATATGGTGCACTCTCAGTACAATCTGCTCTGATGCCGCATAGTTAAGCCAGCCCCGACACCCGCCAACACCCGCTGACGCGCCCTGACGGGCTTGTCTGCTCCCGGCATCCGCTTACAGACAAGCTGTGACCGTCTCCGGGAGCTGCATGTGTCAGAGGTTTTCACCGTCATCACCGAAACGCGCGAGACGAAAGGGCCTCGTGATACGCCTATTTTTATAGGTTAATGTCATGATAATAATGGTTTCTTAGACGTCAGGTGGCACTTTTCGGGGAAATGTGCGCGGAACCCCTATTTGTTTATTTTTCTAAATACATTCAAATATGTATCCGCTCATGAGACAATAACCCTGATAaatGCTTCaatAATtatTGAAAAAggaagAGTATGAGTAtTcaaCATTTccgtgtcgcccTtattcccTTTT
>RH017-11_E20 - GSC RH01711.CR E20 (702) Warning: Vector Segment;
ctGatGGGTGCAGTCATAACTTCGTATAACCTAAGCTATACGAAGTTATCCTAGCGTGcccttttacaGCGGCCGCCCGCTACAGAAGGCCATATACCGTTcgtATAGCCTACAATATACGAACGGTAACAGGCACCCGAGCTCAGGAATTCACTGGCCGTCGTTTTACAACGTCGTGACTGGGAAAACCCTGGCGTTACCCAACTTAATCGCCTTGCAGCACATCCCCCTTTCGCCAGCTGGCGTAATAGCGAAGAGGCCCGCACCGATCGCCCTTCCCAACAGTTGCGCAGCCTGAATGGCGAATGGCGCCTGATGCGGTATTTTCTCCTTACGCATCTGTGCGGTATTTCACACCGCATATGGTGCACTCTCAGTACAATCTGCTCTGATGCCGCATAGTTAAGCCAGCCCCGACACCCGCCAACACCCGCTGACGCGCCCTGACGGGCTTGTCTGCTCCCGGCATCCGCTTACAGACAAGCTGTGACCGTCTCCGGGAGCTGCATGTGTCAGAGGTTTTCACCGTCatCACCGAAACGCGCGAGACGAAAGGGCCTCGTGATACGCCTATTTTTATAGGTTAATGTCATGATAATAATGGTTTCTTAGACGTCAGGTGGCACTTTTCGGGGAAATGTGCGCGGAACCCCTATTTGTTTATTTTTCTAAATACATTCAAAtATGTATCCGCTCATGAGA
>RH017-11_E21 - GSC RH01711.CR E21 (809) Warning: Vector Segment;
tgGGTGCAGTCATAACTTCGTATATTATACCCTATACGAAGTTATCCTAGCGTGCcccatacaGCGGCCGCCCGCTACAGAAGGCCATATACCGTTCGTATACTCTACCCTATACGAACGGTAACAGGCACCCGAGCTCAGGAATTCACTGGCCGTCGTTTTACAACGTCGTGACTGGGAAAACCCTGGCGTTACCCAACTTAATCGCCTTGCAGCACATCCCCCTTTCGCCAGCTGGCGTAATAGCGAAGAGGCCCGCACCGATCGCCCTTCCCAACAGTTGCGCAGCCTGAATGGCGAATGGCGCCTGATGCGGTATTTTCTCCTTACGCATCTGTGCGGTATTTCACACCGCATATGGTGCACTCTCAGTACAATCTGCTCTGATGCCGCATAGTTAAGCCAGCCCCGACACCCGCCAACACCCGCTGACGCGCCCTGACGGGCTTGTCTGCTCCCGGCATCCGCTTACAGACAAGCTGTGACCGTCTCCGGGAGCTGCATGTGTCAGAGGTTTTCACCGTCATCACCGAAACGCGCGAGACGAAAGGGCCTCGTGATACGCCTATTTTTATAGGTTAATGTCATGATAATAATGGTTTCTTAGACGTCAGGTGGCACTTTTCGGGGAAATGTGCGCGGAACCCCTATTTGTTTATTTTTCTAAATACATTCAAATATGTATCCGCTCATGAGACaatAACCCTGATAAATGCTTCAAtaatATTgaaaaaggaaGagtatGaGtAtTCAACATTTTCCGTGTCGCccttattccctTTTttgcGGCATTTTGCCTTCCTGTTTTT
>RH017-11_E22 - GSC RH01711.CR E22 (808) Warning: Vector Segment;
tgatggGtGCAGTCATAACTTCGTATagattacacTATACGAAGTTATCCTAGCGTGCCAGagaCAGCGGCCGCCCGCTACAGAAGGCCATATACCGTTCGTATActgtAcCCTATACGAACGGTAACAGGCACCCGAGCTCAGGAATTCACTGGCCGTCGTTTTACAACGTCGTGACTGGGAAAACCCTGGCGTTACCCAACTTAATCGCCTTGCAGCACATCCCCCTTTCGCCAGCTGGCGTAATAGCGAAGAGGCCCGCACCGATCGCCCTTCCCAACAGTTGCGCAGCCTGAATGGCGAATGGCGCCTGATGCGGTATTTTCTCCTTACGCATCTGTGCGGTATTTCACACCGCATATGGTGCACTCTCAGTACAATCTGCTCTGATGCCGCATAGTTAAGCCAGCCCCGACACCCGCCAACACCCGCTGACGCGCCCTGACGGGCTTGTCTGCTCCCGGCATCCGCTTACAGACAAGCTGTGACCGTCTCCGGGAGCTGCATGTGTCAGAGGTTTTCACCGTCATCACCGAAACGCGCGAGACGAAAGGGCCTCGTGATACGCCTATTTTTATAGGTTAATGTCATGATAATAATGGTTTCTTAGACGTCAGGTGGCACTTTTCGGGGAAATGTGCGCGGAACCCCTATTTGTTTAtttTTCTAAATACATTCAAATATGTATCcgctcatGAGACAATAACCCTGAtaaatgCttcaaTAATATTgaaaaaagaaGAGTAtgagtAttcaacatttccGtGTCGCCCTTATTcccttTTTTTgcggcatTttgCCTTCCttg
>RH017-11_E23 - GSC RH01711.CR E23 (779) Warning: Vector Segment;
CTCtgatggGTgCAGTCATAACTTCGTATAGACTACGCTATACGAAGTTATCCTAGCGTGCcagataCAGCGGCCGCCCGCTACAGAAGGCCATATACCGTTCGTATAGCCTACCCTATACGAACGGTAACAGGCACCCGAGCTCAGGAATTCACTGGCCGTCGTTTTACAACGTCGTGACTGGGAAAACCCTGGCGTTACCCAACTTAATCGCCTTGCAGCACATCCCCCTTTCGCCAGCTGGCGTAATAGCGAAGAGGCCCGCACCGATCGCCCTTCCCAACAGTTGCGCAGCCTGAATGGCGAATGGCGCCTGATGCGGTATTTTCTCCTTACGCATCTGTGCGGTATTTCACACCGCATATGGTGCACTCTCAGTACAATCTGCTCTGATGCCGCATAGTTAAGCCAGCCCCGACACCCGCCAACACCCGCTGACGCGCCCTGACGGGCTTGTCTGCTCCCGGCATCCGCTTACAGACAAGCTGTGACCGTCTCCGGGAGCTGCATGTGTCAGAGGTTTTCACCGTCATCACCGAAACGCGCGAGACGAAAGGGCCTCGTGATACGCCTATTTTTATAGGTTAATGTCATGATAATaaTGGTTTCTTAGACGTCAGGTGgcactTTTCGGGGAAATGtGCGCGgaacccCTATTTGTttatTtttctaaaTACATTCaaAtAtgtatccgcTCATGagacaATAACCCCTGatAAATGCttcAATAATattgaAAaaggaaaagtAtgagtattcaacATTTTccgtgTCGCCcT
>RH017-11_E24 - GSC RH01711.CR E24 (786) Warning: Vector Segment;
ctcTGatgGGGCAGTCataacTTCGTATAGCCTACCCTATACGAAGTTATCCTAGCGTGCCagattcaGCGGCCGCCCGCTACAGAAGGCCATATACCGTTCGTATATCATACGATATACGAACGGTAACAGGCACCCGAGCTCAGGAATTCACTGGCCGTCGTTTTACAACGTCGTGACTGGGAAAACCCTGGCGTTACCCAACTTAATCGCCTTGCAGCACATCCCCCTTTCGCCAGCTGGCGTAATAGCGAAGAGGCCCGCACCGATCGCCCTTCCCAACAGTTGCGCAGCCTGAATGGCGAATGGCGCCTGATGCGGTATTTTCTCCTTACGCATCTGTGCGGTATTTCACACCGCATATGGTGCACTCTCAGTACAATCTGCTCTGATGCCGCATAGTTAAGCCAGCCCCGACACCCGCCAACACCCGCTGACGCGCCCTGACGGGCTTGTCTGCTCCCGGCATCCGCTTACAGACAAGCTGTGACCGTCTCCGGGAGCTGCATGTGTCAGAGGTTTTCACCGTCATCACCGAAACGCGCGAGACGAAAGGGCCTCGTGATACGCCTATTTTTATAGGTTAATGTCATGATAATAATGGTTTCTTAGACGTCAGGTGGCACTTTTCGGGGAAATGTGCGCGGAACCCCTATTTGTTTATTTTTCTAAATACATTCAaatATGTATCCGcTCATGAGACAATAACCCTGATaaatgctttaataATATTGAAAAAggAAGAGtatgagttttccacaTTtccgTGTCGCCCTTATtccCTTt
>RH017-11_F01 - GSC RH01711.CR F01 (691) Warning: Vector Segment;
tGGGTGCAGTCATAACTTCGTATATCCTACGCTATACGAAGTTATCCTAGCGTGccccttacAGCGGCCGCCCGCTACAGAAGGCCATATACCGTtcttatAGCCTACTTTATACGAACGGTAACAGGCACCCGAGCTCAGGAATTCACTGGCCGTCGTTTTACAACGTCTtGACTGGGAAAACCCTGGCGTTACCCAACTTAATCGCCTTGCAGCACATCCCCCTTTCGCCAGCTGGCGTAATAGCGAAGAGGCCCGCACCGATCGCCCTTCCCAACAGTTGCGCAGCCTGAATGGCGAATGGCGCCTGATGCGGTATTTTCTCCTTACGCATCTGTGCGGTATTTCACACCGCATATGGTGCACTCTCAGTACAATCTGCTCTGATGCCGCATAGTTAAGCCAGCCCCGACACCCGCCAACACCCGCTGACGCGCCCTGACGGGCTTGTCTGCTCCCGGCATCCGCTTACAGACAAGCTGTGACCGTCTCCGGGAGCTGCATGTGTCAGAGGTTTTCACCGTCATCACCGAAACGCGCGAGACGAAAGGGCCTCGTGATACGCCTATTTTTATAGGTTAATGTCATGATAATAATGGTTTCTTAGACGTCAGGTGGCACTTTTCGGGGAAATGTGCGCGGAACCCCTATTTGTTTATTTTtctAAatacattCaaatatGTATCCGCTC
>RH017-11_F02 - GSC RH01711.CR F02 (140) 
gctctgAtggggtGCAGTCATAACTTCGTATACATTACCCTATACGAAGTTATCCTAGCGTGCCagtatacAGCGGCCGCCCGCTACAGAAGGCCATATACCGTTCGTATACCCTACCATATACGAACGGTAACAGGCAC
>RH017-11_F03 - GSC RH01711.CR F03 (775) Warning: Vector Segment;
ctgaTGGGTGCAGTCATAACTTCGTATATCCTAGAGTATACGAAGTTATCCTAGCGTGCcctatacAGCGGCCGCCCGCTACAGAAGGCCATATACCGTTCGTATATCCTAGGCTATACGAACGGTAACAGGCACCCGAGCTCAGGAATTCACTGGCCGTCGTTTTACAACGTCGTGACTGGGAAAACCCTGGCGTTACCCAACTTAATCGCCTTGCAGCACATCCCCCTTTCGCCAGCTGGCGTAATAGCGAAGAGGCCCGCACCGATCGCCCTTCCCAACAGTTGCGCAGCCTGAATGGCGAATGGCGCCTGATGCGGTATTTTCTCCTTACGCATCTGTGCGGTATTTCACACCGCATATGGTGCACTCTCAGTACAATCTGCTCTGATGCCGCATAGTTAAGCCAGCCCCGACACCCGCCAACACCCGCTGACGCGCCCTGACGGGCTTGTCTGCTCCCGGCATCCGCTTACAGACAAGCTGTGACCGTCTCCGGGAGCTGCATGTGTCAGAGGTTTTCACCGTCATCACCGAAACGCGCGAGACGAAAGGGCCTCGTGATACGCCTATTTTTATAGGTTAATGTCATGATAATAATGGTTTCTTAGACGTCAGGTGGCACTTTTCGGGGAAATGTGCGCGGAACCcctATTTGTTTATTTTTCTAAATACATTCAaatatgtATCCGctcctgaGACAATAACCCTGataaatgCTTCAataAtATTGAAAAAGGAAGaGTTATgaatattCAACAtTtccgtgtcgcCc
>RH017-11_F04 - GSC RH01711.CR F04 (128) 
gGTGCAGTCATAACTCGTATACACTAAATTATACGAAGTTATCCTAGCGTGccccatatagCGGCCGCCCGCTACAGAAGGCCATATACCGTTcgtTtagCCTAGTCTATACGAACGGTAACAGGCAC
>RH017-11_F05 - GSC RH01711.CR F05 (526) Warning: Vector Segment;
GGTGCAGTCATAACTTCGTATAACATACCCTATACGAAGTTATCCTAGCGTGCccctttcAGCGGCCGCCCGCTACAGAAGGCCATATACCGTtcttttaaCTTACCCTATACGAACGGTAACAGGCACCCGAGCTCAGGAATTCACTGGCCGTCGTTTTACAACGTcgtGACTGGGAAAACCCTGGCGTTACCCAACTTAATCGCCTTGCAGCACATCCCCCTTTCGCCAGCTGGCGTAATAGCGAAGAGGCCCGCACCGATCGCCCTTCCCAACAGTTGCGCAGCCTGAATGGCGAATGGCGCCTGATGCGGTATTTTCTCCTTACGCATCTGTGCGGTATTTCACACCGCATATGGTGCACTCTcagTACAATCTGCTCTGATGCCGCATAGTTaagcCAGCCCCGACACCCGCCAACACCCGCTGACGCGCCCTGACGGGCTTGTCTGCTCCCGGcatCcGCTTACagacAAGCTGCgAccgtCTCCggGAGCTGCatgtgTCAGaggtTTtcaccgTCATC
>RH017-11_F06 - GSC RH01711.CR F06 (720) Warning: Vector Segment;
ctgaTGGGTGCAGTCATAACTTCGTATAACCTACCCTATACGAAGTTATCCTAGCGTGCcccttacAGCGGCCGCCCGCTACAGAAGGCCATATACCGTtcctATAGCCTAAGTTATACGAACGGTAACAGGCACCCGAGCTCAGGAATTCACTGGCCGTCGTTTTACAACGTcttGACTGGGAAAACCCTGGCGTTACCCAACTTAATCGCCTTGCAGCACATCCCCCTTTCGCCAGCTGGCGTAATAGCGAAGAGGCCCGCACCGATCGCCCTTCCCAACAGTTGCGCAGCCTGAATGGCGAATGGCGCCTGATGCGGTATTTTCTCCTTACGCATCTGTGCGGTATTTCACACCGCATATGGTGCACTCTCAGTACAATCTGCTCTGATGCCGCATAGTTAAGCCAGCCCCGACACCCGCCAACACCCGCTGACGCGCCCTGACGGGCTTGTCTGCTCCCGGCATCCGCTTACAGACAAGCTGTGACCGTCTCCGGGAGCTGCATGTGTCAGAGGTTTTCACCGTCATCACCGAAACGCGCGAGACGAAAGGGCCTCGTGATACGCCTATTTTTATAGGTTAATGTCATGATaaTAATGGTTTCTTagaCGTCAGGTGGCACTTTTCGGGGAAATGTGCGCGgaacccCtatTtgtttaTTTTtctaaatacattcaAATATGTATCCGCTCATGAGACAATAACCCTGATAAATGC
>RH017-11_F07 - GSC RH01711.CR F07 (397) Warning: Vector Segment;
gtGcagTCATAACTTCGTATAACCTACCTTATACGAAGTTATCCTAGCGTGccctttaagagGCCGCCCGCTACAGAAGGCCATATACCGttcctttaaatacgaatACGAACGGTAACAGGCACCCGAGTCAGGAATTCACTGGCCGTCGTTTTACAACGTcgtgactgGGAAAACCCTGGCGTTACCCAACTTAATCGCCTTGCAGCACATCCCCCTTTCGCCAGCTGGCGTAATAGCGAAGAGGCCCGCACCGATCGCCCTTCCCAACAGTTGCGCAGCCTGAATGGCGAATGGCGCCTGATGCGGTATTTTCTCCTTACGCATctgTgCggtATTTCACaCcGCAtaaggtGCactctcagtacAAtctgcTctgatGCcgcATagttttTTT
>RH017-11_F08 - GSC RH01711.CR F08 (713) Warning: Vector Segment;
ctgatGGGTGCAGTCATAACTTCGTATATCCTACGCTATACGAAGTTATCCTAGCGTGCCccttacAgCGGCCGCCCGCTACAAAGGCCATATACCGTTCGTATACCATACGTTATACGAACGGTAACAGGCACCCGAGCTCAGGAATTCACTGGCCGTCGTTTTACAACGTCGTGACTGGGAAAACCCTGGCGTTACCCAACTTAATCGCCTTGCAGCACATCCCCCTTTCGCCAGCTGGCGTAATAGCGAAGAGGCCCGCACCGATCGCCCTTCCCAACAGTTGCGCAGCCTGAATGGCGAATGGCGCCTGATGCGGTATTTTCTCCTTACGCATCTGTGCGGTATTTCACACCGCATATGGTGCACTCTCAGTACAATCTGCTCTGATGCCGCATAGTTAAGCCAGCCCCGACACCCGCCAACACCCGCTGACGCGCCCTGACGGGCTTGTCTGCTCCCGGCATCCGCTTACAGACAAGCTGTGACCGTCTCCGGGAGCTGCATGTGTCAGAGGTTTTCACCGTCATCACCGAAACGCGCGAGACGAAAGGGCCTCGTGATACgCCTATTTTTATAGGTTAATGTCATGATAATAATGGTTTCTTAGACGTCAGGTGGCACTTTTCggGGAAATGTGCGCGGAACCCctattTGtttttttTTCTAAATacaTtcAaAtAtgtatCCGctcATGAGACaataaCCCTGAA
>RH017-11_F09 - GSC RH01711.CR F09 (740) Warning: Vector Segment;
ctGATGGGTGCAGTCATAACTTCGTATACCCTACAGTATACGAAGTTATCCTAGCGTGCcccttacagCGGCCGCCCGCTACAGAAGGCCATATACCGTTCGTATATCCTAGCTTATACGAACGGTAACAGGCACCCGAGCTCAGGAATTCACTGGCCGTCGTTTTACAACGTCGTGACTGGGAAAACCCTGGCGTTACCCAACTTAATCGCCTTGCAGCACATCCCCCTTTCGCCAGCTGGCGTAATAGCGAAGAGGCCCGCACCGATCGCCCTTCCCAACAGTTGCGCAGCCTGAATGGCGAATGGCGCCTGATGCGGTATTTTCTCCTTACGCATCTGTGCGGTATTTCACACCGCATATGGTGCACTCTCAGTACAATCTGCTCTGATGCCGCATAGTTAAGCCAGCCCCGACACCCGCCAACACCCGCTGACGCGCCCTGACGGGCTTGTCTGCTCCCGGCATCCGCTTACAGACAAGCTGTGACCGTCTCCGGGAGCTGCATGTGTCAGAGGTTTTCACCGTCATCACCGAAACGCGCGAGACGAAAGGGCCTCGTGATACGCCTATTTTTATAGGTTAATGTCATGATAATAATGGTTTCTTAGACGTCAGGTGGCACTTTTCGGGGAAATGTGCGCGGAACCCCTATTTGTTTATTTTTctaaaTACATtcaAatatgtatCcgcTcatgagacaATAACCCTGataaatGCTttcataatAtttgaAAAAG
>RH017-11_F10 - GSC RH01711.CR F10 (131) 
GGGTGCAGTCATAACTTCGTATATACTACCATATACGAAGTTATCCTAGCGTGCcccattacaGCGGCCGCCCGCTACAGAAGGCCATATACCGTTCGTATACCATACTATATACGAACGGTAACAGGCAC
>RH017-11_F11 - GSC RH01711.CR F11 (704) Warning: Vector Segment;
gatGGGTGCagtctAACTTCGTATACCGTAGACTATACGAAGTTATCCTAGCGTGCcctattaaGCGGCCGCCCGCTACAGAAGGCCATATACCGTTCGTATAGCATATATTATACGAACGGTAACAGGCACCCGAGCTCAGGAATTCACTGGCCGTCGTTTTACAACGTcgtGACTGGGAAAACCCTGGCGTTACCCAACTTAATCGCCTTGCAGCACATCCCCCTTTCGCCAGCTGGCGTAATAGCGAAGAGGCCCGCACCGATCGCCCTTCCCAACAGTTGCGCAGCCTGAATGGCGAATGGCGCCTGATGCGGTATTTTCTCCTTACGCATCTGTGCGGTATTTCACACCGCATATGGTGCACTCTCAGTACAATCTGCTCTGATGCCGCATAGTTAAGCCAGCCCCGACACCCGCCAACACCCGCTGACGCGCCCTGACGGGCTTGTCTGCTCCCGGCATCCGCTTACAGACAAGCTGTGACCGTCTCCGGGAGCTGCATGTGTCAGAGGTTTTCACCgtcATCACCGAAACGCGCGAGACGAAAGGGCCTCGTgATACGCCtaTTTTTATAGGTTAATGTcatGATAAtaAtgGTTTCTTagacgtcagGTGGCacttttcggggaaatgtgCGCGGAacccctaTTTTGTTTAtttttctaaataCATtCAAaTATgtatccGCTTCAtgagacaAt
>RH017-11_F12 - GSC RH01711.CR F12 (486) Warning: Vector Segment;
gGgtgcagTCataaCTTCGTATAACTTATGCTATACGAAGTTATCCTAGCGTGccctttacAgCGGCCGCCCGCTACAGAAGGCCATATACCGttcctttagcgtACCATATACGaACGGTAACAGGCACCCGAGCTCAGGAATTCACTGGCCGTCGTTTTACAACGtcttccacaggGAAAACCCTGGCGTTACCCAACTTAATCGCCTTGCAGCACATCCCCCTTTCGCCAGCTGGCGTAATAGCGAAGAGGCCCGCACCGATCGCCCTTCCCAACAGTTGCGCAGCCTGAATGGCGAATGGCGCCTGATGCGGTATTTTCTCCTTACGCATCTGTGCGGTATTTCACACCGCATATGGTGCACtctcagtaCAATCTGCTCTGATGCCGCatatttttttcagccCcgaCACCCGCCAACACCCgCTGAcgcaccctgACGGgcttgtctgCTCCCGGCATCcgctTacaaacAagctgTGAC
>RH017-11_F13 - GSC RH01711.CR F13 (133) 
GATGGGtGCAGTCATAACTTCGTATACACTACCCTATACGAAGTTATCCTAGCGTGcccttgtaagCGGCCGCCCGCTACAGAAGGCCATATACCGttcctatagACTACACTATACGAACGGTAACAGGCAC
>RH017-11_F14 - GSC RH01711.CR F14 (123) 
tcataactttCGTATAGCCTATTATATACGAAGTTATCCTAGCGTGcccttttcagcGGCCGCCCGCTACAGAAGGCCATATACCGttcctttAgCaTAATCTATACGAACGGTAACAGGCAC
>RH017-11_F15 - GSC RH01711.CR F15 (712) Warning: Vector Segment;
ctGATGGGTGCAGTCATAACTTCGTATAATGTACACTATACGAAGTTATCCTAGCGTGCcactatacAGCGGCCGCCCGCTACAGAAGGCCATATACCGTTCGTATAATATAACCTATACGAACGGTAACAGGCACCCGAGCTCAGGAATTCACTGGCCGTCGTTTTACAACGTCGTGACTGGGAAAACCCTGGCGTTACCCAACTTAATCGCCTTGCAGCACATCCCCCTTTCGCCAGCTGGCGTAATAGCGAAGAGGCCCGCACCGATCGCCCTTCCCAACAGTTGCGCAGCCTGAATGGCGAATGGCGCCTGATGCGGTATTTTCTCCTTACGCATCTGTGCGGTATTTCACACCGCATATGGTGCACTCTCAGTACAATCTGCTCTGATGCCGCATAGTTAAGCCAGCCCCGACACCCGCCAACACCCGCTGACGCGCCCTGACGGGCTTGTCTGCTCCCGGCATCCGCTTACAGACAAGCTGTGACCGTCTCCGGGAGCTGCATGTGTCAGAGGTTTTCACCGTCATCACCGAAACGCGCGAGACGAAAGGGCCTCGTGATACGCCTATTTTTATAGGTTAATGTCATGATAATAATGGTTTCTTAGACGTCAGGTGGCACTTTTCGGGGAAATGTGCGCGGAACCCCTATTTGTTTATTTTTCTAAATACATTcaaatATGTATCCGCTCATGAGAcaataACCCt
>RH017-11_F16 - GSC RH01711.CR F16 (130) 
gGGTGCAGTCATAACTTCGTATATACTAGCGTATACGAAGTTATCCTAGCGTGCcatataCAGCGGCCGCCCGCTACAGAAGGCCATATACCGTTCGTATAGCCTAATCTATACGAACGGTAACAGGCAC
>RH017-11_F17 - GSC RH01711.CR F17 (782) Warning: Vector Segment;
tCtgatgGGTGCAGTCATAACTTCGTATATGCTACTGTATACGAAGTTATCCTAGCGTGCcagagacAGCGGCCGCCCGCTACAGAAGGCCATATACCGTTCGTATACCGTAAAATATACGAACGGTAACAGGCACCCGAGCTCAGGAATTCACTGGCCGTCGTTTTACAACGTCGTGACTGGGAAAACCCTGGCGTTACCCAGCTTAATCGCCTTGCAGCACATCCCCCTTTCGCCAGCTGGCGTAATAGCGAAGAGGCCCGCACCGATCGCCCTTCCCAACAGTTGCGCAGCCTGAATGGCGAATGGCGCCTGATGCGGTATTTTCTCCTTACGCATCTGTGCGGTATTTCACACCGCATATGGTGCACTCTCAGTACAATCTGCTCTGATGCCGCATAGTTAAGCCAGCCCCGACACCCGCCAACACCCGCTGACGCGCCCTGACGGGCTTGTCTGCTCCCGGCATCCGCTTACAGACAAGCTGTGACCGTCTCCGGGAGCTGCATGTGTCAGAGGTTTTCACCGTCATCACCGAAACGCGCGAGACGAAAGGGCCTCGTGATACGCCTATTTTTATAGGTTAATGTCATGATAATAATGGTTTCTTAGACGTCAGGTGGCACTTTTCGGGGAAATGTGCGCGGAACCCCTATTTGTTTATTTttcTAAATACATTCAAATATGTATCCGCTCATGAGACAATAACCCTgataaatGCTTCAataatATTTGAAAaaggaagagtatgaGTATTCAACatttccgtgtCGCCCTTATTC
>RH017-11_F18 - GSC RH01711.CR F18 (806) Warning: Vector Segment;
gGtGCAGTCATAACTTCGTATAGCCTACCATATACGAAGTTATCCTAGCGTGCcagataCAGCGGCCGCCCGCTACAGAAGGCCATATACCGTTCGTATACCCTATCCTATACGAACGGTAACAGGCACCCGAGCTCAGGAATTCACTGGCCGTCGTTTTACAACGTCGTGACTGGGAAAACCCTGGCGTTACCCAACTTAATCGCCTTGCAGCACATCCCCCTTTCGCCAGCTGGCGTAATAGCGAAGAGGCCCGCACCGATCGCCCTTCCCAACAGTTGCGCAGCCTGAATGGCGAATGGCGCCTGATGCGGTATTTTCTCCTTACGCATCTGTGCGGTATTTCACACCGCATATGGTGCACTCTCAGTACAATCTGCTCTGATGCCGCATAGTTAAGCCAGCCCCGACACCCGCCAACACCCGCTGACGCGCCCTGACGGGCTTGTCTGCTCCCGGCATCCGCTTACAGACAAGCTGTGACCGTCTCCGGGAGCTGCATGTGTCAGAGGTTTTCACCGTCATCACCGAAACGCGCGAGACGAAAGGGCCTCGTGATACGCCTATTTTTATAGGTTAATGTCATGATAATAATGGTTTCTTAGACGTCAGGTGGCACTTTTCGGGGAAATGTGCGCGGAACCCCTATTTGtttatttTTctaAATACATTCAaatATGTATCCGCTCATGAGACaataaCCCTGATAAatgctTCAAtaataTTGAAAAAGGAAgagtatGAGTATtccacatttcCGTGtcgcccTTattcCcTtttttgcggCATTTtgcctTcCTGTTTTT
>RH017-11_F19 - GSC RH01711.CR F19 (582) Warning: Vector Segment;
ctgatGGGtgcagTCATAACTTCGTATatgcTACCTTATACGAAGTTATCCTAGCGTGCCctttaCAGCGGCCGCCCGCTACAGAAGGCCATATACCGTTCGTATACCCTATCCTATACAACcGgaaCcaggcccCCAActccaggattctccgggcctccTTTttccaCCtcctggccgGGAAAACCccggcctttcCccaccttatcCCccttgcacCcctccCCCcttccCccgcctggctaattaCCAAAaAggcCCCCCCcattcCCctttcccaccattgccCcacccggatgggcAatggcccccgaagccggattTTCCCCCtacCCCtctgtgccGgattTcccccCCcctatggGgccctccccataccatccgctccgaagcccccttatttaacccgcCCCCacccCCCCccaccCCccctgaacCCCCccggccgggctggccgcccccCggctccccctaccgaccAAcctgtaccctcctcCGgaaccgcctggggtcaaAgGtTtCCcccgcctcccCCAAACCCCCCaaaacAAaaggcctcctggttcCCccaatTTttttggg
>RH017-11_F20 - GSC RH01711.CR F20 (740) Warning: Vector Segment;
ctCtgaTGGGTgCAGTCataACTTCGTATagaaTACACTATACGAACGGTATATGGCCTTctcgtttcgGGCGGCCGCTGTCTCTGGCACGCTAGGATAACTTCGTATACtttACactATACGAACGGTAACAGGCACCCGAGCTCAGGAATTCACTGGCCGTCGTTTTACAACGTCGTGACTGGGAAAACCCTGGCGTTACCCAACTTAATCGCCTTGCAGCACATCCCCCTTTCGCCAGCTGGCGTAATAGCGAAGAGGCCCGCACCGATCGCCCTTCCCAACAGTTGCGCAGCCTGAATGGCGAATGGCGCCTGATGCGGTATTTTCTCCTTACGCATCTGTGCGGTATTTCACACCGCATATGGTGCACTCTCAGTACAATCTGCTCTGATGCCGCATAGTTAAGCCAGCCCCGACACCCGCCAACACCCGCTGACGCGCCCTGACGGGCTTGTCTGCTCCCGGCATCCGCTTACAGACAAGCTGTGACCGTCTCCGGGAGCTGCATGTGTCAGAGGTTTTCACCGTCATCACCGAAACGCGCGAGACGAAAGGGCCTCGTGATACGCCTATTTTTATAGGTTAATGTCATGATAATAATGGTTTCTTAgaCGtCaGGTGGCACTTTTCGGGGAAatgtgcGCGGAACCCCTATTTGTTtatTTttctaaatacaTTCAAATATTGtatCcgcTcAtGagacaataACCCTGATAAATGcttcaaTAaatattgAA
>RH017-11_F21 - GSC RH01711.CR F21 (669) Warning: Vector Segment;
gatgGgtgcaGTCATAACTTCGTATAGCCTAGCATATACGAAGTTATCCTAGCGTGCcacttatagCGGCCGCCCGCTACAGAAGGCCATATACCGTTcttttAACCTAACCTATACGAACGGTAACAGGCACCCGAGCTCAGGAATTCACTGGCCGTCGTTTTACAACGTCGTGACTGGGAAAACCCTGGCGTTACCCAACTTAATCGCCTTGCAGCACATCCCCCTTTCGCCAGCTGGCGTAATAGCGAAGAGGCCCGCACCGATCGCCCTTCCCAACAGTTGCGCAGCCTGAATGGCGAATGGCGCCTGATGCGGTATTTTCTCCTTACGCATCTGTGCGGTATTTCACACCGCATATGGTGCACTCTCAGTACAATCTGCTCTGATGCCGCATAGTTAAGCCAGCCCCGACACCCGCCAACACCCGCTGACGCGCCCTGACGGGCTTGTCTGCTCCCGGCATCCGCTTACAGACAAGCTGTGACCGTCTCCGGGAGCTGCATGTGTCAGAGGTTTTCACCGTCATCACCGAAACGCGCGAGACGAAAGGGCCTCGTGATACGCCTATTTTTATAGGTTAATGTCATGAtaaTAATGGTTTCTTagacgTCAGGTGGCACTTTTTcGGGGAAATGTGCGCGGAACCCcTATttagttATTTTtctA
>RH017-11_F22 - GSC RH01711.CR F22 (820) Warning: Vector Segment;
gctctgatgggtGCAGTCATAACTTCGTATACCCTAGCTTATACGAAGTTATCCTAGCGTGCCagagaCAGCGGCCGCCCGCTACAGAAGGCCATATACCGTTCGTATATTCTACCCTATACGAACGGTAACAGGCACCCGAGCTCAGGAATTCACTGGCCGTCGTTTTACAACGTCGTGACTGGGAAAACCCTGGCGTTACCCAACTTAATCGCCTTGCAGCACATCCCCCTTTCGCCAGCTGGCGTAATAGCGAAGAGGCCCGCACCGATCGCCCTTCCCAACAGTTGCGCAGCCTGAATGGCGAATGGCGCCTGATGCGGTATTTTCTCCTTACGCATCTGTGCGGTATTTCACACCGCATATGGTGCACTCTCAGTACAATCTGCTCTGATGCCGCATAGTTAAGCCAGCCCCGACACCCGCCAACACCCGCTGACGCGCCCTGACGGGCTTGTCTGCTCCCGGCATCCGCTTACAGACAAGCTGTGACCGTCTCCGGGAGCTGCATGTGTCAGAGGTTTTCACCGTCATCACCGAAACGCGCGAGACGAAAGGGCCTCGTGATACGCCTATTTTTATAGGTTAATGTCATGATAATAATGGTTTCTTAGACGTCAGGTGGCACTTTTCGGGGAAATGTGCGCGGAACCCCTATTTGTTTATTTTTCTAAATACATTCAaATATGTATCCGCTCATGAGACAATAACCCTGATAAATGCTTCAATAATATTGAAAAaggaaGAGTATGAGTATtcaACATTTCCGTGTcgccCTtattcCCTTTTTTGCggcatTTTGCCTTCctgTTTttTGctc
>RH017-11_F23 - GSC RH01711.CR F23 (759) Warning: Vector Segment;
gGtgcagTCATAaCTTCGTATAAACTACCCTATACGAAGTTATCCTAGCGTGCcctattaCAGCGGCCGCCCGCTACAGAAGGCCATATACCGTTCGTATAGAATACCATATACGAACGGTAACAGGCACCCGAGCTCAGGAATTCACTGGCCGTCGTTTTACAACGTCGTGACTGGGAAAACCCTGGCGTTACCCAACTTAATCGCCTTGCAGCACATCCCCCTTTCGCCAGCTGGCGTAATAGCGAAGAGGCCCGCACCGATCGCCCTTCCCAACAGTTGCGCAGCCTGAATGGCGAATGGCGCCTGATGCGGTATTTTCTCCTTACGCATCTGTGCGGTATTTCACACCGCATATGGTGCACTCTCAGTACAATCTGCTCTGATGCCGCATAGTTAAGCCAGCCCCGACACCCGCCAACACCCGCTGACGCGCCCTGACGGGCTTGTCTGCTCCCGGCATCCGCTTACAGACAAGCTGTGACCGTCTCCGGGAGCTGCATGTGTCAGAGGTTTTCACCGTCATCACCGAAACGCGCGAGACGAAAGGGCCTCGTGATACGCCTATTTTTATAGGTTAATGTCATGATAATAATGGTTTCTTAGACGTCAGGTGGCACTTTTCGGGGAAATGTGCGCGGAACCCCTATTTGTTTATTTTTCTAAATACATTcaaatATGTATCcgctcatGAGAcaataaCCCTGATaaatgctTCaattatattgaaAAAAGgAagagtattgagtattcaacatT
>RH017-11_F24 - GSC RH01711.CR F24 (810) Warning: Vector Segment;
GgTGCAGTCATAACTTCGTATAGACTACCCTATACGAAGTTATCCTAGCGTGCcagtatacAGCGGCCGCCCGCTACAGAAGGCCATATACCGTTCGTATAACCTACCCTATACGAACGGTAACAGGCACCCGAGCTCAGGAATTCACTGGCCGTCGTTTTACAACGTCGTGACTGGGAAAACCCTGGCGTTACCCAACTTAATCGCCTTGCAGCACATCCCCCTTTCGCCAGCTGGCGTAATAGCGAAGAGGCCCGCACCGATCGCCCTTCCCAACAGTTGCGCAGCCTGAATGGCGAATGGCGCCTGATGCGGTATTTTCTCCTTACGCATCTGTGCGGTATTTCACACCGCATATGGTGCACTCTCAGTACAATCTGCTCTGATGCCGCATAGTTAAGCCAGCCCCGACACCCGCCAACACCCGCTGACGCGCCCTGACGGGCTTGTCTGCTCCCGGCATCCGCTTACAGACAAGCTGTGACCGTCTCCGGGAGCTGCATGTGTCAGAGGTTTTCACCGTCATCACTGAAACGCGCGAGACGAAAGGGCCTCGTGATACGCCTATTTTTATAGGTTAATGTCATGATAATAATGGTTTCTTAGACGTCAGGTGGCACTTTTCGGGGAAATGTGCGCGGAACccctATTTGTTTATTTTTCTAAATACATTCaaaTATGTATCCGCTCATGAGACaataacCCTGATAAAATgcttcaataaTATTGAAAAAgggagagtatgaGTATTcaacttttCCGTgtcgcccttttttCccTTTTTTGCGgcatTTttgcCTTCCTGtTTTt
>RH017-11_G01 - GSC RH01711.CR G01 (130) 
tgGGTGCAgtctaaCTTCGTATACACTACCGTATACGAACGGTATATGGCCTTCTgtttcGGGCGGCCGCTGTCTCTGGCACGCTAGGATAACTTcgtATAGAGTACCCTATACGAACGGTAACAGGCAC
>RH017-11_G02 - GSC RH01711.CR G02 (755) Warning: Vector Segment;
gatGGGTGCAGTCATAACTTCGTATAACATACCTTATACGAAGTTATCCTAGCGTGCCcctttacAGCGGCCGCCCGCTACAGAAGGCCATATACCGTtcctatAGCCTACCCTATACGAACGGTAACAGGCACCCGAGCTCAGGAATTCACTGGCCGTCGTTTTACAACGTCGTGACTGGGAAAACCCTGGCGTTACCCAACTTAATCGCCTTGCAGCACATCCCCCTTTCGCCAGCTGGCGTAATAGCGAAGAGGCCCGCACCGATCGCCCTTCCCAACAGTTGCGCAGCCTGAATGGCGAATGGCGCCTGATGCGGTATTTTCTCCTTACGCATCTGTGCGGTATTTCACACCGCATATGGTGCACTCTCAGTACAATCTGCTCTGATGCCGCATAGTTAAGCCAGCCCCGACACCCGCCAACACCCGCTGACGCGCCCTGACGGGCTTGTCTGCTCCCGGCATCCGCTTACAGACAAGCTGTGACCGTCTCCGGGAGCTGCATGTGTCAGAGGTTTTCACCGTCATCACCGAAACGCGCGAGACGAAAGGGCCTCGTGATACGCCTATTTTTATAGGTTAATGTCATGATAATAATGGTTTCTTAGACGTCAGGTGGCACTTTTCGGGGAAATGTGcgcggAACCCCtatttgtTTATTTTTCTaaatacATTCAAATATTGTATCCGCTcatgagacaataaccctgatAAATGCTTCaataattattGAAAAaggAAGagtatgaGTAT
>RH017-11_G03 - GSC RH01711.CR G03 (517) Warning: Vector Segment;
gGGTGCAGTCATAACTTCGTATACCCTACTTTATACGAAGTTATCCTAGCGTGcccgtttaagcGGCCGCCCGCTACAGAAGGCCATATACCGttcctttaagcgacTCTATACgaacGGTAACAGGCACCCGAGCTCAGGAATTCACTGGCCGTCGTTTTACAACGtcttccctgggAAAACCCTGGCGTTACCCAACTTAATCGCCTTGCAGCACATCCCCCTTTCGCCAGCTGGCGTAATAGCGAAGAGGCCCGCACCGATCGCCCTTCCCAACAGTTGCGCAGCCTGAATGGCGAATGGCGCCTGATGCGGTATTTTCTCCTTACGCATCTGTGCGGTATTTCACACCGCATATGGTGCACTCTCAGTACAATCTGCTCTGATGCCGCATAGttatgccaGCCCCGACACCCGCCAACAcccgctgACGCGCCCTGACGGGCTTGTCTGCTCCCGGCATCcgctTACagacaagctgTGACCGTCTCCGGGAGCTGCATGTGTCagaggtttt
>RH017-11_G04 - GSC RH01711.CR G04 (659) Warning: Vector Segment;
tGaTGGGtgcagTCATAACTTCGTATAGACTAGACTATACGAAGTTATCCTAGCGTGcccttttacaGCGGCCGCCCGCTACAGAAGGCCATATACCGTtcctatACACTACTCTATACGAACGGTAACAGGCACCCGAGCTCAGGAATTCACTGGCCGTCGTTTTACAACGTcgtGACTGGGAAAACCCTGGCGTTACCCAACTTAATCGCCTTGCAGCACATCCCCCTTTCGCCAGCTGGCGTAATAGCGAAGAGGCCCGCACCGATCGCCCTTCCCAACAGTTGCGCAGCCTGAATGGCGAATGGCGCCTGATGCGGTATTTTCTCCTTACGCATCTGTGCGGTATTTCACACCGCATATGGTGCACTCTCAGTACAATCTGCTCTGATGCCGCATAGTTAAGCCAGCCCCGACACCCGCCAACACCCGCTGACGCGCCCTGACGGGCTTGTCTGCTCCCGGCATCCGCTTACAGACAAGCTGTGACCGTCTCCGGGAGCTGCATGTGTCAGAGGTTTTCACCGTCATCACCGAAACGCGCGAGACGAAAGGGCCTCGTGATACGCCTATTTTTATAGGCTAATGTCATGATaatAATGGTTTCttagaCGTCAGGTGGCACTTTtcgGGGAAATGTTGCGCGGAACCCCTATTTG
>RH017-11_G05 - GSC RH01711.CR G05 (0) Warning: Poor Quality;
>RH017-11_G06 - GSC RH01711.CR G06 (662) Warning: Vector Segment;
ctgATGGGTGCAGTCATAACTTCGTATAACCTATTCTATACGAAGTTATCCTAGCGTGCccctttacaGCGGCCGCCCGCTACAGAAGGCCATATACCGTtcctatAGCCTAACCTATACGAACGGTAACAGGCACCCGAGCTCAGGAATTCACTGGCCGTCGTTTTACAACGTCGTGACTGGGAAAACCCTGGCGTTACCCAACTTAATCGCCTTGCAGCACATCCCCCTTTCGCCAGCTGGCGTAATAGCGAAGAGGCCCGCACCGATCGCCCTTCCCAACAGTTGCGCAGCCTGAATGGCGAATGGCGCCTGATGCGGTATTTTCTCCTTACGCATCTGTGCGGTATTTCACACCGCATATGGTGCACTCTCAGTACAATCTGCTCTGATGCCGCATAGTTAAGCCAGCCCCGACACCCGCCAACACCCGCTGACGCGCCCTGACGGGCTTGTCTGCTCCCGGCATCCGCTTACAGACAAGCTGTGACCGTCTCCGGGAGCTGCATGTGTCAGAGGTTTTCACCGTcatcacCGAAACGCGCGAGAcGAAAGGGCCTCGTGATACgcCTATTTttaTaGgTTAATGTCATGATAAtaatgGTTTcttatacgTcaggtgGcacttttCGgggaaaTgTgcgCGGAACCCCTTATtTGTT
>RH017-11_G07 - GSC RH01711.CR G07 (0) Warning: Poor Quality;
>RH017-11_G08 - GSC RH01711.CR G08 (85) 
CTAGCGTGCcctttacAGCGGCCGCCCGCTACAGAAGGCCATATACCGTtcctatAACATAGCCTATACGAACGGTAACAGGCAC
>RH017-11_G09 - GSC RH01711.CR G09 (721) Warning: Vector Segment;
gatgGGTGCAGTCATAACTTCGTATAACCTACGCTATACGAAGTTATCCTAGCGTGCcccttacaGCGGCCGCCCGCTACAGAAGGCCATATACCGTTCGTATAGCCTACCCTATACGAACGGTAACAGGCACCCGAGCTCAGGAATTCACTGGCCGTCGTTTTACAACGTCGTGACTGGGAAAACCCTGGCGTTACCCAACTTAATCGCCTTGCAGCACATCCCCCTTTCGCCAGCTGGCGTAATAGCGAAGAGGCCCGCACCGATCGCCCTTCCCAACAGTTGCGCAGCCTGAATGGCGAATGGCGCCTGATGCGGTATTTTCTCCTTACGCATCTGTGCGGTATTTCACACCGCATATGGTGCACTCTCAGTACAATCTGCTCTGATGCCGCATAGTTAAGCCAGCCCCGACACCCGCCAACACCCGCTGACGCGCCCTGACGGGCTTGTCTGCTCCCGGCATCCGCTTACAGACAAGCTGTGACCGTCTCCGGGAGCTGCATGTGTCAGAGGTTTTCACCGTCATCACCGAAACGCGCGAGACGAAAGGGCCTCGTGATACGCCTATTTTTATAGGTTAATGTCATGATAATAATGGTTTCTTAGACGTCAGGTGGCactTTTCGGGGAAATGTGCGCGGAACCCCTATTTGTTTATTTTTCTAAATACATTCAAATAtgTATccgcTcATGagaCAATAACCcTgAtaaATGCTTc
>RH017-11_G10 - GSC RH01711.CR G10 (719) Warning: Vector Segment;
tGGGTGCAGTCATAACTTCGTATACCATACTCTATACGAAGTTATCCTAGCGTGCccctttaCAGCGGCCGCCCGCTACAGAAGGCCATATACCGTtcttatAACATACGCTATACGAACGGTAACAGGCACCCGAGCTCAGGAATTCACTGGCCGTCGTTTTACAACGTCGTGACTGGGAAAACCCTGGCGTTACCCAACTTAATCGCCTTGCAGCACATCCCCCTTTCGCCAGCTGGCGTAATAGCGAAGAGGCCCGCACCGATCGCCCTTCCCAACAGTTGCGCAGCCTGAATGGCGAATGGCGCCTGATGCGGTATTTTCTCCTTACGCATCTGTGCGGTATTTCACACCGCATATGGTGCACTCTCAGTACAATCTGCTCTGATGCCGCATAGTTAAGCCAGCCCCGACACCCGCCAACACCCGCTGACGCGCCCTGACGGGCTTGTCTGCTCCCGGCATCCGCTTACAGACAAGCTGTGACCGTCTCCGGGAGCTGCATGTGTCAGAGGTTTTCACCGTCATCACCGAAACGCGCGAGACGAAAGGGCCTCGTGATACGCCTATTTTTATAGGTTAATGTCATGATAATAATGGTTTCTTAGACGTCAGGTGGCACTTTTcggGGAAATgtgCGCGGAACCCCTATTTGTTtatttTtCTAAatacattcAaatATgtattcgcTcATGAgaCAataacCCTGATAAATtgct
>RH017-11_G11 - GSC RH01711.CR G11 (85) 
CTAGCGTGCcctttacagCGGCCGCCCGCTACAGAAGGCCATATACCGTTcctatATCCTACCATATACGAACGGTAACAGGCAC
>RH017-11_G12 - GSC RH01711.CR G12 (790) Warning: Vector Segment;
tgatgGGTGCAGTCATAACTTCGTATAGAATACCCTATACGAAGTTATCCTAGCGTGCcctttacAGCGGCCGCCCGCTACAGAAGGCCATATACCGTTCGTATATCTTACTATATACGAACGGTAACAGGCACCCGAGCTCAGGAATTCACTGGCCGTCGTTTTACAACGTCGTGACTGGGAAAACCCTGGCGTTACCCAACTTAATCGCCTTGCAGCACATCCCCCTTTCGCCAGCTGGCGTAATAGCGAAGAGGCCCGCACCGATCGCCCTTCCCAACAGTTGCGCAGCCTGAATGGCGAATGGCGCCTGATGCGGTATTTTCTCCTTACGCATCTGTGCGGTATTTCACACCGCATATGGTGCACTCTCAGTACAATCTGCTCTGATGCCGCATAGTTAAGCCAGCCCCGACACCCGCCAACACCCGCTGACGCGCCCTGACGGGCTTGTCTGCTCCCGGCATCCGCTTACAGACAAGCTGTGACCGTCTCCGGGAGCTGCATGTGTCAGAGGTTTTCACCGTCATCACCGAAACGCGCGAGACGAAAGGGCCTCGTGATACGCCTATTTTTATAGGTTAATGTCATGATAATAATGGTTTCTTAGACGTCAGGTGGCACTTTTCGGGGAAATGTGCGCGGAACCCCTATTTGTTTATTTTTTCTAAATACATTCAAATATGTATCCGCTCATGAGAcaataACCCTgaTAAATGCTTCAAtaatatTGAAAAAGGAAGAGTatgaGTATtcaACATTttccgtgTCgccctttttcCCTTTTTTG
>RH017-11_G13 - GSC RH01711.CR G13 (609) Warning: Vector Segment;
ctGATGGGTGCAGTCATAACTTCGTATAACGTACCCTATACGAAGTTATCCTAGCGTGCccctttcaGCGGCCGCCCGCTACAGAAGGCCATATACCGTTCGTATAGCGTACCATATACGAACGGTAACAGGCACCCGAGCTCAGGAATTCACTGGCCGTCGTTTTACAACGTCGtGACTGGGAAAACCCTGGCGTTACCCAACTTAATCGCCTTGCAGCACATCCCCCTTTCGCCAGCTGGCGTAATAGCGAAGAGGCCCGCACCGATCGCCCTTCCCAACAGTTGCGCAGCCTGAATGGCGAATGGCGCCTGATGCGGTATTTTCTCCTTACGCATTTGTGCGGTATTTCACACCGCATATGGTGCACTCTCAGTACAATCTGCTCTGATGCCGCATAGTTAAGCCAGCCCCGACACCCGCCAACACCCGCTGACGCGCCCTGACGGGCTTGTCTGCTCCCGGCATCCGCTTACAGACAAGCTGTGACCGTCTCCGGGAGCTGCATGTGTCAGAGGTTTTCACCGTCATCACCGAAacgcGCGAGACGAAAGGGCCTCgtgAtACGCCTATTTTTATAGGTTAATGtcatGAtAATAATGGTTTTCT
>RH017-11_G14 - GSC RH01711.CR G14 (688) Warning: Vector Segment;
atgGGGTGCAGTCATAACTTCGTATAACTTAACCTATACGAAGTTATCCTAGCGTGCccctttacaGCGGCCGCCCGCTACAGAAGGCCATATACCGTTcctatACGCTATCATATACGAACGGTAACAGGCACCCGAGCTCAGGAATTCACTGGCCGTCGTTTTACAACGTCGTGACTGGGAAAACCCTGGCGTTACCCAACTTAATCGCCTTGCAGCACATCCCCCTTTCGCCAGCTGGCGTAATAGCGAAGAGGCCCGCACCGATCGCCCTTCCCAACAGTTGCGCAGCCTGAATGGCGAATGGCGCCTGATGCGGTATTTTCTCCTTACGCATCTGTGCGGTATTTCACACCGCATATGGTGCACTCTCAGTACAATCTGCTCTGATGCCGCATAGTTAAGCCAGCCCCGACACCCGCCAACACCCGCTGACGCGCCCTGACGGGCTTGTCTGCTCCCGGCATCCGCTTACAGACAAGCTGTGACCGTCTCCGGGAGCTGCATGTGTCAGAGGTTTTCACCGTCATCACCGAAACGCGCGAGACGAAAGGGCCTCGTGATAcGCCTATTTTTATAGGTTaatGTCATGATAATAATgGTTTCTTAGACGTCAggTGGCACTTTTCGGGGAAatGTGCGCGGAACCCCtatTtgtttattTTTctaaaTACATTcAaAtAtGtat
>RH017-11_G15 - GSC RH01711.CR G15 (664) Warning: Vector Segment;
aTGGGTGCAGTCATAACTTCGTATAACATAGCTTATACGAAGTTATCCTAGCGTGCcacattcagCGGCCGCCCGCTACAGAAGGCCATATACCGTTcgtatACAGTAACCTATACGAACGGTAACAGGCACCCGAGCTCAGGAATTCACTGGCCGTCGTTTTACAACGTCGTGACTGGGAAAACCCTGGCGTTACCCAACTTAATCGCCTTGCAGCACATCCCCCTTTCGCCAGCTGGCGTAATAGCGAAGAGGCCCGCACCGATCGCCCTTCCCAACAGTTGCGCAGCCTGAATGGCGAATGGCGCCTGATGCGGTATTTTCTCCTTACGCATCTGTGCGGTATTTCACACCGCATATGGTGCACTCTCAGTACAATTTGCTCTGATGCCGCATAGTTAatccaGCCCCGACACCCGCCAACACCCGCTGACGCGCCCTGACGGGCTTGTCTGCTCCCGGCATCCGCTTACAGACAAGCTGTGACCGTCTCCGGGAGCTGCATGTGTCAGAGGTTTTCACCGTCATCACCGAAACGCGCGAGACGAAAGGGCCTCGTGATACGCCTATTTTTATAGGTTAATGTCATGATAATAATGGTTTCTTAGacGtcaggtGGcacttttcgGGGAAATGTGCGCGGAACCCCTATTTGtTtatTTTT
>RH017-11_G16 - GSC RH01711.CR G16 (784) Warning: Vector Segment;
GGGtGCAGTCATAACTTCGTATAGGGTACCATATACGAAGTTATCCTAGCGTGCcacatacaGCGGCCGCCCGCTACAGAGGCCATATACCGTTCGTATAGGCTACCCTATACGAACGGTAACAGGCACCCGAGCTCAGGAATTCACTGGCCGTCGTTTTACAACGTCGTGACTGGGAAAACCCTGGCGTTACCCAACTTAATCGCCTTGCAGCACATCCCCCTTTCGCCAGCTGGCGTAATAGCGAAGAGGCCCGCACCGATCGCCCTTCCCAACAGTTGCGCAGCCTGAATGGCGAATGGCGCCTGATGCGGTATTTTCTCCTTACGCATCTGTGCGGTATTTCACACCGCATATGGTGCACTCTCAGTACAATCTGCTCTGATGCCGCATAGTTAAGCCAGCCCCGACACCCGCCAACACCCGCTGACGCGCCCTGACGGGCTTGTCTGCTCCCGGCATCCGCTTACAGACAAGCTGTGACCGTCTCCGGGAGCTGCATGTGTCAGAGGTTTTCACCGTCATCACCGAAACGCGCGAGACGAAAGGGCCTCGTGATACGCCTATTTTTATAGGTTAATGTCATGATAATAATGGTTTCTTAGACGTCAGGTGGCACTTTTCGGGGAAATGTGCGCGGAACCCCTATTTGTTTATTtttctAAATACATTCAAATATGTATCCGCTCATGAgacaataACCCTGATAAAttgcTTCAATaatATTGAAAAAggAAGAGTAtgaGTATTcaacATTTCcgtGTCGcccttttTCCCTTTTTTt
>RH017-11_G17 - GSC RH01711.CR G17 (799) Warning: Vector Segment;
GGGTGCAGTCATAACTTCGTATATTCTATCCTATACGAAGTTATCCTAGCGTGCcagatacAGCGGCCGCCCGCTACAGAAGGCCATATACCGTTCGTATACCTTACCATATACGAACGGTAACAGGCACCCGAGCTCAGGAATTCACTGGCCGTCGTTTTACAACGTCGTGACTGGGAAAACCCTGGCGTTACCCAACTTAATCGCCTTGCAGCACATCCCCCTTTCGCCAGCTGGCGTAATAGCGAAGAGGCCCGCACCGATCGCCCTTCCCAACAGTTGCGCAGCCTGAATGGCGAATGGCGCCTGATGCGGTATTTTCTCCTTACGCATCTGTGCGGTATTTCACACCGCATATGGTGCACTCTCAGTACAATCTGCTCTGATGCCGCATAGTTAAGCCAGCCCCGACACCCGCCAACACCCGCTGACGCGCCCTGACGGGCTTGTCTGCTCCCGGCATCCGCTTACAGACAAGCTGTGACCGTCTCCGGGAGCTGCATGTGTCAGAGGTTTTCACCGTCATCACCGAAACGCGCGAGACGAAAGGGCCTCGTGATACGCCTATTTTTATAGGTTAATGTCATGATAATAATGGTTTCTTAGACGTCAGGTGGCACTTTTCGGGGAAATGTGCGCGGAACCCCTATTTGTTTATTTTTCTAAATacaTTCAAATATGTATCCGCTCATGAGACAATAACCCTGATAAATGCTTCaatAatattgaaAAAGgaagagTATGAGTATtcaacATTTCCGTGTCGCCCTTattccccttttttgcggcaTTTTGCCTT
>RH017-11_G18 - GSC RH01711.CR G18 (244) Warning: Vector Segment;
ctgatgGGTGCAGTCATAACTTCGTATATATTACCCTATACGAAGTtatgccaGCACCcccctttgcgaGCTTGGcgtcatcATGGTCACAGCTGTTtcccgattaAAACccTGGCGTTAcccaacTTAaacgcctcgcaGCAcatcccccTTTCgcCagctggcgtaaTAgcttttaggcccgcaCcGATCGCCCTTCCCatcagTTGcgcagCCTGAatggctAATgGctcCtGaTGcggta
>RH017-11_G19 - GSC RH01711.CR G19 (708) Warning: Vector Segment;
gGGTGCAGTCATAACTTCGTATATGCTACCCTATACGAAGTTATCCTAGCGTGCcccatacAGCGGCCGCCCGCTACAGAAGGCCATATACCGTTCGTATAGGCTAACATATACGAACGGTAACAGGCACCCGAGCTCAGGAATTCACTGGCCGTCGTTTTACAACGTCGTGACTGGGAAAACCCTGGCGTTACCCAACTTAATCGCCTTGCAGCACATCCCCCTTTCGCCAGCTGGCGTAATAGCGAAGAGGCCCGCACCGATCGCCCTTCCCAACAGTTGCGCAGCCTGAATGGCGAATGGCGCCTGATGCGGTATTTTCTCCTTACGCATCTGTGCGGTATTTCACACCGCATATGGTGCACTCTCAGTACAATCTGCTCTGATGCCGCATAGTTAAGCCAGCCCCGACACCCGCCAACACCCGCTGACGCGCCCTGACGGGCTTGTCTGCTCCCGGCATCCGCTTACAGACAAGCTGTGACCGTCTCCGGGAGCTGCATGTGTCAgaGGTTTTCACCGTCATCACCGAAACGCGCGAGACGAAAGGGCCTCGTGATACGCCTATTTTTATAGGTTAATGTCATGATAATAATGGTTTcttagacgTCAGGTGGCACTTTTCGGGGAAATgtgCGCGGAACCCCTATTTGTTTATTTTTctaAATACATTCAAATATggtaTCCGCtcatGaGacaATAACCctg
>RH017-11_G20 - GSC RH01711.CR G20 (757) Warning: Vector Segment;
gaTGGGTGCAGTCATAaCTTCGTATAACCTAGCCTATACGAAGTTATCCTAGCGTGCcacatacAGCGGCCGCCCGCTACAGAAGGCCATATACCGTTCGTATaaccTACCCTATACGAACGGTAACAGGCACCCGAGCTCAGGAATTCACTGGCCGTCGTTTTACAACGTCGTGACTGGGAAAACCCTGGCGTTACCCAACTTAATCGCCTTGCAGCACATCCCCCTTTCGCCAGCTGGCGTAATAGCGAAGAGGCCCGCACCGATCGCCCTTCCCAACAGTTGCGCAGCCTGAATGGCGAATGGCGCCTGATGCGGTATTTTCTCCTTACGCATCTGTGCGGTATTTCACACCGCATATGGTGCACTCTCAGTACAATCTGCTCTGATGCCGCATAGTTAAGCCAGCCCCGACACCCGCCAACACCCGCTGACGCGCCCTGACGGGCTTGTCTGCTCCCGGCATCCGCTTACAGACAAGCTGTGACCGTCTCCGGGAGCTGCATGTGTCAGAGGTTTTCACCGTCATCACCGAAACGCGCGAGACGAAAGGGCCTCGTGATACGCCTATTTTtatAGGTTAATGTcATGATAATAatggTTTCTTAGACGTCAGGTGGCACTTTTCGGGGAAATGTGCGCGGAACCCCTATTTGTTTATTTTTCTAAATACATTCAAAtatGtatccgcTcatgagaCAATAACcctgataaaTGCTTTCAATAaatatTGAAAaAGGAAGAGTATgagtaTTCa
>RH017-11_G21 - GSC RH01711.CR G21 (742) Warning: Vector Segment;
tctgaTGGGTGcagTCATAACTTCGTATAGACTAAGCTATACGAAGTTATCCTAGCGTGCcacgataCAGCGGCCGCCCGCTACAGAAGGCCATATACCGTTCGTATAGCGTACCCTATACGAACGGTAACAGGCACCCGAGCTCAGGAATTCACTGGCCGTCGTTTTACAACGTCGTGACTGGGAAAACCCTGGCGTTACCCAACTTAATCGCCTTGCAGCACATCCCCCTTTCGCCAGCTGGCGTAATAGCGAAGAGGCCCGCACCGATCGCCCTTCCCAACAGTTGCGCAGCCTGAATGGCGAATGGCGCCTGATGCGGTATTTTCTCCTTACGCATCTGTGCGGTATTTCACACCGCATATGGTGCACTCTCAGTACAATCTGCTCTGATGCCGCATAGTTAAGCCAGCCCCGACACCCGCCAACACCCGCTGACGCGCCCTGACGGGCTTGTCTGCTCCCGGCATCCGCTTACAGACAAGCTGTGACCGTCTCCGGGAGCTGCATGTGTCAGAGGTTTTCACCGTCATCACCGAAACGCGCGAGACGAAAGGGCCTCGTGATACGCCTATTTTTATAGGTTAATGTCATGATAATAATGGTTTCTTAGACGTCAGGTGGCACTTTTCGGGGAAATGTGCGCGGAACCCCTatttGTTTATTTTTCTAAATACATTCAAATATGTATCCGCTCAtgaGACAATAACCCTGATAAATGCTTCAAtAatatTGAAAAAGG
>RH017-11_G22 - GSC RH01711.CR G22 (86) 
CTAGCGTGCcccattacAGCGGCCGCCCGCTACAGAAGGCCATATACCGTTCGTATACCCTAACCTATACGAACGGTAACAGGCAC
>RH017-11_G23 - GSC RH01711.CR G23 (630) Warning: Vector Segment;
tGCAGTCATAACTTCGTATAGCCTACCCTATACGAAGTTATCCTAGCGTGCcatatacAGCGGCCGCCCGCTACAGAAGGCCATATACCGTTCGTATATCCTACCCTATACGAACGGTAACAGGCACCCGAGCTCAGGAATTCACTGGCCGTCGTTTTACAACGtcgtGACTGGGAAAACCCTGGCGTTACCCAACTTAATCGCCTTGCAGCACATCCCCCTTTCGCCAGCTGGCGTAATAGCGAAGAGGCCCGCACCGATCGCCCTTCCCAACAGTTGCGCAGCCTGAATGGCGAATGGCGCCTGATGCGGTATTTTCTCCTTACGCATCTGTGCGGTATTTCACACCGCATATGGTGCACTCTCAGTACAATCTGCTCTGATGCCGCATagTTAAGCCAGCCCCGACACCCGCCAAcattcgctgAcGCGcCCTGACGGGCTTGTCTGCTCCCGGCATCCGCTTACAGACaagCTGtgaCCGTttccggGaGCTgcatgtgtCagaGGTTTtcacCgtcAtCaccgaaacgcGCGagatgaaaGGGCCTCgtgaTacgcctATTTTtttaggttaaTgTcatgataataaTGGTttcttagacgtcaggtggCACTTTTTctgggaAa
>RH017-11_G24 - GSC RH01711.CR G24 (672) Warning: Vector Segment;
ctctgatggggtgcaGTTCATAACTTCGTATAATCTAACCTATACGAAGTTATCCTAGCGTGCcagatacAGCGGCCGCCCGCTACAGAAGGCCATATACCGTTCGTATAACATAAGATATACGAACGGTAACAGGCACCCGAGCTCAGGAATTCACTGGCCGTCGTTTTACAACGTCGTGACTGGGAAAACCCTGGCGTTACCCAACTTAATCGCCTTGCAGCACATCCCCCTTTCGCCAGCTGGCGTAATAGCGAAGAGGCCCGCACCGATCGCCCTTCCCAACAGTTGCGCAGCCTGAATGGCGAATGGCGCCTGATGCGGTATTTTCTCCTTACGCATCTGTGCGGTATTTCACACCGCATATGGTGCACTCTCAGTACAATCTGCTCTGATGCCGCATAGTTAAGCCAGCCCCGACACCCGCCatttTTTtTtgacGCGCCCTGACGGGCTtGTCTGCTCCCGGCATCCGCTTACAGACAAGCTGTGACCGTCTCCGGGAGCTGCATGTGTCAGAGGTTTTcacCGTCATcaCCGAAACGCGCGAGACGAaagggCCTCGTgatacgcCTATTTTttataGgTTAAtgtCATGAtaataATGGTTTCTTAGACGtcaggtggcaCTTttcGGggaaatgTGCGCggaACcccTATTTGTTTtATTTT
>RH017-11_H01 - GSC RH01711.CR H01 (725) Warning: Vector Segment;
gtGcagTCATAACTTCGTATAGCATACCCTATACGAAGTTATCCTAGCGTGccatttacAGCGGCCGCCCGCTACAGAAGGCCATATACCGTTCGTATACCTTAGATTATACGAACGGTAACAGGCACCCGAGCTCAGGAATTCACTGGCCGTCGTTTTACAACGTCGTGACTGGGAAAACCCTGGCGTTACCCAACTTAATCGCCTTGCAGCACATCCCCCTTTCGCCAGCTGGCGTAATAGCGAAGAGGCCCGCACCGATCGCCCTTCCCAACAGTTGCGCAGCCTGAATGGCGAATGGCGCCTGATGCGGTATTTTCTCCTTACGCATCTGTGCGGTATTTCACACCGCATATGGTGCACTCTCAGTACAATCTGCTCTGATGCCGCATAGTTAAGCCAGCCCCGACACCCGCCAACACCCGCTGACGCGCCCTGACGGGCTTGTCTGCTCCCGGCATCCGCTTACAGACAAGCTGTGACCGTCTCCGGGAGCTGCATGTGTCAGAGGTTTTCACCGTCATCACCGAAACGCGCGAGACGAAAGGGCCTCGTGATACGCCTATTTTTATAGGTTAATGTCATGATAATAATGGTTTCTTAGACGTCAgGTGGCACTTTTcggGGAAATGTGCGCGGAACCCCTATTTGTTTatttttctaAATACATTCAaatATGTAtCcgctcatgaGacaATAAccctGaTAAATGcttcaataatATt
>RH017-11_H02 - GSC RH01711.CR H02 (815) Warning: Vector Segment;
ctCtgatgggtgCAGTCATAACTTCGTATAAGATACCCTATACGAAGTTATCCTAGCGTGCCagataCAGCGGCCGCCCGCTACAGAAGGCCATATACCGTTCGTATACCCTACCATATACGAACGGTAACAGGCACCCGAGCTCAGGAATTCACTGGCCGTCGTTTTACAACGTCGTGACTGGGAAAACCCTGGCGTTACCCAACTTAATCGCCTTGCAGCACATCCCCCTTTCGCCAGCTGGCGTAATAGCGAAGAGGCCCGCACCGATCGCCCTTCCCAACAGTTGCGCAGCCTGAATGGCGAATGGCGCCTGATGCGGTATTTTCTCCTTACGCATCTGTGCGGTATTTCACACCGCATATGGTGCACTCTCAGTACAATCTGCTCTGATGCCGCATAGTTAAGCCAGCCCCGACACCCGCCAACACCCGCTGACGCGCCCTGACGGGCTTGTCTGCTCCCGGCATCCGCTTACAGACAAGCTGTGACCGTCTCCGGGAGCTGCATGTGTCAGAGGTTTTCACCGTCATCACCGAAACGCGCGAGACGAAAGGGCCTCGTGATACGCCTATTTTTATAGGTTAATGTCATGATAATAATGGTTTCTTAGACGTCAGGTGGCACTTTTCGGGGAAATGTGCGCGGAACCCCTATTTGTTTATTTTTCTAAATACATTCAAATATGTATCCGCTCATGAGACAATAAccctgATAAAtGcTTCAATAATATTGAAAAAGGAAGAgtatgaGTATTCAacatTtccgtgtcgccCTtattccccTTTtttGcggcattttGCCTTCCTGTTTTt
>RH017-11_H03 - GSC RH01711.CR H03 (324) Warning: Vector Segment;
GGGtgcagtcatAACTTCGTATATACTACAGTATACGAAGttaTgccTGCACCcatttttagcgGCtTGGCgtaatcatGGTCATAGCtgTTTcctgagtaAAacccTGGCGttacccaacttaaTCgccttGCAGcacatccccctTtCGCCAGCTGGCGTAAtagcgtagAGGCCCGCACCGATCGCCCTTCCcaactgTTGCgcagcCTGAATGgccaatGgcgcctGATGcggtaTtTTCTcctgacgcATCTGTGcggtAtttcacacctcatAtggtgcaCTcttagtacaAtctGCTCTGATgccgcATacttaAGC
>RH017-11_H04 - GSC RH01711.CR H04 (30) Warning: Recurring String;
aaAAAAAAAAAaAAAaaaaaaaAAaaaAaa
>RH017-11_H05 - GSC RH01711.CR H05 (0) Warning: Poor Quality;
>RH017-11_H06 - GSC RH01711.CR H06 (0) Warning: Poor Quality;
>RH017-11_H07 - GSC RH01711.CR H07 (85) 
CTAGCGTGCccttttcaGCGGCCGCCCGCTACAGAAGGCCATATACCGTtcttttagcGTACTTTATACgaAcGGTAACAGGCAC
>RH017-11_H08 - GSC RH01711.CR H08 (498) Warning: Vector Segment;
gtCatAACTTCgTataGGCTACCCTATACGAAGTTATCCTAGCGTGccctattaagcGGCCGCCCGCTACAGAAGGCCATATACCGttcctttaagCTAGCCTATACgaACGGTAACAGGCACCCGAGCTCAGGAATTCACTGGCCGTCGTTTTACAACGttttcactgGGAAAACCCTGGCGTTACCCAACTTAATCGCCTTGCAGCACATCCCCCTTTCGCCAGCTGGCGTAATAGCGAAGAGGCCCGCACCGATCGCCCTTCCCAACAGTTGCGCAGCCTGAATGGCGAATGGCGCCTGATGCGGTATTTTCTCCTTACGCATCTGTGCGGTATTTCACACCGCATATGGTGCACTCTCAGTACAATctGCTCTGATGCCGCATagtttatccagcCCCGACACCCGCCAACACCCGTTGACGCGCCCtGaCGGGCTTGTCTGCTCCCGGCATCCGCTTACagaCAagcTgtgACCGTCTCCGGGAGctgcaTGT
>RH017-11_H09 - GSC RH01711.CR H09 (713) Warning: Vector Segment;
ttgctctgaTGGGTGCAGTCATAACTTCGTATAAGCTACCCTATACGAAGTTATCCTAGCGTGccacattaCAGCGGCCGCCCGCTACAGAAGGCCATATACCGTTCGTATACCATATAATATACGAACGGTAACAGGCACCCGAGCTCAGGAATTCACTGGCCGTCGTTTTACAACGTCGTGACTGGGAAAACCCTGGCGTTACCCAACTTAATCGCCTTGCAGCACATCCCCCTTTCGCCAGCTGGCGTAATAGCGAAGAGGCCCGCACCGATCGCCCTTCCCAACAGTTGCGCAGCCTGAATGGCGAATGGCGCCTGATGCGGTATTTTCTCCTTACGCATCTGTGCGGTATTTCACACCGCATATGGTGCACTCTCAGTACAATCTGCTCTGATGCCGCATAGTTAAGCCAGCCCCGACACCCGCCAACACCCGCTGACGCGCCCTGACGGGCTTGTCTGCTCCCGGCATCCGCTTACAGACAAGCTGTGACCGTCTCCGGGAGCTGCATGTGTCAGAGGTTTTCACCGTCATCACCGAAACGCGCGAGACGAAAGGGCCTCGTGATACGCCTATTTTTATAGGTTaatGTCATGATAATAATGGTTTCTTAGACGTCAGGTGGcactTTTCggggaaaTGTGCGCGGAACCCcTattTGTTTATTTTtctAAAAtacAtTCAAAtatgtATCCGctcatggagacaat
>RH017-11_H10 - GSC RH01711.CR H10 (731) Warning: Vector Segment;
GtgCAgTCATAACTTCGTATAACTTACGCTATACGAAGTTATCCTAGCGTGCcctttacaGCGGCCGCCCGCTACAGAAGGCCATATACCGTTCGTATAGCCTACACTATACGAACGGTAACAGGCACCCGAGCTCAGGAATTCACTGGCCGTCGTTTTACAACGTCGTGACTGGGAAAACCCTGGCGTTACCCAACTTAATCGCCTTGCAGCACATCCCCCTTTCGCCAGCTGGCGTAATAGCGAAGAGGCCCGCACCGATCGCCCTTCCCAACAGTTGCGCAGCCTGAATGGCGAATGGCGCCTGATGCGGTATTTTCTCCTTACGCATCTGTGCGGTATTTCACACCGCATATGGTGCACTCTCAGTACAATCTGCTCTGATGCCGCATAGTTAAGCCAGCCCCGACACCCGCCAACACCCGCTGACGCGCCCTGACGGGCTTGTCTGCTCCCGGCATCCGCTTACAGACAAGCTGTGACCGTCTCCGGGAGCTGCATGTGTCAGAGGTTTTCACCGTCATCACCGAAACGCGCGAGACGAAaGGGCCTCGTGATACGCCTATTTTTATAGGTTAATGTCatgATAATAATGGTTtcttagACGTCAGGTGGCACTTTTCGGGGAAATGTGCGCGGAACCCCTATTTGTTTATTTTTCTAaatacattcaaATAtgtaTccgctcaTTGAGACAatacccCTGAtaaaTGCTTCAATAATATTgaaaa
>RH017-11_H11 - GSC RH01711.CR H11 (695) Warning: Vector Segment;
gGGTgcaGTcataacTTCGTATATCATACACTATACGAAGTTATCCTAGCGTGCcatattacaGCGGCCGCCCGCTACAGAAGGCCATATACCGTTCGTATACCCTAACCTATACGAACGGTAACAGGCACCCGAGCTCAGGAATTCACTGGCCGTCGTTTTACAACGTCGTGACTGGGAAAACCCTGGCGTTACCCAACTTAATCGCCTTGCAGCACATCCCCCTTTCGCCAGCTGGCGTAATAGCGAAGAGGCCCGCACCGATCGCCCTTCCCAACAGTTGCGCAGCCTGAATGGCGAATGGCGCCTGATGCGGTATTTTCTCCTTACGCATCTGTGCGGTATTTCACACCGCATATGGTGCACTCTCAGTACAATCTGCTCTGATGCCGCATAGTTAAGCCAGCCCCGACACCCGCCAACACCCGCTGACGCGCCCTGACGGGCTTGTCTGCTCCCGGCATCCGCTTACAGACAAGCTGTGACCGTCTCCGGGAGCTGCATGTGTCAGAGGTTTTCACCGTCATCACCGAAACGCGCGAGACGAAAGGGCCTCGTGATAcGCCTATTTTTATAGGTTAATGTCATGATAATAATGGTTTCTTAGACGTCAGGTGGCacTTTTCGGGGAAATGTGCGCGGAACcccTaTTTtgtTTTATTTTtcttaatACATtcaaatATGtatccgcTCAT
>RH017-11_H12 - GSC RH01711.CR H12 (130) 
GGGTGCAGTCATAACtTCGTATAATCTACCCTATACGAACGGTATATAGCCTTccctttcGGGCGGCCGCTGTCTCTGGCACGCTAGGATAACTTCGTATAGGGTAGCCTATACGAACGGTAACAGGCAC
>RH017-11_H13 - GSC RH01711.CR H13 (755) Warning: Vector Segment;
atgGGTGCAGTCATAACTTCGTATAACCTACGCTATACGAAGTTATCCTAGCGTGCcccttacAGCGGCCGCCCGCTACAGAAGGCCATATACCGTTCGTATAGCCTACCATATACGAACGGTAACAGGCACCCGAGCTCAGGAATTCACTGGCCGTCGTTTTACAACGTCGTGACTGGGAAAACCCTGGCGTTACCCAACTTAATCGCCTTGCAGCACATCCCCCTTTCGCCAGCTGGCGTAATAGCGAAGAGGCCCGCACCGATCGCCCTTCCCAACAGTTGCGCAGCCTGAATGGCGAATGGCGCCTGATGCGGTATTTTCTCCTTACGCATCTGTGCGGTATTTCACACCGCATATGGTGCACTCTCAGTACAATCTGCTCTGATGCCGCATAGTTAAGCCAGCCCCGACACCCGCCAACACCCGCTGACGCGCCCTGACGGGCTTGTCTGCTCCCGGCATCCGCTTACAGACAAGCTGTGACCGTCTCCGGGAGCTGCATGTGTCAGAGGTTTTCACCGTCATCACCGAAACGCGCGAGACGAAAGGGCCTCGTGATACGCCTATTTTTATAGGTTAATGTCATGATAATAATGGTTTCTTAGACGTCAGGTGGcactttTCGGGGAAATGTGCGCGGAaCcccTATTTGTTTtatTTTtctaaaTAcatTCAAATatgtatccgCTCATGAGACAATAACCCTGAtAaatGCTTCAATAATATTGAAAAAggaaGAGtAtGagtattca
>RH017-11_H14 - GSC RH01711.CR H14 (823) Warning: Vector Segment;
ctctgatgGGTGCAGTCATAACTTCGTATAGAGTACAGTATACGAAGTTATCCTAGCGTGCcacattaCAGCGGCCGCCCGCTACAGAAGGCCATATACCGTTCGTATACCATACGCTATACGAACGGTAACAGGCACCCGAGCTCAGGAATTCACTGGCCGTCGTTTTACAACGTCGTGACTGGGAAAACCCTGGCGTTACCCAACTTAATCGCCTTGCAGCACATCCCCCTTTCGCCAGCTGGCGTAATAGCGAAGAGGCCCGCACCGATCGCCCTTCCCAACAGTTGCGCAGCCTGAATGGCGAATGGCGCCTGATGCGGTATTTTCTCCTTACGCATCTGTGCGGTATTTCACACCGCATATGGTGCACTCTCAGTACAATCTGCTCTGATGCCGCATAGTTAAGCCAGCCCCGACACCCGCCAACACCCGCTGACGCGCCCTGACGGGCTTGTCTGCTCCCGGCATCCGCTTACAGACAAGCTGTGACCGTCTCCGGGAGCTGCATGTGTCAGAGGTTTTCACCGTCATCACCGAAACGCGCGAGACGAAAGGGCCTCGTGATACGCCTATTTTTATAGGTTAATGTCATGATAATAATGGTTTCTTAGACGTCAGGTGGCACTTTTCGGGGAAATGtGCGCGGAACCCCTATTTGTTTATTTTTCTAAATACATTCAAATATGTAtCCGCTCATGAGACAATAACCCTGATAAATGCTTCAATAatattgaAAAAagGAagaatatgaatAttcaacatTTTCCCgtgtcGCccctattCCCTTTTTTTGcgggatTtTGCCTtccggtttttGCTC
>RH017-11_H15 - GSC RH01711.CR H15 (774) Warning: Vector Segment;
tctgatgGGTGCAGTCATAACTTCGTATAGAATACGCTATACGAAGTTATCCTAGCGTGCcccatacAGCGGCCGCCCGCTACGAAGGCCATATACCGTTCGTATACCATACCCTATACGAACGGTAACAGGCACCCGAGCTCAGGAATTCACTGGCCGTCGTTTTACAACGTCGTGACTGGGAAAACCCTGGCGTTACCCAACTTAATCGCCTTGCAGCACATCCCCCTTTCGCCAGCTGGCGTAATAGCGAAGAGGCCCGCACCGATCGCCCTTCCCAACAGTTGCGCAGCCTGAATGGCGAATGGCGCCTGATGCGGTATTTTCTCCTTACGCATCTGTGCGGTATTTCACACCGCATATGGTGCACTCTCAGTACAATCTGCTCTGATGCCGCATAGTTAAGCCAGCCCCGACACCCGCCAACACCCGCTGACGCGCCCTGACGGGCTTGTCTGCTCCCGGCATCCGCTTACAGACAAGCTGTGACCGTCTCCGGGAGCTGCATGTGTCAGAGGTTTTCACCGTCATCACCGAAACGCGCGAGACGAAAGGGCCTCGTGATACGCCTATTTTTATAGGTTAATGTCATGATAATAATGGTTTCTTAGACGTCAGGTGGCACTTTTCGGGGAAATGTGCGCGGAACCCCTATTTGTTTAttttTCTAAATACATTCAAATATGTATCCACTCATGAGACAATAACCCTGATAAATgcTtcaATAATATtgaaaaaggaAgagtatgAGtattcAaCATTTTccgtgTcgcc
>RH017-11_H16 - GSC RH01711.CR H16 (714) Warning: Vector Segment;
tCTGATgGgtGCAGTCATaactTCGTATATACTACAGTATACGAAGTTATCCTAGCGTGCcccttacAGCGGCCGCCCGCTACAGAAGGCCATATACCGTTCGTATAGTCTACCATATACGAACGGTAACAGGCACCCGAGCTCAGGAATTCACTGGCCGTCGTTTTACAACGTCGTGACTGGGAAAACCCTGGCGTTACCCAACTTAATCGCCTTGCAGCACATCCCCCTTTCGCCAGCTGGCGTAATAGCGAAGAGGCCCGCACCGATCGCCCTTCCCAACAGTTGCGCAGCCTGAATGGCGAATGGCGCCTGATGCGGTATTTTCTCCTTACGCATCTGTGCGGTATTTCACACCGCATATGGTGCACTCTCAGTACAATCTGCTCTGATGCCGCATAGTTAAGCCAGCCCCGACACCCGCCAACACCCGCTGACGCGCCCTGACGGGCTTGTCTGCTCCCGGCATCCGCTTACAGACAAGCTGTGACCGTCTCCGGGAGCTGCATGTGTCAGAGGTTTTCACCGTCATCACCGAAACGCGCGAGACGAAAGGGCCTCGTGATACGCCTATTTTTATAGGTTAATGTCATGATAATAATGGTTTCTTAGACGTCAGGTGGCACTTTTCGGGgaaatGTGCGCGGAACCCCTattTGTTTTATTTTTTTaaatACATTCAAatATGTAtccGCtcatGAgacaaTAACccTG
>RH017-11_H17 - GSC RH01711.CR H17 (580) Warning: Vector Segment;
TGGgtgCAGTCATAACTTCGTATAGCATACTCTATACGAAGTTATCCTAGCGTGcccttttaaGCGGCCGCCCGCTACAGAAGGCCATATACCGTTCGTATAGCATACCCTATACGAACGGTAACAGGCACCCGAGCTCAGGAATTCACTGGCCGTCGTTTTACAACGTcttGACTGGGAAAACCCTGGCGTTACCCAACTTAATCGCCTTGCAGCACATCCCCCTTTCGCCAGCTGGCGTAATAGCGAAGAGGCCCGCACCGATCGCCCTTCCCAACAGTTGCGCAGCCTGAATGGCGAATGGCGCCTGATGCGGTATTTTCTCCTTACGCATCTGTGCGGTATTTCACACCGCATATGGTGCACTCtcaGTACAATCTGCTCTGATGCCGCATagtTAAGCCAGCCCCGACACCCGCCAACACCCGCTGACGCGCCCTGACGGGCTTGTCTGCTCCCGGCAtccgcTtACAGACAAGCTGTGACCGTCtCcGGGAGCTGCATGTGTCaGaGGTTTtcaccGTcatcacCGAaacgcGCGAGACgaaaGGGCctcttgatacGCCtattTTTATaggtT
>RH017-11_H18 - GSC RH01711.CR H18 (799) Warning: Vector Segment;
ggGTGCAGTCATAACTTCGTATAATCTACCATATACGAAGTTATCCTAGCGTGCCccTTTACAGCGGCCGCCCGCTACAGAAGGCCATATACCGTTCGTATATACTACCCTATACGAACGGTAACAGGCACCCGAGCTCAGGAATTCACTGGCCGTCGTTTTACAACGTCGTGACTGGGAAAACCCTGGCGTTACCCAACTTAATCGCCTTGCAGCACATCCCCCTTTCGCCAGCTGGCGTAATAGCGAAGAGGCCCGCACCGATCGCCCTTCCCAACAGTTGCGCAGCCTGAATGGCGAATGGCGCCTGATGCGGTATTTTCTCCTTACGCATCTGTGCGGTATTTCACACCGCATATGGTGCACTCTCAGTACAATCTGCTCTGATGCCGCATAGTTAAGCCAGCCCCGACACCCGCCAACACCCGCTGACGCGCCCTGACGGGCTTGTCTGCTCCCGGCATCCGCTTACAGACAAGCTGTGACCGTCTCCGGGAGCTGCATGTGTCAGAGGTTTTCACCGTCATCACCGAAACGCGCGAGACGAAAGGGCCTCGTGATACGcctATTTTTATAGGTTaaTGTCATGATAATAATGGTTTCTTAGACGTCAGGTGGCACTTTTCGGGGAAATGTGCGCGGAACCCCTAtttGTTTaTTTTTTCTAAATACATTCAAATATGTATCCGCtcaTGAGACaataacccTGATAAATgcttcaaTaaTATTTGaaaaggAAGAgtatGAGTAttcaacatTtcCGTgTcgccCttattcccTTttttGCGGCattTtGCCT
>RH017-11_H19 - GSC RH01711.CR H19 (714) Warning: Vector Segment;
GgTGCAGTCATAACTTCGTATAGTTTAGCCTATACGAAGTTATCCTAGCGTGCcctttacAGCGGCCGCCCGCTACAGAAGGCCATATACCGTTCGTATATTTTAGGATATACGAACGGTAACAGGCACCCGAGCTCAGGAATTCACTGGCCGTCGTTTTACAACGTCGTGACTGGGAAAACCCTGGCGTTACCCAACTTAATCGCCTTGCAGCACATCCCCCTTTCGCCAGCTGGCGTAATAGCGAAGAGGCCCGCACCGATCGCCCTTCCCAACAGTTGCGCAGCCTGAATGGCGAATGGCGCCTGATGCGGTATTTTCTCCTTACGCATCTGTGCGGTATTTCACACCGCATATGGTGCACTCTCAGTACAATCTGCTCTGATGCCGCATAGTTAAGCCAGCCCCGACACCCGCCAACACCCGCTGACGCGCCCTGACGGGCTTGTCTGCTCCCGGCATCCGCTTACAGACAAGCTGTGACCGTCTCCGGGAGCTGCATGTGTCAGAGGTTTTCACCGTCATCACCGAAACGCGCGAGAcgaAAGGGCCTCGTGATACGCCTATTTTTATAggttaATGTcatGATAATAATGGTTTCTTAGACGTcaggtgGcacTTTTCGGGGAAAtgtGcGCGGAACCCCTAtttGTTtattttTCTataTACattcaaATATgtatccGctcattgagACaataacccTGATAaAtT
>RH017-11_H20 - GSC RH01711.CR H20 (86) 
CTAGCGTGCcctattacAGCGGCCGCCCGCTACAGAAGGCCATATACCGTTCGTATAACCTACACTATACGAACGGTAACAGGCAC
>RH017-11_H21 - GSC RH01711.CR H21 (691) Warning: Vector Segment;
ttgctctgatggGtgcagTCATAACTTCGTATAGATTACCCTATACGAAGTTATCCTAGCGTGCcactattaCAGCGGCCGCCCGCTACAGAAGGCCATATACCGTTCGTATACATTACCATATACGAACGGTAACAGGCACCCGAGCTCAGGAATTCACTGGCCGTCGTTTTACAACGTCGTGACTGGGAAAACCCTGGCGTTACCCAACTTAATCGCCTTGCAGCACATCCCCCTTTCGCCAGCTGGCGTAATAGCGAAGAGGCCCGCACCGATCGCCCTTCCCAACAGTTGCGCAGCCTGAATGGCGAATGGCGCCTGATGCGGTATTTTCTCCTTACGCATCTGTGCGGTATTTCACACCGCATATGGTGCACTCTCAGTACAATCTGCTCTGATGCCGCATAGTTAAGCCAGCCCCGACACCCGCCAACACCCGCTGACGCGCCCTGACGGGCTTGTCTGCTCCCGGCATCCGCTTACAGACAAGCTGTGACCGTCTCCGGGAGCTGCATGTGTCAGAGGTTTTCACCGTCATCACCGAAACGCGCGAGACGAAAGGGCCTCGTGATACGCCTATTTTTATAGGTTAATGTCATGATaatAATGGTTTCTTAGAcgtcaggTGGCACTTTTCGGGGAAatgtGcgCGGAACCCCTATTTGtttatttttCtaaatacATTtcaAAT
>RH017-11_H22 - GSC RH01711.CR H22 (86) 
CTAGCGTGcccttttacaGCGGCCGCCCGCTACAGAAGGCCATATACCGTtcttTtAACCTACCATATAcgaACGGTAACAGGCAC
>RH017-11_H23 - GSC RH01711.CR H23 (652) Warning: Vector Segment;
TGGGTGCagtCaTAACTTCGTATAATCTACCCTATACGAAGTTATCCTAGCGTGCccgttacAGCGGCCGCCCGCTACAGAAGGCCATATACCGTTCGtatACCCTACACTATACGAACGGTAACAGGCACCCGAGCTCAGGAATTCACTGGCCGTCGTTTTACAACGTCGTGACTGGGAAAACCCTGGCGTTACCCAACTTAATCGCCTTGCAGCACATCCCCCTTTCGCCAGCTGGCGTAATAGCGAAGAGGCCCGCACCGATCGCCCTTCCCAACAGTTGCGCAGCCTGAATGGCGAATGGCGCCTGATGCGGTATTTTCTCCTTACGCATCTGTGCGGTATTTCACACCGCATATGGTGCACTCTCAGTACAATCTGCTCTGATGCCGCATAGTTAAGCCAGCCCCGACACCCGCCAACACCCGCTGACGCGCCCTGACGGGCTTGTCTGCTCCCGGCATCCGCTTACAGACAAGCTGTGACCGTCTCCGGGAGCTGCATGTGTCAGAGGTTTTCACCGTCATCACCGAAACGCGCGAGACGAAAGGGCCTCGTGATACGCCTATTTTTATAGGTTAATGTCATGatAATAATGgttTCTTAGACGTCaggtgGCACTTTTCGGGGAAATGTGCGCGGAaccCCtatT
>RH017-11_H24 - GSC RH01711.CR H24 (562) Warning: Vector Segment;
GGGTGCAGTCATAaCTTCGTATAAACTAGCCTATACGAAGTTATCCTAGCGTGccatttacAGCGGCCGCCCGCTACAGAAGGCCATATACCGTTCGTATAAACTAGCATATACGAACGGTAACAGGCACCCGAGCTcaggAATTCACTGGCCGTCGTTTTACAACGTCGTGACTGGGAAAACCCTGGCGTTACCCAACTTAATCGCCTTGCAGCACATCCCCCTTTCGCCAGCTGGCGTAATAGCGAAGAGGCCCGCACCGATCGCCCTTCCCAACAGTTGcgcagcCTGAATGGCGAATGGCGCCTGATGCGGTATTTTCTCCTTACGCATCTGTGCGGTATTTCACACCGCATATGGTGCACTctcAGTACAATCTGCTCTGATGccgCATAGTTAAGCCAGCCCCGACACCCGCCaactcccgcTGACGCGCCCTgaCGGGCTTGTCTGCTCCCGgtatccgcTtacatacaagctgtGAccgtCTCCGGGAGCTGcatgTTGtcagaggTTTTCAccgtcatctCCGAaacgcgcgAGacgAAAGGGCCtcgtgata
>RH017-11_I01 - GSC RH01711.CR I01 (49) Warning: Vector Segment;
gtgcagTCATAACTTCGTATAGTCTACACTATACGAAGTTATCCTAGCG
>RH017-11_I02 - GSC RH01711.CR I02 (612) Warning: Vector Segment;
tgGggtgcagtCataACTTCGTATAGCGTATTCTATACGAAGTTATCCTAGCGTGcccTttacagCGGCCGCCCGCTACAGAAGGCCATATACCgttcttataccatACCCTATACGAACGGTAACAGGCACCCGAGCTCAGGAATTCACTGGCCGTCGTTTTACAACGtcttcactGGGAAAACCCTGGCGTTACCCAACTTAATCGCCTTGCAGCACATCCCCCTTTCGCCAGCTGGCGTAATAGCGAAGAGGCCCGCACCGATCGCCCTTCCCAACAGTTGCGCAGCCTGAATGGCGAATGGCGCCTGATGCAGTATTTTCTCCTTACGCATCTGTGCGGTATTTCACACCGCATATGGTGCACTCTCAGTACAATCTGCTCTGATGCCGCATAgTttagcCAGCCCCGACACCCGCCAACACCCGCTGACGCGCCCTGACGGGCTTGTCTGCTCCCGGCATCCGCTTACAGACAAGCTGTGACCGTCTCCGGGAGCTGCATGTGTCAGaggTTTTCACCGTCATCACCGAAACGCGCGAGActaAAGGGCCTCGTGAtaccccTATTTTtataggTtaaTGTCATGataatAATGGTTTCTTAGACGT
>RH017-11_I03 - GSC RH01711.CR I03 (506) Warning: Vector Segment;
gGGTgcagTCATAACTTCGTATAGTAtAcatTATACGAAGTTATCCTAGCGTGCcccttacagcGGCCGCCCGCTACAGAAGGCCATATACCGttccctttaaaagacCATATAcgaacGGTAACAGGCACCCGAGCTCAGGAATTCACTGGCCGTCGTTTTACAACGtcttccctgggaAAACCCTGGCGTTACCCAACTTAATCGCCTTGCAGCACATCCCCCTTTCGCCAGCTGGCGTAATAGCGAAGAGGCCCGCACCGATCGCCCTTCCCAACAGTTGCGCAGCCTGAATGGCGAATGGCGCCTGATGCGGTATTTTCTCCTTACGCATCTGTGCGGTATTTCACACCGCATATGGTGCACTCTCAGTACAATCTGCTCTGATGCCGCATagttttttcagCCCCGACACCCGCCAACACCCGCTGACGCGCCCTGACGGGCTTGTCTGCTCCCGGcatccGCTtacagacaatctGTGACCGTCTCcggGAGCTGCATGT
>RH017-11_I04 - GSC RH01711.CR I04 (0) Warning: Poor Quality;
>RH017-11_I05 - GSC RH01711.CR I05 (0) Warning: Poor Quality;
>RH017-11_I06 - GSC RH01711.CR I06 (85) 
CTAGCGTGCcccttacagcGGCCGCCCGCTACAGAAGGCCATATACCGTtcctttAtCCTAATATATACGAACGGTAACAGGCAC
>RH017-11_I07 - GSC RH01711.CR I07 (8) 
ctAGCGTG
>RH017-11_I08 - GSC RH01711.CR I08 (736) Warning: Vector Segment;
ctGatgGGtGCAGTCATAACCTCGTATATCGTATGATATACGAAGTTATCCTAGCGTGCccttttacaGCGGCCGCCCGCTACAGAAGGCCATATACCGTTCGTATACTCTAAAATATACGAACGGTAACAGGCACCCGAGCTCAGGAATTCACTGGCCGTCGTTTTACAACGTCGTGACTGGGAAAACCCTGGCGTTACCCAACTTAATCGCCTTGCAGCACATCCCCCTTTCGCCAGCTGGCGTAATAGCGAAGAGGCCCGCACCGATCGCCCTTCCCAACAGTTGCGCAGCCTGAATGGCGAATGGCGCCTGATGCGGTATTTTCTCCTTACGCATCTGTGCGGTATTTCACACCGCATATGGTGCACTCTCAGTACAATCTGCTCTGATGCCGCATAGTTAAGCCAGCCCCGACACCCGCCAACACCCGCTGACGCGCCCTGACGGGCTTGTCTGCTCCCGGCATCCGCTTACAGACAAGCTGTGACCGTCTCCGGGAGCTGCATGTGTCAGAGGTTTTCACCGTCATCACCGAAACGCGCGAGACGAAAGGGCCTCGTGATACGCCTATTTTTataGGTTAATGTCATGATAATAATGGTTTcttAGACGTCAggtGGCACTTTTCGGGGAAATGTGCGCGGAACCCCTATTTGTTTATTTTTCTAAatacattccaaTATGTATCCgCTTCATgagacAATAAccctgataAAATGCTtcaAtaatATTg
>RH017-11_I09 - GSC RH01711.CR I09 (135) 
ctgatgGGTGCAGTCATAACTTCGTATACAATACCCCATACGAAGTTATCCTAGCGTGCcccttacagCGGCCGCCCGCTACAGAAGGCCATATACCGTTcctatACCGTAACCTATACGAACGGTAACAGGCAC
>RH017-11_I10 - GSC RH01711.CR I10 (721) Warning: Vector Segment;
gatGGGTGCAGTCATAACTTCGTATAAGCTATCCTATACGAAGTTATCCTAGCGTGCccttttcAGCGGCCGCCCGCTACAGAAGGCCATATACCGTTCGTATACCGTAACATATACGAACGGTAACAGGCACCCGAGCTCAGGAATTCACTGGCCGTCGTTTTACAACGTCGTGACTGGGAAAACCCTGGCGTTACCCAACTTAATCGCCTTGCAGCACATCCCCCTTTCGCCAGCTGGCGTAATAGCGAAGAGGCCCGCACCGATCGCCCTTCCCAACAGTTGCGCAGCCTGAATGGCGAATGGCGCCTGATGCGGTATTTTCTCCTTACGCATCTGTGCGGTATTTCACACCGCATATGGTGCACTCTCAGTACAATCTGCTCTGATGCCGCATAGTTAAGCCAGCCCCGACACCCGCCAACACCCGCTGACGCGCCCTGACGGGCTTGTCTGCTCCCGGCATCCGCTTACAGACAAGCTGTGACCGTCTCCGGGAGCTGCATGTGTCAGAGGTTTTCACCGTCATCACCGAAACGCGCGAGACGAAAGGGCCTCGTGATACGCCTATTTTTATAGGTTAATgtCATGATAATAATGGTTTCTTAGAcgtcaGGTGGCACTTTTCGgGgAAATGTGCGCGGAACCCCTAtttgTttaTTTTTtctaaatacattcaaatATGTATCCGCTcatgagacaatAACCCCttgataaaaTG
>RH017-11_I11 - GSC RH01711.CR I11 (713) Warning: Vector Segment;
ggTGCAGTCATAACTTCGTATAGCATACCCTATACGAAGTTATCCTAGCGTGCccttttacAGCGGCCGCCCGCTACAGAAGGCCATATACCGTTCGTATACCGTACCATATACGAACGGTAACAGGCACCCGAGCTCAGGAATTCACTGGCCGTCGTTTTACAACGTCGTGACTGGGAAAACCCTGGCGTTACCCAACTTAATCGCCTTGCAGCACATCCCCCTTTCGCCAGCTGGCGTAATAGCGAAGAGGCCCGCACCGATCGCCCTTCCCAACAGTTGCGCAGCCTGAATGGCGAATGGCGCCTGATGCGGTATTTTCTCCTTACGCATCTGTGCGGTATTTCACACCGCATATGGTGCACTCTCAGTACAATCTGCTCTGATGCCGCATAGTTAAGCCAGCCCCGACACCCGCCAACACCCGCTGACGCGCCCTGACGGGCTTGTCTGCTCCCGGCATCCGCTTACAGACAAGCTGTGACCGTCTCCGGGAGCTGCATGTGTCAGAGGTTTTCACCGTCATCACCGAAACGCGCGAGACGAAAGGGCCTCGTGATACGCCTATTTTTATAGGTTAATGTCATGATAATAATGGTTTcttaGACGTCAGGTGGCACTTTTCGGGGAAATGTGCGCGGAACCCCTATTTGTTTATTTTTCTAaatacatTcaaATATGTATCCGCTCAtgagaCAATAACCCTGATAAAT
>RH017-11_I12 - GSC RH01711.CR I12 (725) Warning: Vector Segment;
gtgcaGTCATAACTTCGTATAACGTATTCTATACGAAGTTATCCTAGCGTGCccctttacAGCGGCCGCCCGCTACAGAAGGCCATATACCGTTCGTATAGCATACCCTATACGAACGGTAACAGGCACCCGAGCTCAGGAATTCACTGGCCGTCGTTTTACAACGTCGTGACTGGGAAAACCCTGGCGTTACCCAACTTAATCGCCTTGCAGCACATCCCCCTTTCGCCAGCTGGCGTAATAGCGAAGAGGCCCGCACCGATCGCCCTTCCCAACAGTTGCGCAGCCTGAATGGCGAATGGCGCCTGATGCGGTATTTTCTCCTTACGCATCTGTGCGGTATTTCACACCGCATATGGTGCACTCTCAGTACAATCTGCTCTGATGCCGCATAGTTAAGCCAGCCCCGACACCCGCCAACACCCGCTGACGCGCCCTGACGGGCTTGTCTGCTCCCGGCATCCGCTTACAGACAAGCTGTGACCGTCTCCGGGAGCTGCATGTGTCAGAGGTTTTCACCGTCatcaccGAAACGCGCGAGACGAAAGGGCCTCGTGATACGCCtATTTTTATAGGTTAATGTCATGATAATAATGGTTTCTTAGACGTCAGGTGGCACTTTTCGGGGAAATGTGCGCGGAACCCCTATTTGTTTATTTTTCTAAATACAttcaaATATGTAtCcgctcatGAgacaaTAACCctTGATAAATGCTTTCaataAT
>RH017-11_I13 - GSC RH01711.CR I13 (680) Warning: Vector Segment;
tctgatgGGGTGCAGTCATAACTTCGTATAACATACCATATACGAAGTTATCCTAGCGTGCcccatacaGCGGCCGCCCGCTACAGAAGGCCATATACCGTTCGTATAGACTACAATATACGAACGGTAACAGGCACCCGAGCTCAGGAATTCACTGGCCGTCGTTTTACAACGTCGTGACTGGGAAAACCCTGGCGTTACCCAACTTAATCGCCTTGCAGCACATCCCCCTTTCGCCAGCTGGCGTAATAGCGAAGAGGCCCGCACCGATCGCCCTTCCCAACAGTTGCGCAGCCTGAATGGCGAATGGCGCCTGATGCGGTATTTTCTCCTTACGCATCTGTGCGGTATTTCACACCGCATATGGTGCACTCTCAGTACAATCTGCTCTGATGCCGCATAGTTAAGCCAGCCCCGACACCCGCCAACACCCGCTGACGCGCCCTGACGGGCTTGTCTGCTCCCGGCATCCGCTTACAGACAAGCTGTGACCGTCTCCGGGaGCTGCATGTGTCAGAGGTTTTCACCGTcatCACCGAAACGCGCGAGACGAAAGGGCCTcgtgatacgcCTAttTTTATAGGTTAAtgtCATGATAATTAAtGgTttcttaGACGTcatgTGGcactTTtcggGGAAATGTGCGCGGAACCCCTatTttgttatttttctaaatacAT
>RH017-11_I14 - GSC RH01711.CR I14 (657) Warning: Vector Segment;
gATGGgGTGCAGtcataaCTTCGTATATCCTACCATATACGAAGTTATCCTAGCGTGCcctatacAGCGGCCGCCCGCTACAGAAGGCCATATACCGTTCGTATACACTACAGTATACGAACGGTAACAGGCACCCGAGCTCAGGAATTCACTGGCCGTCGTTTTACAACGTCGTGACTGGGAAAACCCTGGCGTTACCCAACTTAATCGCCTTGCAGCACATCCCCCTTTCGCCAGCTGGCGTAATAGCGAAGAGGCCCGCACCGATCGCCCTTCCCAACAGTTGCGCAGCCTGAATGGCGAATGGCGCCTGATGCGGTATTTTCTCCTTACGCATCTGTGCGGTATTTCACACCGCATATGGTGCACTCTCAGTACAATCTGCTCTGATGCCGCATAGTTAAGCCAGCCCCGACACCCGCCAACACCCGCTGACGCGCCCTGACGGGCTTGTCTGCTCCCGGCATCCGCTTACAGACAAGCTGTGACCgtcTCCGGGAGCTGCATGTGTCAGAGGTTTTTCACCGTCATCACCGAAACGCGCGAGACGAAAGGGCCTCGTGATACGCCTATTTTTATAGGtttatgtcatgaTaataatgGTTTCTTAGACGTCAGGTGGCActtTtcggGGGAAAtgggcgcGGAACCCCTATt
>RH017-11_I15 - GSC RH01711.CR I15 (130) 
gGGtgcagTCATAACTTCGTATATACTACCGTATACGAAGTTATCCTAGCGTGCcattttcagcgGCCGCCCGCTACAGAAGGCCATATACCGTTcctatAATTTACACTATACGAACGGTAACAGGCAC
>RH017-11_I16 - GSC RH01711.CR I16 (598) Warning: Vector Segment;
caGTCATAACTTCGTATATCCTAGACTATACGAAGTTATCCTAGCGTGCcacattaCAGCGGCCGCCCGCTACAGAAGGCCATATACCGTTCGTATAACCTACTATATACGAACGGTAACAGGCACCCGAGCTCAGGAATTCACTGGCCGTCGTTTTACAACGTCGTGACTGGGAAAACCCTGGCGTTACCCAACTTAATCGCCTTGCAGCACATCCCCCTTTCGCCAGCTGGCGTAATAGCGAAGAGGCCCGCACCGATCGCCCTTCCCAACAGTTGCGCAGCCTGAATGGCGAATGGCGCCTGATGCGGTATTTTCTCCTTACGCATCTGTGCGGTATTTCACACCGCATATGGTGCACTCTCAGTACAATCTGCTCTGATGCCGCATAGTTAAGCCAGCCCCGACACCCGCCAACACCCGCTGACGCGCCCTGACGGGCTTGTCTGCTCCCGGCATCCGCTTACAGACAAGCTGTGACCGTCTCCGGGAGCTGCATGTGTCAGAGGttttcaCCGTCATCACCGAAACGCGCGAGACGAAAGGGCCTCGTGATacgCCTATTTTTAtagGtTAATTGTCATGATAATAATGGTTt
>RH017-11_I17 - GSC RH01711.CR I17 (754) Warning: Vector Segment;
CtCtgatGGGtGCAGTCATAACTTCGTATAGAATAAGCTATACGAAGTTATCCTAGCGTGCcccatacagCGGCCGCCCGCTACAGAAGGCCATATACCGTTcctatAAAATAAGCTATACGAACGGTAACAGGCACCCGAGCTCAGGAATTCACTGGCCGTCGTTTTACAACGTCGTGACTGGGAAAACCCTGGCGTTACCCAACTTAATCGCCTTGCAGCACATCCCCCTTTCGCCAGCTGGCGTAATAGCGAAGAGGCCCGCACCGATCGCCCTTCCCAACAGTTGCGCAGCCTGAATGGCGAATGGCGCCTGATGCGGTATTTTCTCCTTACGCATCTGTGCGGTATTTCACACCGCATATGGTGCACTCTCAGTACAATCTGCTCTGATGCCGCATAGTTAAGCCAGCCCCGACACCCGCCAACACCCGCTGACGCGCCCTGACGGGCTTGTCTGCTCCCGGCATCCGCTTACAGACAAGCTGTGACCGTCTCCGGGAGCTGCATGTGTCAGAGGTTTTCACCGTCATCACCGAAACGCGCGAGACGAAAGGGCCTCGTGATACGCCTATTTTTATAGGTTAATGTCATGATAATAATGGTTTCTTAGACGTCAGGTGGCACTTTTCGGGGAAATGTGCGCGGAACCCCTATTTGTTTATTTTTCTAAATACAttcAaaTATGTATCCGCTcatGAGACAataccccTGATAaatGcttcaataaTattGaaaaAGGAAGagtatgAgt
>RH017-11_I18 - GSC RH01711.CR I18 (741) Warning: Vector Segment;
ctgatgGGTGCAGTCATAACTTCGTATaaattACCCTATACGAAGTTATCCTAGCGTGCcacattaCAGCGGCCGCCCGCTACAGAAGGCCATATACCGTTCGTATAccttACTATATACGAACGGTAACAGGCACCCGAGCTCAGGAATTCACTGGCCGTCGTTTTACAACGTCGTGACTGGGAAAACCCTGGCGTTACCCAACTTAATCGCCTTGCAGCACATCCCCCTTTCGCCAGCTGGCGTAATAGCGAAGAGGCCCGCACCGATCGCCCTTCCCAACAGTTGCGCAGCCTGAATGGCGAATGGCGCCTGATGCGGTATTTTCTCCTTACGCATCTGTGCGGTATTTCACACCGCATATGGTGCACTCTCAGTACAATCTGCTCTGATGCCGCATAGTTAAGCCAGCCCCGACACCCGCCAACACCCGCTGACGCGCCCTGACGGGCTTGTCTGCTCCCGGCATCCGCTTACAGACAAGCTGTGACCGTCTCCGGGAGCTGCATGTGTCAGAGGTTTTCACCGTCATCACCGAAACGCGCGAGACGAAAGGGCCTCGTGATACGCCTATTTTTATAGGTTAATGTCATGATAATAATGGTTTCTTAGACGTCAGGTGGCACTTTTCGGGGAAATGTGCGCGGAACCCCTATTTGTTTatttttCTAAATACATTCAaatATGTATCCGCTCATGAGACAataACCCTGATAAATGCTTCaatAATATTGAAAaagg
>RH017-11_I19 - GSC RH01711.CR I19 (130) 
gGGTGCAGTCATAACTTCGTATATCCTAGCATATACGAAGTTATCCTAGCGTGCcagataCAGCGGCCGCCCGCTACAGAAGGCCATATACCGTTCGTATACACTACACTATACGAACGGCAACAGGCAC
>RH017-11_I20 - GSC RH01711.CR I20 (754) Warning: Vector Segment;
GgGTGCAGTCATAACTTCGTATATGCTACGCTATACGAAGTTATCCTAGCGTGCcaccattacAGCGGCCGCCCGCTACAGAAGGCCATATACCGTTCGTATAGCCTACATTATACGAACGGTAACAGGCACCCGAGCTCAGGAATTCACTGGCCGTCGTTTTACAACGTCGTGACTGGGAAAACCCTGGCGTTACCCAACTTAATCGCCTTGCAGCACATCCCCCTTTCGCCAGCTGGCGTAATAGCGAAGAGGCCCGCACCGATCGCCCTTCCCAACAGTTGCGCAGCCTGAATGGCGAATGGCGCCTGATGCGGTATTTTCTCCTTACGCATCTGTGCGGTATTTCACACCGCATATGGTGCACTCTCAGTACAATCTGCTCTGATGCCGCATAGTTAAGCCAGCCCCGACACCCGCCAACACCCGCTGACGCGCCCTGACGGGCTTGTCTGCTCCCGGCATCCGCTTACAGACAAGCTGTGACCGTCTCCGGGAGCTGCATGTGTCAGAGGTTTTCACCGTCATCACCGAAACGCGCGAGACGAAAGGGCCTCGTGATACGCCTATTTTTATAGGTTAATGTCATGATAATAATGGTTTCTTAGACGTCAGGTGGCACTTTTCGGGGAAATGTGCGCGGAACCCCTATTTgtttaTTTTTCTAaatacATTCAAATATgtattcgCTCATGAGAcAataACCctgATAaatgcTtcaataatattGAAAAAGGAagagtATGagtatTCA
>RH017-11_I21 - GSC RH01711.CR I21 (677) Warning: Vector Segment;
tggGTGCAGTCATaActtCGTATAGCATACTGTATACGAAGTTATCCTAGCGTGCcctattaCAGCGGCCGCCCGCTACAGAAGGCCATATACCGTTCGTATAGCATAAGTTATACGAACGGTAACAGGCACCCGAGCTCAGGAATTCACTGGCCGTCGTTTTACAACGTCGTGACTGGGAAAACCCTGGCGTTACCCAACTTAATCGCCTTGCAGCACATCCCCCTTTCGCCAGCTGGCGTAATAGCGAAGAGGCCCGCACCGATCGCCCTTCCCAACAGTTGCGCAGCCTGAATGGCGAATGGCGCCTGATGCGGTATTTTCTCCTTACGCATCTGTGCGGTATTTCACACCGCATATGGTGCACTCTCAGTACAATCTGCTCTGATGCCGCATAGTTAAGCCAGCCCCGACACCCGCCAAcaccCGCTGACGCGCCCTGACGGGCTTGTCTGCTCCCGGCATCCGCTTACAGACAAGCTGTGACCGTCTCCGGGAGCTGCATGTGTCAgaGGTTTTCacCGTCAtcaccGAAACGCGCGAGACgaAAGGGcctcgTgatacgccTATTTTTatagGTTAATgtcatgatAAtaatggttTCTTagacgtcaggtgGCACTTTttcGGGGAAATgtgcgcgGAACccctaTTTgtttaTTTttctaaatAcATTT
>RH017-11_I22 - GSC RH01711.CR I22 (0) Warning: Vector Only;
>RH017-11_I23 - GSC RH01711.CR I23 (802) Warning: Vector Segment;
atGGGTGCAGTCATAACTTCGTATAGCGTACCGTATACGAAGTTATCCTAGCGTGCccgtatacAGCGGCCGCCCGCTACAGAAGGCCATATACCGTTCGTATACCCTACCCTATACGAACGGTAACAGGCACCCGAGCTCAGGAATTCACTGGCCGTCGTTTTACAACGTCGTGACTGGGAAAACCCTGGCGTTACCCAACTTAATCGCCTTGCAGCACATCCCCCTTTCGCCAGCTGGCGTAATAGCGAAGAGGCCCGCACCGATCGCCCTTCCCAACAGTTGCGCAGCCTGAATGGCGAATGGCGCCTGATGCGGTATTTTCTCCTTACGCATCTGTGCGGTATTTCACACCGCATATGGTGCACTCTCAGTACAATCTGCTCTGATGCCGCATAGTTAAGCCAGCCCCGACACCCGCCAACACCCGCTGACGCGCCCTGACGGGCTTGTCTGCTCCCGGCATCCGCTTACAGACAAGCTGTGACCGTCTCCGGGAGCTGCATGTGTCAGAGGTTTTCACCGTCATCACCGAAACGCGCGAGACGAAAGGGCCTCGTGATACGCCTATTTTTATAGGTTAATGTCATGATAATAATGGTTTCTTAGACGTCAGGTGGCACTTTTCGGGGAAATGTGCGCGGAACCCCtatTTGTTTATTTTTCTAAATACATTCAAATATGTatcCGCTCATGAGACAATAACCCTgataaatGCTTcaaTAATATTGaaaaaggAAGagtatGAGTAttcaacAtTtccgtgtcgcccttattccctTttttgcggcaTTTTTGCCTT
>RH017-11_I24 - GSC RH01711.CR I24 (703) Warning: Vector Segment;
gGTGCAGTCATAACTTCGTATAGTCTACACTATACGAAGTTATCCTAGCGTGCcacttacAGCGGCCGCCCGCTACAGAAGGCCATATACCGTTCGTATACCCTAACCTATACGAACTAACAGGCACCCGAGCTCAGGAATTCACTGGCCGTCGTTTTACAACGTCGTGACTGGGAAAACCCTGGCGTTACCCAACTTAATCGCCTTGCAGCACATCCCCCTTTCGCCAGCTGGCGTAATAGCGAAGAGGCCCGCACCGATCGCCCTTCCCAACAGTTGCGCAGCCTGAATGGCGAATGGCGCCTGATGCGGTATTTTCTCCTTACGCATCTGTGCGGTATTTCACACCGCATATGGTGCACTCTCAGTACAATCTGCTCTGATGCCGCATAGTTAAGCCAGCCCCGACACCCGCCAACACCCGCTGACGCGCCCTGACGGGCTTGTCTGCTCCCGGCATCCGCTTACAGACAAGCTGTGACCGTCTCCGGGAGCTGCATGTGTCAGAGGTTTTCACCGTCATCACCGAAACGCGCGAGACGAAAGGGCCTCGTGATACGCCTATTTTTATAGGTTAATGTCATGATAATAATGGTTTCTTAGACGTCAGGTGGCACTTTTCGGGGAAATGTgcgCGGAACCCCTATTtgtttatTTTtctaaataCATtcaaatatgtatccGCTCatGaaGACAATAACCC
>RH017-11_J01 - GSC RH01711.CR J01 (129) 
GgTGCAGTCATAACTTCGTATataGTAaggTATACGAACGGTATATGGCCTTctgtttcgGGCGGCCGCTGTCTCTGGCACGCTAGGATAACTtcttatatgatAggcTATACGAACGGTAACAGGCAC
>RH017-11_J02 - GSC RH01711.CR J02 (757) Warning: Vector Segment;
cTCtgaTGGGTGCAgTCATAACTTCGTATAGCGTACAGTATACGAAGTTATCCTAGCGTGccatagaCAGCGGCCGCCCGCTACAGAAGGCCATATACCGTTCGTATACCCTACCCTATACGAACGGTAACAGGCACCCGAGCTCAGGAATTCACTGGCCGTCGTTTTACAACGTCGTGACTGGGAAAACCCTGGCGTTACCCAACTTAATCGCCTTGCAGCACATCCCCCTTTCGCCAGCTGGCGTAATAGCGAAGAGGCCCGCACCGATCGCCCTTCCCAACAGTTGCGCAGCCTGAATGGCGAATGGCGCCTGATGCGGTATTTTCTCCTTACGCATCTGTGCGGTATTTCACACCGCATATGGTGCACTCTCAGTACAATCTGCTCTGATGCCGCATAGTTAAGCCAGCCCCGACACCCGCCAACACCCGCTGACGCGCCCTGACGGGCTTGTCTGCTCCCGGCATCCGCTTACAGACAAGCTGTGACCGTCTCCGGGAGCTGCATGTGTCAGAGGTTTTCACCGTCATCACCGAAACGCGCGAGACGAAAGGGCCTCGTGATACGCCTATTTTTATAGGTTAATGTCATGATAATAATGGTTTCTTAGACGTCaGgtgGCACTTTtccggGAAATGTGCGCGgaaccCCTATTTGTTTATTtttctaaATACATTCAAATATGTATCCGCTCATGAGACAataACCCTGATAAAtgcTTCAATAATattgaAAaaggaagAGTATGAGTATT
>RH017-11_J03 - GSC RH01711.CR J03 (724) Warning: Vector Segment;
tgaTGGGTGCAGTCAtaaCTTCGTATAGTCTACATTATACGAACGGTATATGGCCTTccgtttcgGGCGGCCGCTGTCTCTGGCACGCTAGGATAACTTCGTATATGGTACACTATACGAACGGTAACAGGCACCCGAGCTCAGGAATTCACTGGCCGTCGTTTTACAACGTCGTGACTGGGAAAACCCTGGCGTTACCCAACTTAATCGCCTTGCAGCACATCCCCCTTTCGCCAGCTGGCGTAATAGCGAAGAGGCCCGCACCGATCGCCCTTCCCAACAGTTGCGCAGCCTGAATGGCGAATGGCGCCTGATGCGGTATTTTCTCCTTACGCATCTGTGCGGTATTTCACACCGCATATGGTGCACTCTCAGTACAATCTGCTCTGATGCCGCATAGTTAAGCCAGCCCCGACACCCGCCAACACCCGCTGACGCGCCCTGACGGGCTTGTCTGCTCCCGGCATCCGCTTACAGACAAGCTGTGACCGTCTCCGGGAGCTGCATGTGTCAGAGGTTTTCACCGTCATCACCGAAACGCGCGAGACGAAAGGGCCTCGTGATACGCCTATTTTTATAGGTTAATGTCATGATAATAATGGTTTCTtagacGTCAGGTGGCACTTTTCGGGGAAATGTGCGcggaacccctattTGTTTATTTTtctaaatTACATtcaaatatgtatCCGCtcatgagaacataaccCTGATAAATGCTTca
>RH017-11_J04 - GSC RH01711.CR J04 (709) Warning: Vector Segment;
GTCATAACTTCGTATAACCTAGGCTATACGAAGTTATCCTAGCGTGccctttacAGCGGCCGCCCGCTACAGAAGGCCATATACCGttcctatATGCTACCCTATACGAACGGTAACAGGCACCCGAGCTCAGGAATTCACTGGCCGTCGTTTTACAACGtcttgACTGGGAAAACCCTGGCGTTACCCAACTTAATCGCCTTGCAGCACATCCCCCTTTCGCCAGCTGGCGTAATAGCGAAGAGGCCCGCACCGATCGCCCTTCCCAACAGTTGCGCAGCCTGAATGGCGAATGGCGCCTGATGCGGTATTTTCTCCTTACGCATCTGTGCGGTATTTCACACCGCATATGGTGCACTCTCAGTACAATCTGCTCTGATGCCGCATAGTTAAGCCAGCCCCGACACCCGCCAACACCCGCTGACGCGCCCTGACGGGCTTGTCTGCTCCCGGCATCCGCTTACAGACAAGCTGTGACCGTCTCCGGGAGCTGCATGTGTCAGAGGTTTTCACCGTCATCACCGaaaCGCGCGAGACGAAAGGGCCTCGTGATACGCCTATTTTTataGGTTAATGTCATGATAATAATGGTTTCTTagaCGTCAGGTGgcacTTTTTCGGGGAAATGtgcgCggaacccctaTTTGTTTATTTTTTctaaatacattcAAATatagtaTCCGctcatgagaCaATaaccctgatAAAA
>RH017-11_J05 - GSC RH01711.CR J05 (85) 
CTAGCGTGcccttttaagcgGCCGCCCGCTACAGAAGGCCATATACCGttcttttAcCTTACAATATACGAACGGTAACAGGCAC
>RH017-11_J06 - GSC RH01711.CR J06 (680) Warning: Vector Segment;
GtGcaGTCATAACTTCGTATATCCTACGCTATACGAAGTTATCCTAGCGTGcccttttacaGCGGCCGCCCGCTACAGAAGGCCATATACCGTTCGTATACACTACCCTATACGAACGGTAACAGGCACCCGAGCTCAGGAATTCACTGGCCGTCGTTTTACAACGTCGTGACTGGGAAAACCCTGGCGTTACCCAACTTAATCGCCTTGCAGCACATCCCCCTTTCGCCAGCTGGCGTAATAGCGAAGAGGCCCGCACCGATCGCCCTTCCCAACAGTTGCGCAGCCTGAATGGCGAATGGCGCCTGATGCGGTATTTTCTCCTTACGCATCTGTGCGGTATTTCACACCGCATATGGTGCACTCTCAGTACAATCTGCTCTGATGCCGCATAGTTAAGCCAGCCCCGACACCCGCCAACACCCGCTGACGCGCCCTGACGGGCTTGTCTGCTCCCGGCATCCGCTTACAGACAAGCTGTGACCGTCTCCGGGAGCTGCATGTGTCAGAGGTTTTCACCGTCATCACCGAAACGCGCGAGACGAAAGGGCCTCGTGATACGCCTATTTTTATAGGTTAATGTCATGATAATAATGGTTtctTAGACGTCAGGTGGCACTTttcggGGAAatgTGCGCGGAACCCCTATTTGTTTATTTTTCTAaatacatTCAAAtATT
>RH017-11_J07 - GSC RH01711.CR J07 (735) Warning: Vector Segment;
TGGGTGCAGTCATAACTTCGTATAAAATACATTATACGAAGTTATCCTAGCGTGCccctttaagcGGCCGCCCGCTACAGAAGGCCATATACCGTtgtataccCTACAGTATACGAACGGTAACAGGCACCCGAGCTCAGGAATTCACTGGCCGTCGTTTTACAACGTCGTGACTGGGAAAACCCTGGCGTTACCCAACTTAATCGCCTTGCAGCACATCCCCCTTTCGCCAGCTGGCGTAATAGCGAAGAGGCCCGCACCGATCGCCCTTCCCAACAGTTGCGCAGCCTGAATGGCGAATGGCGCCTGATGCGGTATTTTCTCCTTACGCATCTGTGCGGTATTTCACACCGCATATGGTGCACTCTCAGTACAATCTGCTCTGATGCCGCATAGTTAAGCCAGCCCCGACACCCGCCAACACCCGCTGACGCGCCCTGACGGGCTTGTCTGCTCCCGGCATCCGCTTACAGACAAGCTGTGACCGTCTCCGGGAGCTGCATGTGTCAGAGGTTTTCACCGTCATCACCGAAACGCGCGAGACGAAAGGGCCTCGTGATACGCCTATTTTTATAGGTTAATGTCATGATAATAATGGTTTCTTagacgtCAGGTGGCACTTTTCGGGGAAATGTGCGCGGaacccCTATTTGTTTATTTTTTctaaatacatTCAAATATGTATccgctcctgagaCAAtaacCCTGATAaAtgcttcaatAATATTTGAAAAa
>RH017-11_J08 - GSC RH01711.CR J08 (677) Warning: Vector Segment;
atGGGTgcagtCATAACTTCGTATAACATAGGGTATACGAAGTTATCCTAGCGTGCcctttacaGCGGCCGCCCGCTACAGAAGGCCATATACCGTTcttatagACTACCATATACGAACGGTAACAGGCACCCGAGCTCAGGAATTCACTGGCCGTCGTTTTACAACGTCGtGACTGGGAAAACCCTGGCGTTACCCAACTTAATCGCCTTGCAGCACATCCCCCTTTCGCCAGCTGGCGTAATAGCGAAGAGGCCCGCACCGATCGCCCTTCCCAACAGTTGCGCAGCCTGAATGGCGAATGGCGCCTGATGCGGTATTTTCTCCTTACGCATCTGTGCGGTATTTCACACCGCATATGGTGCACTCTCAGTACAATCTGCTCTGATGCCGCATAGTTAAGCCAGCCCCGACACCCGCCAACACCCGCTGACGCGCCCTGACGGGCTTGTCTGCTCCCGGCATCCGCTTACAGACAAGCTGTGACCGTCTCCGGGAGCTGCATGTGTCAGAGGTTTTCACCGTCATCACcgaAACgcgcgAGACGAAAGGGCCTCGTGATAcGCCTATTTTTATAggttaaTGTCATGATAATAATGGTTtcttagaCGTCAGGTGGCacttttcgggGAAATGTGCGCGGAACCCCTATTTGTTTATTTTTCtaaATACATTCa
>RH017-11_J09 - GSC RH01711.CR J09 (713) Warning: Vector Segment;
TcATAACTTCGTATAGGCTACAGTATACGAAGTTATCCTAGCGTGcccgttacAGCGGCCGCCCGCTACAGAAGGCCATATACCGTTCGTATAGACTAACCTATACGAACGGTAACAGGCACCCGAGCTCAGGAATTCACTGGCCGTCGTTTTACAACGTCGTGACTGGGAAAACCCTGGCGTTACCCAACTTAATCGCCTTGCAGCACATCCCCCTTTCGCCAGCTGGCGTAATAGCGAAGAGGCCCGCACCGATCGCCCTTCCCAACAGTTGCGCAGCCTGAATGGCGAATGGCGCCTGATGCGGTATTTTCTCCTTACGCATCTGTGCGGTATTTCACACCGCATATGGTGCACTCTCAGTACAATCTGCTCTGATGCCGCATAGTTAAGCCAGCCCCGACACCCGCCAACACCCGCTGACGCGCCCTGACGGGCTTGTCTGCTCCCGGCATCCGCTTACAGACAAGCTGTGACCGTCTCCGGGAGCTGCATGTGTCAGAGGTTTTCACCGTCATCACCGAAACGCGCGAGACGAAAGGGCCTCGTGATACGCCTATTTTTATAGGTTAATGTCATGATAATAATGGtttcttagacgtcaGGTGGCACTTTTCGGGGAAATGTGcgCGGAACCCCTatttggttatTtttctAAATACATTCAAATATGtatccgcTCatgAGacaaatAAccctGataaatgctTCCA
>RH017-11_J10 - GSC RH01711.CR J10 (732) Warning: Vector Segment;
atGGGTGCAGTCATAACTTCGTATAGAATACGCTATACGAAGTTATCCTAGCGTGCcctttaCAGCGGCCGCCCGCTACAGAAGGCCATATACCGTTCGTATAGACTACCTTATACGAACGGTAACAGGCACCCGAGCTCAGGAATTCACTGGCCGTCGTTTTACAACGTCGTGACTGGGAAAACCCTGGCGTTACCCAACTTAATCGCCTTGCAGCACATCCCCCTTTCGCCAGCTGGCGTAATAGCGAAGAGGCCCGCACCGATCGCCCTTCCCAACAGTTGCGCAGCCTGAATGGCGAATGGCGCCTGATGCGGTATTTTCTCCTTACGCATCTGTGCGGTATTTCACACCGCATATGGTGCACTCTCAGTACAATCTGCTCTGATGCCGCATAGTTAAGCCAGCCCCGACACCCGCCAACACCCGCTGACGCGCCCTGACGGGCTTGTCTGCTCCCGGCATCCGCTTACAGACAAGCTGTGACCGTCTCCGGGAGCTGCATGTGTCAGAGGTTTTCACCGTCATCACCGAAACGCGCGAGACGAAAGGGCCTCGTGATACGCCTATTTTTATAGGTTAATGTCATGATAATAATGGTTTCTTAGACGTCAGGTGGCACTTTTTCGGGGAAATGTGCGCGGAACCCCTATTTGTTTATTTTTCTAAATACATTCAAatatgtatCCGCTcatGAGACAATAACCCTGATAaatgcTtcaataAtATTGA
>RH017-11_J11 - GSC RH01711.CR J11 (702) Warning: Vector Segment;
gGTGCAgTCataaCTTCGTATATCCTAAACTATACGAAGTTATCCTAGCGTGCcccttttacaGCGGCCGCCCGCTACAGAAGGCCATATACCGTTCGTATAGCCTAATCTATACGAACGGTAACAGGCACCCGAGCTCAGGAATTCACTGGCCGTCGTTTTACAACGTcgtGACTGGGAAAACCCTGGCGTTACCCAACTTAATCGCCTTGCAGCACATCCCCCTTTCGCCAGCTGGCGTAATAGCGAAGAGGCCCGCACCGATCGCCCTTCCCAACAGTTGCGCAGCCTGAATGGCGAATGGCGCCTGATGCGGTATTTTCTCCTTACGCATCTGTGCGGTATTTCACACCGCATATGGTGCACTCTCAGTACAATCTGCTCTGATGCCGCATAGTTAAGCCAGCCCCGACACCCGCCAACACCCGCTGACGCGCCCTGACGGGCTTGTCTGCTCCCGGCATCCGCTTACAGACAAGCTGTGACCGTCTCCGGGAGCTGCATGTGTCAGAGGTTTTCACCGTCATCACCGAAACGCGCGAGACGAAAGGGCCTCGTGATACGCCTATTTTTATAGGTTAATGTCATGATaataaTGGTTTCTTAagaCGTCAGGTGGCACTTTTCGGGGAAATGTGCGCGGAACCCCTAtttgtttatTTTTCTAaatacaTTTCAaatatgtATCCGCTCatgaGaCAA
>RH017-11_J12 - GSC RH01711.CR J12 (828) Warning: Vector Segment;
CtctgaTGGGTGCAGTCATAACTTCGTATAAACTACCCTATACGAAGTTATCCTAGCGTGCcccttacagCGGCCGCCCGCTACAGAAGGCCATATACCGTTcctatACACTACTATATACGAACGGTAACAGGCACCCGAGCTCAGGAATTCACTGGCCGTCGTTTTACAACGTCGTGACTGGGAAAACCCTGGCGTTACCCAACTTAATCGCCTTGCAGCACATCCCCCTTTCGCCAGCTGGCGTAATAGCGAAGAGGCCCGCACCGATCGCCCTTCCCAACAGTTGCGCAGCCTGAATGGCGAATGGCGCCTGATGCGGTATTTTCTCCTTACGCATCTGTGCGGTATTTCACACCGCATATGGTGCACTCTCAGTACAATCTGCTCTGATGCCGCATAGTTAAGCCAGCCCCGACACCCGCCAACACCCGCTGACGCGCCCTGACGGGCTTGTCTGCTCCCGGCATCCGCTTACAGACAAGCTGTGACCGTCTCCGGGAGCTGCATGTGTCAGAGGTTTTCACCGTCATCACCGAAACGCGCGAGACGAAAGGGCCTCGTGATACGCCTATTTTTATAGGTTAATGTCATGATAATAATGGTTTCTTAGACGTCAGGTGGCACTTTTCGGGGAAATGTGCGCGGAACCCCTATTTGTTTATTTTTCTAAATACATTCAAATATGTATCCGCTcatGAGACAataaCCCTGATAAATGCTTcaataATattGAAAAAggAAGAGtatgaGtattcaacatTtccgtgTcgcCCTTTATTCCCCTTTTTTGCGGCAtTttGCCTtcctgtTTTtgCTcacccagaA
>RH017-11_J13 - GSC RH01711.CR J13 (744) Warning: Vector Segment;
ctgatgGGGTGCAGTCATAACTTCGTATACATACCCTATACGAAGTTATCCTAGCGTGCcactattacaGCGGCCGCCCGCTACAGAAGGCCATATACCGTTCGTATACACTACAATATACGAACGGTAACAGGCACCCGAGCTCAGGAATTCACTGGCCGTCGTTTTACAACGTCGTGACTGGGAAAACCCTGGCGTTACCCAACTTAATCGCCTTGCAGCACATCCCCCTTTCGCCAGCTGGCGTAATAGCGAAGAGGCCCGCACCGATCGCCCTTCCCAACAGTTGCGCAGCCTGAATGGCGAATGGCGCCTGATGCGGTATTTTCTCCTTACGCATCTGTGCGGTATTTCACACCGCATATGGTGCACTCTCAGTACAATCTGCTCTGATGCCGCATAGTTAAGCCAGCCCCGACACCCGCCAACACCCGCTGACGCGCCCTGACGGGCTTGTCTGCTCCCGGCATCCGCTTACAGACAAGCTGTGACCGTCTCCGGGAGCTGCATGTGTCAGAGGTTTTCACCGTCATCACCGAAACGCGCGAGACGAAAGGGCCTCGTGATACGCCTATTTTTATAgGTTaATGTCATGATAATAATGGTTTCTTAGACGTCAGGTGGCAcTtttcggGGAAATGTGCGCGGAACCcctATTtgtttattTTTCTAAAATACATttcaaaTATGtatccGctcatgagacaaTaACCCTGAtaaaTGCTtcattaatattgaAAAAGg
>RH017-11_J14 - GSC RH01711.CR J14 (653) Warning: Vector Segment;
gatgGGTGCAGTCATAACTTCGTATAGCCTACTCTATACGAAGTTATCCTAGCGTGccctttacAGCGGCCGCCCGCTACAGAAGGCCATATACCGTTCGTATACCATACCCTATACGAACGGTAACAGGCACCCGAGCTCAGGAATTCACTGGCCGTCGTTTTACAACGTCGTGACTGGGAAAACCCTGGCGTTACCCAACTTAATCGCCTTGCAGCACATCCCCCTTTCGCCAGCTGGCGTAATAGCGAAGAGGCCCGCACCGATCGCCCTTCCCAACAGTTGCGCAGCCTGAATGGCGAATGGCGCCTGATGCGGTATTTTCTCCTTACGCATCTGTGCGGTATTTCACACCGCATATGGTGCACTCTCAGTACAATCTGCTCTGATGCCGCATAGTTAAGCCAGCCCCGACACCCGCCAACACCCGCTGACGCGCCCTGACGGGCTTGTCTGCTCCCGGCATCCGCTTACAGACAAGCTGTGACCGTCTCCGGGAGCTGCATGTGTCAGAGGTTTTCAcCGTCatcaccgAAACGCGCGAGACGAAAGGGCCTCGTGatacgCCTATTTTtatAGGTTAATGtcatgatAAtaatggTTTtCttagacgtcaggTTGGcAcTTTtcggggAAATGTgcgcGGAACCCCt
>RH017-11_J15 - GSC RH01711.CR J15 (556) Warning: Vector Segment;
atggGTgcaGTCAtaaacTTCGTATAGGGTAACTTATACGAACGGTATATGGCCTTctgttgcGGGCGGCCGCTGTCTCTGGCACGCTAGGATAACTTCGTATAGCGTACGCTATACGAACGGTAACAGGCACCCGAGCTCAGGAATTCACTGGCCGTCGTTTTACAACGTCGTGACTGGGAAAACCCTGGCGTTACCCAACTTAATCGCCTTGCAGCACATCCCCCTTTCGCCAGCTGGCGTAATAGCGAAGAGGCCCGCACCGATCGCCCTTCCCAACAGTTGCGCAGCCTGAATGGCGAATGGCGCCTGATGCGGTATTTTCTCCTTACGCATCTGTGCGGTATTTCACACCGCATATGGTGCACTCTCAGTACAATCTGCTCTGATGCCGCATAGTTAagcCAGCCCCGACACCCGCCAACACCCGCTGACGCGCCCTGACGGGCTTGTCTGCTCCCGGCAtCCGCTTACAGacaaGCTGTGACCGTCTCcggGaGCTGCATGTgtCaGAGGTTTTCACCGtcatcacCgaaacgcgcgagacgAAaggGCC
>RH017-11_J16 - GSC RH01711.CR J16 (84) 
CTAGCGTGcccttttagcgGCCGCCCGCTACAGAAGGCCATATACCGTTcctttagCCTACCCTAtacGAACGGTAACAGGCAC
>RH017-11_J17 - GSC RH01711.CR J17 (135) 
ctgatGGGTGCAGTCATAACTTCGTATAAACTACCATATACGAAGTTATCCTAGCGTGCcacatacAGCGGCCGCCCGCTACAGAAGGCCATATACCGTTCGTATACACTACGATATACGAACGGTAACAGGCAC
>RH017-11_J18 - GSC RH01711.CR J18 (704) Warning: Vector Segment;
GGTGCAGtcttaacTTCGTATAGACTACCCTATACGAAGTTATCCTAGCGTGCcctataCAGCGGCCGCCCGCTACAGAAGGCCATATACCGTTCGTATAGCCTAACATATACGAACGGTAACAGGCACCCGAGCTCAGGAATTCACTGGCCGTCGTTTTACAACGTCGTGACTGGGAAAACCCTGGCGTTACCCAACTTAATCGCCTTGCAGCACATCCCCCTTTCGCCAGCTGGCGTAATAGCGAAGAGGCCCGCACCGATCGCCCTTCCCAACAGTTGCGCAGCCTGAATGGCGAATGGCGCCTGATGCGGTATTTTCTCCTTACGCATCTGTGCGGTATTTCACACCGCATATGGTGCACTCTCAGTACAATCTGCTCTGATGCCGCATAGTTAAGCCAGCCCCGACACCCGCCAACACCCGCTGACGCGCCCTGACGGGCTTGTCTGCTCCCGGCATCCGCTTACAGACAAGCTGTGACCGTCTCCGGGAGCTGCATGTGTCAGAGGTTTTCACCGTCATCACCGAAACGCGCGAGACGAAAGGGCCTCGTgatacGCCTATTtttataGGTTAATGTCATGATAATAATGGTTTCtTagaCGTCAGGTGGCACTTTTCGGGGAAAtgtGcGCGgaaCCCCTATTTGTTTatttttctaaatTACaTtcaAATATGTATCCGcTcatGaGACAATAacc
>RH017-11_J19 - GSC RH01711.CR J19 (672) Warning: Vector Segment;
gGGTGcagtcaTAACTTCGTATAGTCTACCCTATACGAAGTTATCCTAGCGTGCccctatacAGCGGCCGCCCGCTACAGAAGGCCATATACCGTTCGTATACTCTACCCTATACGAACGGTAACAGGCACCCGAGCTCAGGAATTCACTGGCCGTCGTTTTACAACGTCGTGACTGGGAAAACCCTGGCGTTACCCAACTTAATCGCCTTGCAGCACATCCCCCTTTCGCCAGCTGGCGTAATAGCGAAGAGGCCCGCACCGATCGCCCTTCCCAACAGTTGCGCAGCCTGAATGGCGAATGGCGCCTGATGCGGTATTTTCTCCTTACGCATCTGTGCGGTATTTCACACCGCATATGGTGCACTCTCAGTACAATCTGCTCTGATGCCGCATAGTTAAGCCAGCCCCGACACCCGCCAACACCCGCTGACGCGCCCTGACGGGCTTGTCTGCTCCCGGCATCCGCTTACAGACAAGCTGTGACCGTCTCCGGGAGCTGCATGTGTCAGAGGTTTTCACCGTCATCACCGAAACGCGCgagAcGAAAGGGCCTCGTGATACGCCTATTTTTATAGGTTAATGTCATGATAATAATGgTTTCTTAGACGTCAGGTTGGcactTTTCggggaaATGTGCGCGGAACCCctatttgtttaTTTTTCtAaatAC
>RH017-11_J20 - GSC RH01711.CR J20 (85) 
CTAGCGTGCccgtatacAGCGGCCGCCCGCTACGAAGGCCATATACCGTTCGTATATCCTAGACTATACGAACGGTAACAGGCAC
>RH017-11_J21 - GSC RH01711.CR J21 (715) Warning: Vector Segment;
gGGGTGCAGTCatAACTTCGTATAGCCTACCCTATACGAAGTTATCCTAGCGTGCcagataCAGCGGCCGCCCGCTACAGAAGGCCATATACCATTCGTATACTCTAAACTATACGAACGGTAACAGGCACCCGAGCTCAGGAATTCACTGGCCGTCGTTTTACAACGTCGTGACTGGGAAAACCCTGGCGTTACCCAACTTAATCGCCTTGCAGCACATCCCCCTTTCGCCAGCTGGCGTAATAGCGAAGAGGCCCGCACCGATCGCCCTTCCCAACAGTTGCGCAGCCTGAATGGCGAATGGCGCCTGATGCGGTATTTTCTCCTTACGCATCTGTGCGGTATTTCACACCGCATATGGTGCACTCTCAGTACAATCTGCTCTGATGCCGCATAGTTAAGCCAGCCCCGACACCCGCCAACACCCGCTGACGCGCCCTGACGGGCTTGTCTGCTCCCGGCATCCGCTTACAGACAAGCTGTGACCGTCTCCGGGAGCTGCATGTGTCAGAGGTTTTCACCGTCATCACCGAAACGCGCGAGACGAAAGGGCCTCGTGATACGCCTATTTTTATAGGTTAATGTCATGATAATAATGGTTTCTTAGACgtcaGGTGGCACTTTTCGGGGAAATGTGCGCGGAACCCCTatttgTtTATTTTTCTAAATACATTCAAATATGTATCCGCTCATGAgacAaaTAACCCTgaTAAAT
>RH017-11_J22 - GSC RH01711.CR J22 (109) 
acCTACACTATAcgaAgTTATCCTAGCGTGccccTtttaaagcgGCCGCCCGCTACagaAGGCCATAtaccgttcttttaccagacaATATAcgaACGGTAACAGGCAC
>RH017-11_J23 - GSC RH01711.CR J23 (612) Warning: Vector Segment;
ATGGGGtgcagtctAaCTTTCGTATAGCCTACCCTATACGAAGTTATCCTAGCGTGCcctttacAGCGGCCGCCCGCTACAGAAGGCCATATACCGTTCGTATAACCTACCCTATACGAACGGTAACAGGCACCCGAGCTCAGGAATTCACTGGCCGTCGTTTTACAACGtcgtGACTGGGAAAACCCTGGCGTTACCCAACTTAATCGCCTTGCAGCACATCCCCCTTTCGCCAGCTGGCGTAAtagCGAAGAGGCCCGCACCGATCGCCCTTCCCAACAGTTGCGCAGCCTGAATGGCGAATGGCGCCTGATGCGGTATTTTCTCCTTACGCATCTGTGCGGTATTTCACACCGCATATGGTGCACTCTCAGTACAATCTGCTCTGATGCCGCATAGTTAAGCCAGCCCCGACACCCGcCaacatctgcTGACgcGCCCTGacgggCTTGTctGCTCCCGGCATCCGCTTACAGAcaagcTGTGACCGtctCcGgGAGCTGCATGTGTCAGAGGTTTTCACCGTCATCaccGaAAcgcgcgaGACGAAAGGGCctCgTGATAcgCCTAtttttataggtTAATgtcatgataattaTGGTTTCTTAgact
>RH017-11_J24 - GSC RH01711.CR J24 (692) Warning: Vector Segment;
GtGCAGTCATAACTTCGTATAATTTACCATATACGAAGTTATCCTAGCGTGCcacgatacAGCGGCCGCCCGCTACAGAAGGCCATATACCGTTCGTATATTCTACCCTATACGAACGGTAACAGGCACCCGAGCTCAGGAATTCACTGGCCGTCGTTTTACAACGTCGTGACTGGGAAAACCCTGGCGTTACCCAACTTAATCGCCTTGCAGCACATCCCCCTTTCGCCAGCTGGCGTAATAGCGAAGAGGCCCGCACCGATCGCCCTTCCCAACAGTTGCGCAGCCTGAATGGCGAATGGCGCCTGATGCGGTATTTTCTCCTTACGCATCTGTGCGGTATTTCACACCGCATATGGTGCACTCTCAGTACAATCTGCTCTGATGCCGCATAGTTAAGCCAGCCCCGACACCCGCCAACACCCGCTGACGCGCCCTGACGGGCTTGTCTGCTCCCGGCATCCGCTTACAGACAAGCTGTGACCGTCTCCGGGAGCTGCATGTGTCagaGGTTTTCACCgtcATCACCGAAACGCGCGAGACGAAAGGGCCTCGTGATACGCCTATTTTTATAGgttAATGTCATGATAataATGGTTTCttagacgtCaGGTgGCACTTTTcgggGAAATGTGcgcggaacCCCTATTTGTTTATTTTTctaaatacaTTCAaatatgtATCCGCTCATG
>RH017-11_K01 - GSC RH01711.CR K01 (728) Warning: Vector Segment;
[truncated: 2,770,883 more chars]
