# Supplementary material for: A high-throughput screen identifying sequence and promiscuity characteristics of the loxP spacer region in Cre-mediated recombination
Source: BMC Genomics. 2006 Apr 4;7:73. doi: 10.1186/1471-2164-7-73 (PMC1479339; doi:10.1186/1471-2164-7-73)
Supplement: Additional File 4 — Table S1 – Table_S1_mismatch_analysis.xls – Sequence of spacers participating in recombination. This file is an Excel spreadsheet all of the loxP spacers that successfully recombined. Contains pre- and post- recombination sequence as inferred from the location of the scissile bonds and reaction mechanism (see Figure 3 for details). This is the effective output of the pair_count4.pl script. All data analysis was performed on the inferred spacer sequences as they were considered the input oligonucleotides into the reaction. [file 1471-2164-7-73-S4.xls]

## Sheet: mismatch_analysis
mismatch_analysis.xls, output from pair_count4.pl
wt	spacer sequence flanked by wild-type inverted repeats
mut	spacer sequence flanked by lox66 & lox71 inverted repeats
wt2	spacer sequence flanked by wild-type inverted repeats from the second set of sequences arising from the PCR product of the recombinant
mut2	spacer sequence flanked by lox66 & lox71 inverted repeats from the second set of sequences arising from the PCR product of the recombinant
le	input le oligonucleotide inferred from wt, mut read
re	input re oligonucleotide inferred from wt, mut read
le2	input le oligonucleotide inferred from wt2, mut2 read
re2	input re oligonucleotide inferred from wt2, mu2t read
Type	Type of reaction (see text for definition)
pos1-8	positions 1-8 in the loxP spacer region, 1 indicates mismatch, 0 indicates match
count	total count mismatches between these reacting loxP spacers
wt	mut	wt2	mut2	le	re	le2	re2	Type	pos1	pos2	pos3	pos4	pos5	pos6	pos7	pos8	count
GCCTACCC	GCCTACCC							Type I (Perfect Match)	0	0	0	0	0	0	0	0	0
AACTACCA	AACTACCA							Type I (Perfect Match)	0	0	0	0	0	0	0	0	0
GCTTACCC	GCTTACCC							Type I (Perfect Match)	0	0	0	0	0	0	0	0	0
GCCTACGA	GCCTACGA							Type I (Perfect Match)	0	0	0	0	0	0	0	0	0
CCCTACCC	CCCTACCC							Type I (Perfect Match)	0	0	0	0	0	0	0	0	0
GCCTACCC	GCCTACCC							Type I (Perfect Match)	0	0	0	0	0	0	0	0	0
CCGTAACC	CCGTAACC							Type I (Perfect Match)	0	0	0	0	0	0	0	0	0
GCCTACAC	GCCTACAC							Type I (Perfect Match)	0	0	0	0	0	0	0	0	0
GACTACAC	GACTACAC							Type I (Perfect Match)	0	0	0	0	0	0	0	0	0
ACCTACCC	ACCTACCC							Type I (Perfect Match)	0	0	0	0	0	0	0	0	0
TACTATCC	TACTATCC							Type I (Perfect Match)	0	0	0	0	0	0	0	0	0
CGCTACCC	CGCTACCC							Type I (Perfect Match)	0	0	0	0	0	0	0	0	0
ACCTACCC	ACCTACCC							Type I (Perfect Match)	0	0	0	0	0	0	0	0	0
GCGTACTC	GCGTACTC							Type I (Perfect Match)	0	0	0	0	0	0	0	0	0
GCATACCA	GCATACCA							Type I (Perfect Match)	0	0	0	0	0	0	0	0	0
CCCTACAC	CCCTACAC							Type I (Perfect Match)	0	0	0	0	0	0	0	0	0
ACATACGC	ACATACGC							Type I (Perfect Match)	0	0	0	0	0	0	0	0	0
CCCTACAC	CCCTACAC							Type I (Perfect Match)	0	0	0	0	0	0	0	0	0
AACTACCC	AACTACCC							Type I (Perfect Match)	0	0	0	0	0	0	0	0	0
GAATACCC	GAATACCC							Type I (Perfect Match)	0	0	0	0	0	0	0	0	0
GCATACCT	GCATACCT							Type I (Perfect Match)	0	0	0	0	0	0	0	0	0
CCCTACCC	CCCTACCC							Type I (Perfect Match)	0	0	0	0	0	0	0	0	0
CCATACAA	CCATACAA							Type I (Perfect Match)	0	0	0	0	0	0	0	0	0
CTATAGCC	CTATAGCC							Type I (Perfect Match)	0	0	0	0	0	0	0	0	0
GCCTAACC	GCCTAACC							Type I (Perfect Match)	0	0	0	0	0	0	0	0	0
TACTATAC	TACTATAC							Type I (Perfect Match)	0	0	0	0	0	0	0	0	0
GCCTACCC	GCCTACCC							Type I (Perfect Match)	0	0	0	0	0	0	0	0	0
GCTTACCC	GCTTACCC							Type I (Perfect Match)	0	0	0	0	0	0	0	0	0
CCCTACCC	CCCTACCC							Type I (Perfect Match)	0	0	0	0	0	0	0	0	0
CCCTACCG	CCCTACCG							Type I (Perfect Match)	0	0	0	0	0	0	0	0	0
GCCTACCC	GCCTACCC							Type I (Perfect Match)	0	0	0	0	0	0	0	0	0
CCCTACCA	CCCTACCA							Type I (Perfect Match)	0	0	0	0	0	0	0	0	0
GCCTATGC	GCCTATGC							Type I (Perfect Match)	0	0	0	0	0	0	0	0	0
GCGTACTC	GCGTACTC							Type I (Perfect Match)	0	0	0	0	0	0	0	0	0
ACCTAAAA	ACCTAAAA							Type I (Perfect Match)	0	0	0	0	0	0	0	0	0
GCCTACCC	GCCTACCC							Type I (Perfect Match)	0	0	0	0	0	0	0	0	0
ATCTACCC	ATCTACCC							Type I (Perfect Match)	0	0	0	0	0	0	0	0	0
ACATACCA	ACATACCA							Type I (Perfect Match)	0	0	0	0	0	0	0	0	0
TCCTACAC	TCCTACAC							Type I (Perfect Match)	0	0	0	0	0	0	0	0	0
CCCTACCC	CCCTACCC							Type I (Perfect Match)	0	0	0	0	0	0	0	0	0
ACCTACCC	ACCTACCC							Type I (Perfect Match)	0	0	0	0	0	0	0	0	0
ACCTACCC	ACCTACCC							Type I (Perfect Match)	0	0	0	0	0	0	0	0	0
GCCTACCC	GCCTACCC							Type I (Perfect Match)	0	0	0	0	0	0	0	0	0
AAATACAC	AAATACAC							Type I (Perfect Match)	0	0	0	0	0	0	0	0	0
ACCTACCC	ACCTACCC							Type I (Perfect Match)	0	0	0	0	0	0	0	0	0
GTCTACCC	GTCTACCC							Type I (Perfect Match)	0	0	0	0	0	0	0	0	0
CACTACCC	CACTACCC							Type I (Perfect Match)	0	0	0	0	0	0	0	0	0
CCATACCC	CCATACAC	CCATACAC	CCATACCC	CCATACCC	CCATACAC	CCATACAC	CCATACCC	Type III (Known spacer, unclear origin)	0	0	0	0	0	0	1	0	1
GCATACGC	GCCTAATC	GCCTAATC	GCATACGC	GCATACGC	GCCTAATC	GCCTAATC	GCATACGC	Type III (Known spacer, unclear origin)	0	0	1	0	0	1	1	0	3
ACCTACCA	ACATACCA	ACATACCA	ACCTACCA	ACCTACCA	ACATACCA	ACATACCA	ACCTACCA	Type III (Known spacer, unclear origin)	0	0	1	0	0	0	0	0	1
ACCTACGC	ATTTACCC	ATTTACCC	ACCTACGC	ACCTACGC	ATTTACCC	ATTTACCC	ACCTACGC	Type III (Known spacer, unclear origin)	0	1	1	0	0	0	1	0	3
ATATACGC	ACATAAGC	ACATAAGC	ATATACGC	ATATACGC	ACATAAGC	ACATAAGC	ATATACGC	Type III (Known spacer, unclear origin)	0	1	0	0	0	1	0	0	2
GAATACCC	GCATACCC	GCATACCC	GAATACCC	GAATACCC	GCATACCC	GCATACCC	GAATACCC	Type III (Known spacer, unclear origin)	0	1	0	0	0	0	0	0	1
GCCTATCC	GCGTACCC	GCGTACCC	GCCTATCC	GCCTATCC	GCGTACCC	GCGTACCC	GCCTATCC	Type III (Known spacer, unclear origin)	0	0	1	0	0	1	0	0	2
CGATACAC	CATTACAC	CATTACAC	CGATACAC	CGATACAC	CATTACAC	CATTACAC	CGATACAC	Type III (Known spacer, unclear origin)	0	1	1	0	0	0	0	0	2
CATTACAC	CCCTACCC	CCCTACCC	CATTACAC	CATTACAC	CCCTACCC	CCCTACCC	CATTACAC	Type III (Known spacer, unclear origin)	0	1	1	0	0	0	1	0	3
GGCTATCC	GTCTACAC	GTCTACAC	GGCTATCC	GGCTATCC	GTCTACAC	GTCTACAC	GGCTATCC	Type III (Known spacer, unclear origin)	0	1	0	0	0	1	1	0	3
CAGTACTC	CACTACCC	CACTACCC	CAGTACTC	CAGTACTC	CACTACCC	CACTACCC	CAGTACTC	Type III (Known spacer, unclear origin)	0	0	1	0	0	0	1	0	2
TACTACCA	TTCTACCA	TTCTACCA	TACTACCA	TACTACCA	TTCTACCA	TTCTACCA	TACTACCA	Type III (Known spacer, unclear origin)	0	1	0	0	0	0	0	0	1
AACTACAC	ACCTACGC	ACCTACGC	AACTACAC	AACTACAC	ACCTACGC	ACCTACGC	AACTACAC	Type III (Known spacer, unclear origin)	0	1	0	0	0	0	1	0	2
AAGTAAAC	ACCTACCC	ACCTACCC	AAGTAAAC	AAGTAAAC	ACCTACCC	ACCTACCC	AAGTAAAC	Type III (Known spacer, unclear origin)	0	1	1	0	0	1	1	0	4
CCATACAA	CCATACCA	CCATACCA	CCATACAA	CCATACAA	CCATACCA	CCATACCA	CCATACAA	Type III (Known spacer, unclear origin)	0	0	0	0	0	0	1	0	1
GCGTACTC	GCGTACCC	GCGTACCC	GCGTACTC	GCGTACTC	GCGTACCC	GCGTACCC	GCGTACTC	Type III (Known spacer, unclear origin)	0	0	0	0	0	0	1	0	1
TCATACTC	TAATACCC	TAATACCC	TCATACTC	TCATACTC	TAATACCC	TAATACCC	TCATACTC	Type III (Known spacer, unclear origin)	0	1	0	0	0	0	1	0	2
CATTACGC	CTGTACGC	CTGTACGC	CATTACGC	CATTACGC	CTGTACGC	CTGTACGC	CATTACGC	Type III (Known spacer, unclear origin)	0	1	1	0	0	0	0	0	2
ACGTACAC	ACCTACAC	ACCTACAC	ACGTACAC	ACGTACAC	ACCTACAC	ACCTACAC	ACGTACAC	Type III (Known spacer, unclear origin)	0	0	1	0	0	0	0	0	1
CATTACAC	CACTATAC	CACTATAC	CATTACAC	CATTACAC	CACTATAC	CACTATAC	CATTACAC	Type III (Known spacer, unclear origin)	0	0	1	0	0	1	0	0	2
GTCTACGC	GTCTACAC	GTCTACAC	GTCTACGC	GTCTACGC	GTCTACAC	GTCTACAC	GTCTACGC	Type III (Known spacer, unclear origin)	0	0	0	0	0	0	1	0	1
CGCTACCA	CCATAGTA	CCATAGTA	CGCTACCA	CGCTACCA	CCATAGTA	CCATAGTA	CGCTACCA	Type III (Known spacer, unclear origin)	0	1	1	0	0	1	1	0	4
AGTTACCC	ACATACAC	ACATACAC	AGTTACCC	AGTTACCC	ACATACAC	ACATACAC	AGTTACCC	Type III (Known spacer, unclear origin)	0	1	1	0	0	0	1	0	3
ACTTACCC	ACCTACCC	ACCTACCC	ACTTACCC	ACTTACCC	ACCTACCC	ACCTACCC	ACTTACCC	Type III (Known spacer, unclear origin)	0	0	1	0	0	0	0	0	1
CAATACGA	CCCTACGA	CCCTACGA	CAATACGA	CAATACGA	CCCTACGA	CCCTACGA	CAATACGA	Type III (Known spacer, unclear origin)	0	1	1	0	0	0	0	0	2
ATCTACCC	ACATAAAC	ACATAAAC	ATCTACCC	ATCTACCC	ACATAAAC	ACATAAAC	ATCTACCC	Type III (Known spacer, unclear origin)	0	1	1	0	0	1	1	0	4
ACATACCC	ATTTAGTC	ATTTAGTC	ACATACCC	ACATACCC	ATTTAGTC	ATTTAGTC	ACATACCC	Type III (Known spacer, unclear origin)	0	1	1	0	0	1	1	0	4
GAGTACCC	GCCTACCC	GCCTACCC	GAGTACCC	GAGTACCC	GCCTACCC	GCCTACCC	GAGTACCC	Type III (Known spacer, unclear origin)	0	1	1	0	0	0	0	0	2
GCCTACGC	GCCTATCC	GCCTATCC	GCCTACGC	GCCTACGC	GCCTATCC	GCCTATCC	GCCTACGC	Type III (Known spacer, unclear origin)	0	0	0	0	0	1	1	0	2
CCCTACAC	CCCTACTC	CCCTACTC	CCCTACAC	CCCTACAC	CCCTACTC	CCCTACTC	CCCTACAC	Type III (Known spacer, unclear origin)	0	0	0	0	0	0	1	0	1
GACTACGC	GCCTACCC	GCCTACCC	GACTACGC	GACTACGC	GCCTACCC	GCCTACCC	GACTACGC	Type III (Known spacer, unclear origin)	0	1	0	0	0	0	1	0	2
ATGTACAC	ATATAACC	ATATAACC	ATGTACAC	ATGTACAC	ATATAACC	ATATAACC	ATGTACAC	Type III (Known spacer, unclear origin)	0	0	1	0	0	1	1	0	3
ACCTAGCC	ACCTACCC	ACCTACCC	ACCTAGCC	ACCTAGCC	ACCTACCC	ACCTACCC	ACCTAGCC	Type III (Known spacer, unclear origin)	0	0	0	0	0	1	0	0	1
GACTAAGC	GCGTACCC	GCGTACCC	GACTAAGC	GACTAAGC	GCGTACCC	GCGTACCC	GACTAAGC	Type III (Known spacer, unclear origin)	0	1	1	0	0	1	1	0	4
GCATACTC	GCATACCC	GCATACCC	GCATACTC	GCATACTC	GCATACCC	GCATACCC	GCATACTC	Type III (Known spacer, unclear origin)	0	0	0	0	0	0	1	0	1
CATTACAC	CCCTACCC	CCCTACCC	CATTACAC	CATTACAC	CCCTACCC	CCCTACCC	CATTACAC	Type III (Known spacer, unclear origin)	0	1	1	0	0	0	1	0	3
GCATATGC	GCGTAGCC	GCGTAGCC	GCATATGC	GCATATGC	GCGTAGCC	GCGTAGCC	GCATATGC	Type III (Known spacer, unclear origin)	0	0	1	0	0	1	1	0	3
GCGTATCC	GCTTACAC	GCTTACAC	GCGTATCC	GCGTATCC	GCTTACAC	GCTTACAC	GCGTATCC	Type III (Known spacer, unclear origin)	0	0	1	0	0	1	1	0	3
CCCTAACT	CCTTACCT	CCTTACCT	CCCTAACT	CCCTAACT	CCTTACCT	CCTTACCT	CCCTAACT	Type III (Known spacer, unclear origin)	0	0	1	0	0	1	0	0	2
ACATACCC	AGCTAACC	AGCTAACC	ACATACCC	ACATACCC	AGCTAACC	AGCTAACC	ACATACCC	Type III (Known spacer, unclear origin)	0	1	1	0	0	1	0	0	3
CGTTAGCC	CAATACCC	CAATACCC	CGTTAGCC	CGTTAGCC	CAATACCC	CAATACCC	CGTTAGCC	Type III (Known spacer, unclear origin)	0	1	1	0	0	1	0	0	3
ACCTAGCC	AGCTATCC	AGCTATCC	ACCTAGCC	ACCTAGCC	AGCTATCC	AGCTATCC	ACCTAGCC	Type III (Known spacer, unclear origin)	0	1	0	0	0	1	0	0	2
CACTACCC	CCATACCC	CCATACCC	CACTACCC	CACTACCC	CCATACCC	CCATACCC	CACTACCC	Type III (Known spacer, unclear origin)	0	1	1	0	0	0	0	0	2
GCTTAGTC	GCTTACTC	GCTTACTC	GCTTAGTC	GCTTAGTC	GCTTACTC	GCTTACTC	GCTTAGTC	Type III (Known spacer, unclear origin)	0	0	0	0	0	1	0	0	1
GCCTACCA	GTTTACCA	GTTTACCA	GCCTACCA	GCCTACCA	GTTTACCA	GTTTACCA	GCCTACCA	Type III (Known spacer, unclear origin)	0	1	1	0	0	0	0	0	2
GCTTACCC	GCCTACCC	GCCTACCC	GCTTACCC	GCTTACCC	GCCTACCC	GCCTACCC	GCTTACCC	Type III (Known spacer, unclear origin)	0	0	1	0	0	0	0	0	1
GCGTACCC	GCCTACCC	GCCTACCC	GCGTACCC	GCGTACCC	GCCTACCC	GCCTACCC	GCGTACCC	Type III (Known spacer, unclear origin)	0	0	1	0	0	0	0	0	1
GCATAGCC	GCATACAC	GCATACAC	GCATAGCC	GCATAGCC	GCATACAC	GCATACAC	GCATAGCC	Type III (Known spacer, unclear origin)	0	0	0	0	0	1	1	0	2
GCGTACTC	GCCTACTC	GCCTACTC	GCGTACTC	GCGTACTC	GCCTACTC	GCCTACTC	GCGTACTC	Type III (Known spacer, unclear origin)	0	0	1	0	0	0	0	0	1
CGCTAGAC	CGCTACAC	CGCTACAC	CGCTAGAC	CGCTAGAC	CGCTACAC	CGCTACAC	CGCTAGAC	Type III (Known spacer, unclear origin)	0	0	0	0	0	1	0	0	1
CCCTACCA	CCGTACCA	CCGTACCA	CCCTACCA	CCCTACCA	CCGTACCA	CCGTACCA	CCCTACCA	Type III (Known spacer, unclear origin)	0	0	1	0	0	0	0	0	1
AACTACCC	ACCTATTC	ACCTATTC	AACTACCC	AACTACCC	ACCTATTC	ACCTATTC	AACTACCC	Type III (Known spacer, unclear origin)	0	1	0	0	0	1	1	0	3
CATTACAC	CGCTACAC	CGCTACAC	CATTACAC	CATTACAC	CGCTACAC	CGCTACAC	CATTACAC	Type III (Known spacer, unclear origin)	0	1	1	0	0	0	0	0	2
GCATACAC	GCCTACCC	GCCTACCC	GCATACAC	GCATACAC	GCCTACCC	GCCTACCC	GCATACAC	Type III (Known spacer, unclear origin)	0	0	1	0	0	0	1	0	2
ATATATCC	ACATACCC	ACATACCC	ATATATCC	ATATATCC	ACATACCC	ACATACCC	ATATATCC	Type III (Known spacer, unclear origin)	0	1	0	0	0	1	0	0	2
CAATACAC	CTTTAAAC	CTTTAAAC	CAATACAC	CAATACAC	CTTTAAAC	CTTTAAAC	CAATACAC	Type III (Known spacer, unclear origin)	0	1	1	0	0	1	0	0	3
GTCTATCC	GTCTACAC	GTCTACAC	GTCTATCC	GTCTATCC	GTCTACAC	GTCTACAC	GTCTATCC	Type III (Known spacer, unclear origin)	0	0	0	0	0	1	1	0	2
TCGTAAAT	TCATAACT	TCATAACT	TCGTAAAT	TCGTAAAT	TCATAACT	TCATAACT	TCGTAAAT	Type III (Known spacer, unclear origin)	0	0	1	0	0	0	1	0	2
CAATATCC	CCATACCC	CCATACCC	CAATATCC	CAATATCC	CCATACCC	CCATACCC	CAATATCC	Type III (Known spacer, unclear origin)	0	1	0	0	0	1	0	0	2
ACGTAGCA	ACATACCA	ACATACCA	ACGTAGCA	ACGTAGCA	ACATACCA	ACATACCA	ACGTAGCA	Type III (Known spacer, unclear origin)	0	0	1	0	0	1	0	0	2
CATTAACC	CCCTACCC	CCCTACCC	CATTAACC	CATTAACC	CCCTACCC	CCCTACCC	CATTAACC	Type III (Known spacer, unclear origin)	0	1	1	0	0	1	0	0	3
CCCTACCC	CCCTACTC	CCCTACTC	CCCTACCC	CCCTACCC	CCCTACTC	CCCTACTC	CCCTACCC	Type III (Known spacer, unclear origin)	0	0	0	0	0	0	1	0	1
TCTTAAAA	TCCTACAA	TCCTACAA	TCTTAAAA	TCTTAAAA	TCCTACAA	TCCTACAA	TCTTAAAA	Type III (Known spacer, unclear origin)	0	0	1	0	0	1	0	0	2
ATATACCC	AGTTACCC	AGTTACCC	ATATACCC	ATATACCC	AGTTACCC	AGTTACCC	ATATACCC	Type III (Known spacer, unclear origin)	0	1	1	0	0	0	0	0	2
GTATACCC	GCATACCC	GCATACCC	GTATACCC	GTATACCC	GCATACCC	GCATACCC	GTATACCC	Type III (Known spacer, unclear origin)	0	1	0	0	0	0	0	0	1
GCGTACTC	GCCTACCC	GCCTACCC	GCGTACTC	GCGTACTC	GCCTACCC	GCCTACCC	GCGTACTC	Type III (Known spacer, unclear origin)	0	0	1	0	0	0	1	0	2
CGCTACAC	CCCTAAAC	CCCTAAAC	CGCTACAC	CGCTACAC	CCCTAAAC	CCCTAAAC	CGCTACAC	Type III (Known spacer, unclear origin)	0	1	0	0	0	1	0	0	2
CCCTAAGC	CGTTATGC	CGTTATGC	CCCTAAGC	CCCTAAGC	CGTTATGC	CGTTATGC	CCCTAAGC	Type III (Known spacer, unclear origin)	0	1	1	0	0	1	0	0	3
GCCTAAAC	GCCTACGC	GCCTACGC	GCCTAAAC	GCCTAAAC	GCCTACGC	GCCTACGC	GCCTAAAC	Type III (Known spacer, unclear origin)	0	0	0	0	0	1	1	0	2
CTCTATGC	CACTACAC	CACTACAC	CTCTATGC	CTCTATGC	CACTACAC	CACTACAC	CTCTATGC	Type III (Known spacer, unclear origin)	0	1	0	0	0	1	1	0	3
GGTTACTG	GGATGCAG	GGATGCAG	GGTTACTG	GGTTACTG	GGATGCAG	GGATGCAG	GGTTACTG	Type III (Known spacer, unclear origin)	0	0	1	0	1	0	1	0	3
CCCTATCC	CTATAGAC	CTATAGAC	CCCTATCC	CCCTATCC	CTATAGAC	CTATAGAC	CCCTATCC	Type III (Known spacer, unclear origin)	0	1	1	0	0	1	1	0	4
GCTTACCC	GCCTACCC	GCCTACCC	GCTTACCC	GCTTACCC	GCCTACCC	GCCTACCC	GCTTACCC	Type III (Known spacer, unclear origin)	0	0	1	0	0	0	0	0	1
AAGTACTT	AATTACTT	AATTACTT	AAGTACTT	AAGTACTT	AATTACTT	AATTACTT	AAGTACTT	Type III (Known spacer, unclear origin)	0	0	1	0	0	0	0	0	1
ATCTACCA	AACTACAA	AACTACAA	ATCTACCA	ATCTACCA	AACTACAA	AACTACAA	ATCTACCA	Type III (Known spacer, unclear origin)	0	1	0	0	0	0	1	0	2
GTCTATCC	GCCTACAC	GCCTACAC	GTCTATCC	GTCTATCC	GCCTACAC	GCCTACAC	GTCTATCC	Type III (Known spacer, unclear origin)	0	1	0	0	0	1	1	0	3
GCCTACAC	GCGTACCC	GCGTACCC	GCCTACAC	GCCTACAC	GCGTACCC	GCGTACCC	GCCTACAC	Type III (Known spacer, unclear origin)	0	0	1	0	0	0	1	0	2
GCCTACAC	GCATACAC	GCATACAC	GCCTACAC	GCCTACAC	GCATACAC	GCATACAC	GCCTACAC	Type III (Known spacer, unclear origin)	0	0	1	0	0	0	0	0	1
GAGTACAC	GCCTATCC	GCCTATCC	GAGTACAC	GAGTACAC	GCCTATCC	GCCTATCC	GAGTACAC	Type III (Known spacer, unclear origin)	0	1	1	0	0	1	1	0	4
ATATACGC	ATATACAC	ATATACAC	ATATACGC	ATATACGC	ATATACAC	ATATACAC	ATATACGC	Type III (Known spacer, unclear origin)	0	0	0	0	0	0	1	0	1
AACTAGCC	ATGTACCC	ATGTACCC	AACTAGCC	AACTAGCC	ATGTACCC	ATGTACCC	AACTAGCC	Type III (Known spacer, unclear origin)	0	1	1	0	0	1	0	0	3
AACTACTC	ACCTACCC	ACCTACCC	AACTACTC	AACTACTC	ACCTACCC	ACCTACCC	AACTACTC	Type III (Known spacer, unclear origin)	0	1	0	0	0	0	1	0	2
CATTAACC	CATTACCC	CATTACCC	CATTAACC	CATTAACC	CATTACCC	CATTACCC	CATTAACC	Type III (Known spacer, unclear origin)	0	0	0	0	0	1	0	0	1
CGCTACGC	CACTAACC	CACTAACC	CGCTACGC	CGCTACGC	CACTAACC	CACTAACC	CGCTACGC	Type III (Known spacer, unclear origin)	0	1	0	0	0	1	1	0	3
ATATACAC	ATCTACCC	ATCTACCC	ATATACAC	ATATACAC	ATCTACCC	ATCTACCC	ATATACAC	Type III (Known spacer, unclear origin)	0	0	1	0	0	0	1	0	2
GCCTACCC	GTCTACCC	GTCTACCC	GCCTACCC	GCCTACCC	GTCTACCC	GTCTACCC	GCCTACCC	Type III (Known spacer, unclear origin)	0	1	0	0	0	0	0	0	1
CAATACCC	CTCTAACC	CTCTAACC	CAATACCC	CAATACCC	CTCTAACC	CTCTAACC	CAATACCC	Type III (Known spacer, unclear origin)	0	1	1	0	0	1	0	0	3
CCCTACAC	CCCTAGAC	CCCTAGAC	CCCTACAC	CCCTACAC	CCCTAGAC	CCCTAGAC	CCCTACAC	Type III (Known spacer, unclear origin)	0	0	0	0	0	1	0	0	1
CCCTATCC	CCCTAAAC	CCCTAAAC	CCCTATCC	CCCTATCC	CCCTAAAC	CCCTAAAC	CCCTATCC	Type III (Known spacer, unclear origin)	0	0	0	0	0	1	1	0	2
TCCTACGC	TCCTACTC	TCCTACTC	TCCTACGC	TCCTACGC	TCCTACTC	TCCTACTC	TCCTACGC	Type III (Known spacer, unclear origin)	0	0	0	0	0	0	1	0	1
GCCTACGA	GGTTACCA	GGTTACCA	GCCTACGA	GCCTACGA	GGTTACCA	GGTTACCA	GCCTACGA	Type III (Known spacer, unclear origin)	0	1	1	0	0	0	1	0	3
AAGTACAC	AAATACAC	AAATACAC	AAGTACAC	AAGTACAC	AAATACAC	AAATACAC	AAGTACAC	Type III (Known spacer, unclear origin)	0	0	1	0	0	0	0	0	1
GTATACCC	GTATACAC	GTATACAC	GTATACCC	GTATACCC	GTATACAC	GTATACAC	GTATACCC	Type III (Known spacer, unclear origin)	0	0	0	0	0	0	1	0	1
ACTTACCC	ACATACCC	ACATACCC	ACTTACCC	ACTTACCC	ACATACCC	ACATACCC	ACTTACCC	Type III (Known spacer, unclear origin)	0	0	1	0	0	0	0	0	1
CCATAAAC	CCCTACCC	CCCTACCC	CCATAAAC	CCATAAAC	CCCTACCC	CCCTACCC	CCATAAAC	Type III (Known spacer, unclear origin)	0	0	1	0	0	1	1	0	3
TCGTAAGC	TCCTACCC	TCCTACCC	TCGTAAGC	TCGTAAGC	TCCTACCC	TCCTACCC	TCGTAAGC	Type III (Known spacer, unclear origin)	0	0	1	0	0	1	1	0	3
CAATACAC	CCCTAAAC	CCCTAAAC	CAATACAC	CAATACAC	CCCTAAAC	CCCTAAAC	CAATACAC	Type III (Known spacer, unclear origin)	0	1	1	0	0	1	0	0	3
TACTAAGC	TCCTACGC	TCCTACGC	TACTAAGC	TACTAAGC	TCCTACGC	TCCTACGC	TACTAAGC	Type III (Known spacer, unclear origin)	0	1	0	0	0	1	0	0	2
GCTTAACC	GCCTAACC	GCCTAACC	GCTTAACC	GCTTAACC	GCCTAACC	GCCTAACC	GCTTAACC	Type III (Known spacer, unclear origin)	0	0	1	0	0	0	0	0	1
CTCTACCA	CCGTACTA	CCGTACTA	CTCTACCA	CTCTACCA	CCGTACTA	CCGTACTA	CTCTACCA	Type III (Known spacer, unclear origin)	0	1	1	0	0	0	1	0	3
CCATACCC	CCCTACAC	CCCTACAC	CCATACCC	CCATACCC	CCCTACAC	CCCTACAC	CCATACCC	Type III (Known spacer, unclear origin)	0	0	1	0	0	0	1	0	2
GCGTACCA	GCCTACCA	GCCTACCA	GCGTACCA	GCGTACCA	GCCTACCA	GCCTACCA	GCGTACCA	Type III (Known spacer, unclear origin)	0	0	1	0	0	0	0	0	1
AACTACCC	ATCTACCC	ATCTACCC	AACTACCC	AACTACCC	ATCTACCC	ATCTACCC	AACTACCC	Type III (Known spacer, unclear origin)	0	1	0	0	0	0	0	0	1
ACATACCC	AGATACGC	AGATACGC	ACATACCC	ACATACCC	AGATACGC	AGATACGC	ACATACCC	Type III (Known spacer, unclear origin)	0	1	0	0	0	0	1	0	2
CTTTAGCC	CCATATTC	CCATATTC	CTTTAGCC	CTTTAGCC	CCATATTC	CCATATTC	CTTTAGCC	Type III (Known spacer, unclear origin)	0	1	1	0	0	1	1	0	4
ACCTACCC	AAATACCC	AAATACCC	ACCTACCC	ACCTACCC	AAATACCC	AAATACCC	ACCTACCC	Type III (Known spacer, unclear origin)	0	1	1	0	0	0	0	0	2
GCTTACAC	GCTTACCC	GCTTACCC	GCTTACAC	GCTTACAC	GCTTACCC	GCTTACCC	GCTTACAC	Type III (Known spacer, unclear origin)	0	0	0	0	0	0	1	0	1
TCCTATAC	TCCTAGTC	TCCTAGTC	TCCTATAC	TCCTATAC	TCCTAGTC	TCCTAGTC	TCCTATAC	Type III (Known spacer, unclear origin)	0	0	0	0	0	1	1	0	2
CGTTACCC	CAGTACCC	CAGTACCC	CGTTACCC	CGTTACCC	CAGTACCC	CAGTACCC	CGTTACCC	Type III (Known spacer, unclear origin)	0	1	1	0	0	0	0	0	2
GCGTACCT	GCATACTT	GCATACTT	GCGTACCT	GCGTACCT	GCATACTT	GCATACTT	GCGTACCT	Type III (Known spacer, unclear origin)	0	0	1	0	0	0	1	0	2
CAGTATCC	CCCTACAC	CCCTACAC	CAGTATCC	CAGTATCC	CCCTACAC	CCCTACAC	CAGTATCC	Type III (Known spacer, unclear origin)	0	1	1	0	0	1	1	0	4
ACCTACGC	ACTTACAC	ACTTACAC	ACCTACGC	ACCTACGC	ACTTACAC	ACTTACAC	ACCTACGC	Type III (Known spacer, unclear origin)	0	0	1	0	0	0	1	0	2
TCATACCC	TCCTACCC	TCCTACCC	TCATACCC	TCATACCC	TCCTACCC	TCCTACCC	TCATACCC	Type III (Known spacer, unclear origin)	0	0	1	0	0	0	0	0	1
GCGTACCC	GACTACCC	GACTACCC	GCGTACCC	GCGTACCC	GACTACCC	GACTACCC	GCGTACCC	Type III (Known spacer, unclear origin)	0	1	1	0	0	0	0	0	2
AATTACCC	ACCTACCC	ACCTACCC	AATTACCC	AATTACCC	ACCTACCC	ACCTACCC	AATTACCC	Type III (Known spacer, unclear origin)	0	1	1	0	0	0	0	0	2
GCCTACAC	GCCTAAAC	GCCTAAAC	GCCTACAC	GCCTACAC	GCCTAAAC	GCCTAAAC	GCCTACAC	Type III (Known spacer, unclear origin)	0	0	0	0	0	1	0	0	1
CCGTAACC	CCCTAACC	CCCTAACC	CCGTAACC	CCGTAACC	CCCTAACC	CCCTAACC	CCGTAACC	Type III (Known spacer, unclear origin)	0	0	1	0	0	0	0	0	1
ACCTACCC	ACCTAGAC	ACCTAGAC	ACCTACCC	ACCTACCC	ACCTAGAC	ACCTAGAC	ACCTACCC	Type III (Known spacer, unclear origin)	0	0	0	0	0	1	1	0	2
CTCTACCC	CCCTACCC	CCCTACCC	CTCTACCC	CTCTACCC	CCCTACCC	CCCTACCC	CTCTACCC	Type III (Known spacer, unclear origin)	0	1	0	0	0	0	0	0	1
GCCTACAA	GCCTACTA	GCCTACTA	GCCTACAA	GCCTACAA	GCCTACTA	GCCTACTA	GCCTACAA	Type III (Known spacer, unclear origin)	0	0	0	0	0	0	1	0	1
CTCTACCA	CCTTACAA	CCTTACAA	CTCTACCA	CTCTACCA	CCTTACAA	CCTTACAA	CTCTACCA	Type III (Known spacer, unclear origin)	0	1	1	0	0	0	1	0	3
ATGTAACC	ACATAGCC	ACATAGCC	ATGTAACC	ATGTAACC	ACATAGCC	ACATAGCC	ATGTAACC	Type III (Known spacer, unclear origin)	0	1	1	0	0	1	0	0	3
CGCTAGAC	CGCTAGGC	CGCTAGGC	CGCTAGAC	CGCTAGAC	CGCTAGGC	CGCTAGGC	CGCTAGAC	Type III (Known spacer, unclear origin)	0	0	0	0	0	0	1	0	1
AGCTACAC	ACGTACTC	ACGTACTC	AGCTACAC	AGCTACAC	ACGTACTC	ACGTACTC	AGCTACAC	Type III (Known spacer, unclear origin)	0	1	1	0	0	0	1	0	3
GTATACCC	GCCTAGCC	GCCTAGCC	GTATACCC	GTATACCC	GCCTAGCC	GCCTAGCC	GTATACCC	Type III (Known spacer, unclear origin)	0	1	1	0	0	1	0	0	3
CCGTACCC	CCATACCC	CCATACCC	CCGTACCC	CCGTACCC	CCATACCC	CCATACCC	CCGTACCC	Type III (Known spacer, unclear origin)	0	0	1	0	0	0	0	0	1
CCATACGC	CCGTACGC	CCGTACGC	CCATACGC	CCATACGC	CCGTACGC	CCGTACGC	CCATACGC	Type III (Known spacer, unclear origin)	0	0	1	0	0	0	0	0	1
GGCTATTT	GGCTAACT	GGCTAACT	GGCTATTT	GGCTATTT	GGCTAACT	GGCTAACT	GGCTATTT	Type III (Known spacer, unclear origin)	0	0	0	0	0	1	1	0	2
GCTTACCC	GAGTACCC	GAGTACCC	GCTTACCC	GCTTACCC	GAGTACCC	GAGTACCC	GCTTACCC	Type III (Known spacer, unclear origin)	0	1	1	0	0	0	0	0	2
ATTTACAC	ATTTAGGC	ATTTAGGC	ATTTACAC	ATTTACAC	ATTTAGGC	ATTTAGGC	ATTTACAC	Type III (Known spacer, unclear origin)	0	0	0	0	0	1	1	0	2
CGATACCC	CCATACCC	CCATACCC	CGATACCC	CGATACCC	CCATACCC	CCATACCC	CGATACCC	Type III (Known spacer, unclear origin)	0	1	0	0	0	0	0	0	1
GCTTAACC	GCCTACCC	GCCTACCC	GCTTAACC	GCTTAACC	GCCTACCC	GCCTACCC	GCTTAACC	Type III (Known spacer, unclear origin)	0	0	1	0	0	1	0	0	2
CCGTACAC	CCGTAAAC	CCGTAAAC	CCGTACAC	CCGTACAC	CCGTAAAC	CCGTAAAC	CCGTACAC	Type III (Known spacer, unclear origin)	0	0	0	0	0	1	0	0	1
AGCTACAC	AAATACCC	AAATACCC	AGCTACAC	AGCTACAC	AAATACCC	AAATACCC	AGCTACAC	Type III (Known spacer, unclear origin)	0	1	1	0	0	0	1	0	3
CACTACCC	CTCTACCC	CTCTACCC	CACTACCC	CACTACCC	CTCTACCC	CTCTACCC	CACTACCC	Type III (Known spacer, unclear origin)	0	1	0	0	0	0	0	0	1
CCCTAAGC	CCATATCC	CCATATCC	CCCTAAGC	CCCTAAGC	CCATATCC	CCATATCC	CCCTAAGC	Type III (Known spacer, unclear origin)	0	0	1	0	0	1	1	0	3
GTCTAGAC	GCCTACAC	GCCTACAC	GTCTAGAC	GTCTAGAC	GCCTACAC	GCCTACAC	GTCTAGAC	Type III (Known spacer, unclear origin)	0	1	0	0	0	1	0	0	2
GCGTAACC	GCGTAAAC	GCGTAAAC	GCGTAACC	GCGTAACC	GCGTAAAC	GCGTAAAC	GCGTAACC	Type III (Known spacer, unclear origin)	0	0	0	0	0	0	1	0	1
CGTTACCA	CACTACAA	CACTACAA	CGTTACCA	CGTTACCA	CACTACAA	CACTACAA	CGTTACCA	Type III (Known spacer, unclear origin)	0	1	1	0	0	0	1	0	3
CCCTACCA	CCCTAGCA	CCCTAGCA	CCCTACCA	CCCTACCA	CCCTAGCA	CCCTAGCA	CCCTACCA	Type III (Known spacer, unclear origin)	0	0	0	0	0	1	0	0	1
AAATACCC	ATCTACCC	ATCTACCC	AAATACCC	AAATACCC	ATCTACCC	ATCTACCC	AAATACCC	Type III (Known spacer, unclear origin)	0	1	1	0	0	0	0	0	2
AACTAACC	ATCTACCC	ATCTACCC	AACTAACC	AACTAACC	ATCTACCC	ATCTACCC	AACTAACC	Type III (Known spacer, unclear origin)	0	1	0	0	0	1	0	0	2
TCCTACAC	TCCTAAAC	TCCTAAAC	TCCTACAC	TCCTACAC	TCCTAAAC	TCCTAAAC	TCCTACAC	Type III (Known spacer, unclear origin)	0	0	0	0	0	1	0	0	1
GCTTATGC	GCCTATTC	GCCTATTC	GCTTATGC	GCTTATGC	GCCTATTC	GCCTATTC	GCTTATGC	Type III (Known spacer, unclear origin)	0	0	1	0	0	0	1	0	2
ACCTAACC	ACCTAATC	ACCTAATC	ACCTAACC	ACCTAACC	ACCTAATC	ACCTAATC	ACCTAACC	Type III (Known spacer, unclear origin)	0	0	0	0	0	0	1	0	1
GCATACTA	GCTTACCA	GCTTACCA	GCATACTA	GCATACTA	GCTTACCA	GCTTACCA	GCATACTA	Type III (Known spacer, unclear origin)	0	0	1	0	0	0	1	0	2
GCGTACCA	GTATAACA	GTATAACA	GCGTACCA	GCGTACCA	GTATAACA	GTATAACA	GCGTACCA	Type III (Known spacer, unclear origin)	0	1	1	0	0	1	0	0	3
GATTACCC	GCTTACCC	GCTTACCC	GATTACCC	GATTACCC	GCTTACCC	GCTTACCC	GATTACCC	Type III (Known spacer, unclear origin)	0	1	0	0	0	0	0	0	1
GTCTACCC	GCTTAAAC	GCTTAAAC	GTCTACCC	GTCTACCC	GCTTAAAC	GCTTAAAC	GTCTACCC	Type III (Known spacer, unclear origin)	0	1	1	0	0	1	1	0	4
CGATACCC	CCTTACAC	CCTTACAC	CGATACCC	CGATACCC	CCTTACAC	CCTTACAC	CGATACCC	Type III (Known spacer, unclear origin)	0	1	1	0	0	0	1	0	3
GCATACCA	GCCTACCA	GCCTACCA	GCATACCA	GCATACCA	GCCTACCA	GCCTACCA	GCATACCA	Type III (Known spacer, unclear origin)	0	0	1	0	0	0	0	0	1
GCGTACCC	GCATACAC	GCATACAC	GCGTACCC	GCGTACCC	GCATACAC	GCATACAC	GCGTACCC	Type III (Known spacer, unclear origin)	0	0	1	0	0	0	1	0	2
ATTTACTC	ACGTAACC	ACGTAACC	ATTTACTC	ATTTACTC	ACGTAACC	ACGTAACC	ATTTACTC	Type III (Known spacer, unclear origin)	0	1	1	0	0	1	1	0	4
GCGTAGCC	GCGTACCC	GCGTACCC	GCGTAGCC	GCGTAGCC	GCGTACCC	GCGTACCC	GCGTAGCC	Type III (Known spacer, unclear origin)	0	0	0	0	0	1	0	0	1
CACTAACA	CCCTACAA	CCCTACAA	CACTAACA	CACTAACA	CCCTACAA	CCCTACAA	CACTAACA	Type III (Known spacer, unclear origin)	0	1	0	0	0	1	1	0	3
ACCTACGC	ACCTACAC	ACCTACAC	ACCTACGC	ACCTACGC	ACCTACAC	ACCTACAC	ACCTACGC	Type III (Known spacer, unclear origin)	0	0	0	0	0	0	1	0	1
TAATACCC	TCATACCC	TCATACCC	TAATACCC	TAATACCC	TCATACCC	TCATACCC	TAATACCC	Type III (Known spacer, unclear origin)	0	1	0	0	0	0	0	0	1
GTATACCC	GCTTACCC	GCTTACCC	GTATACCC	GTATACCC	GCTTACCC	GCTTACCC	GTATACCC	Type III (Known spacer, unclear origin)	0	1	1	0	0	0	0	0	2
ACCTACTC	ACCTACGC	ACCTACGC	ACCTACTC	ACCTACTC	ACCTACGC	ACCTACGC	ACCTACTC	Type III (Known spacer, unclear origin)	0	0	0	0	0	0	1	0	1
ACATACCC	ACTTACCC	ACTTACCC	ACATACCC	ACATACCC	ACTTACCC	ACTTACCC	ACATACCC	Type III (Known spacer, unclear origin)	0	0	1	0	0	0	0	0	1
GCGTATAC	GCATATCC	GCATATCC	GCGTATAC	GCGTATAC	GCATATCC	GCATATCC	GCGTATAC	Type III (Known spacer, unclear origin)	0	0	1	0	0	0	1	0	2
CCCTACCC	CCATACAC	CCATACAC	CCCTACCC	CCCTACCC	CCATACAC	CCATACAC	CCCTACCC	Type III (Known spacer, unclear origin)	0	0	1	0	0	0	1	0	2
ACATACCC	ACCTAATC	ACCTAATC	ACATACCC	ACATACCC	ACCTAATC	ACCTAATC	ACATACCC	Type III (Known spacer, unclear origin)	0	0	1	0	0	1	1	0	3
CAATACCC	CACTACCC	CACTACCC	CAATACCC	CAATACCC	CACTACCC	CACTACCC	CAATACCC	Type III (Known spacer, unclear origin)	0	0	1	0	0	0	0	0	1
TACTATGC	TAGTATGC	TAGTATGC	TACTATGC	TACTATGC	TAGTATGC	TAGTATGC	TACTATGC	Type III (Known spacer, unclear origin)	0	0	1	0	0	0	0	0	1
ACTTATCC	ATCTAGCC	ATCTAGCC	ACTTATCC	ACTTATCC	ATCTAGCC	ATCTAGCC	ACTTATCC	Type III (Known spacer, unclear origin)	0	1	1	0	0	1	0	0	3
GCGTACTC	GCATACTC	GCATACTC	GCGTACTC	GCGTACTC	GCATACTC	GCATACTC	GCGTACTC	Type III (Known spacer, unclear origin)	0	0	1	0	0	0	0	0	1
CCCTACCC	CACTACGC	CACTACGC	CCCTACCC	CCCTACCC	CACTACGC	CACTACGC	CCCTACCC	Type III (Known spacer, unclear origin)	0	1	0	0	0	0	1	0	2
TCCTACCC	TCCTAAAC	TCCTAAAC	TCCTACCC	TCCTACCC	TCCTAAAC	TCCTAAAC	TCCTACCC	Type III (Known spacer, unclear origin)	0	0	0	0	0	1	1	0	2
ACTTAACC	AGTTATCC	AGTTATCC	ACTTAACC	ACTTAACC	AGTTATCC	AGTTATCC	ACTTAACC	Type III (Known spacer, unclear origin)	0	1	0	0	0	1	0	0	2
GCCTACCA	GGCTACCA	GGCTACCA	GCCTACCA	GCCTACCA	GGCTACCA	GGCTACCA	GCCTACCA	Type III (Known spacer, unclear origin)	0	1	0	0	0	0	0	0	1
GTATACAC	GTATACCC	GTATACCC	GTATACAC	GTATACAC	GTATACCC	GTATACCC	GTATACAC	Type III (Known spacer, unclear origin)	0	0	0	0	0	0	1	0	1
TGCTACAA	TGCTACCA	TGCTACCA	TGCTACAA	TGCTACAA	TGCTACCA	TGCTACCA	TGCTACAA	Type III (Known spacer, unclear origin)	0	0	0	0	0	0	1	0	1
GGCTACCC	GACTACAC	GACTACAC	GGCTACCC	GGCTACCC	GACTACAC	GACTACAC	GGCTACCC	Type III (Known spacer, unclear origin)	0	1	0	0	0	0	1	0	2
GCATATGC	GCATACCC	GCATACCC	GCATATGC	GCATATGC	GCATACCC	GCATACCC	GCATATGC	Type III (Known spacer, unclear origin)	0	0	0	0	0	1	1	0	2
GACTACAC	GCCTACAC	GCCTACAC	GACTACAC	GACTACAC	GCCTACAC	GCCTACAC	GACTACAC	Type III (Known spacer, unclear origin)	0	1	0	0	0	0	0	0	1
TTCTATGA	TCGTATCA	TCGTATCA	TTCTATGA	TTCTATGA	TCGTATCA	TCGTATCA	TTCTATGA	Type III (Known spacer, unclear origin)	0	1	1	0	0	0	1	0	3
GAATACCC	GCCTAAAC	GCCTAAAC	GAATACCC	GAATACCC	GCCTAAAC	GCCTAAAC	GAATACCC	Type III (Known spacer, unclear origin)	0	1	1	0	0	1	1	0	4
CCCTACAC	CCCTAAGC	CCCTAAGC	CCCTACAC	CCCTACAC	CCCTAAGC	CCCTAAGC	CCCTACAC	Type III (Known spacer, unclear origin)	0	0	0	0	0	1	1	0	2
ATGTAAAC	ATCTAAAC	ATCTAAAC	ATGTAAAC	ATGTAAAC	ATCTAAAC	ATCTAAAC	ATGTAAAC	Type III (Known spacer, unclear origin)	0	0	1	0	0	0	0	0	1
GGGTACCC	GAATACCC	GAATACCC	GGGTACCC	GGGTACCC	GAATACCC	GAATACCC	GGGTACCC	Type III (Known spacer, unclear origin)	0	1	1	0	0	0	0	0	2
GGCTACCC	GCGTACCC	GCGTACCC	GGCTACCC	GGCTACCC	GCGTACCC	GCGTACCC	GGCTACCC	Type III (Known spacer, unclear origin)	0	1	1	0	0	0	0	0	2
AACTACCC	AGCTAAAC	AGCTAAAC	AACTACCC	AACTACCC	AGCTAAAC	AGCTAAAC	AACTACCC	Type III (Known spacer, unclear origin)	0	1	0	0	0	1	1	0	3
TCCTAGCC	TCCTACCC	TCCTACCC	TCCTAGCC	TCCTAGCC	TCCTACCC	TCCTACCC	TCCTAGCC	Type III (Known spacer, unclear origin)	0	0	0	0	0	1	0	0	1
ACTTATCC	ACCTAGCC	ACCTAGCC	ACTTATCC	ACTTATCC	ACCTAGCC	ACCTAGCC	ACTTATCC	Type III (Known spacer, unclear origin)	0	0	1	0	0	1	0	0	2
CATTACGC	CACTACGC	CACTACGC	CATTACGC	CATTACGC	CACTACGC	CACTACGC	CATTACGC	Type III (Known spacer, unclear origin)	0	0	1	0	0	0	0	0	1
CGCTAGTC	CCATACAC	CCATACAC	CGCTAGTC	CGCTAGTC	CCATACAC	CCATACAC	CGCTAGTC	Type III (Known spacer, unclear origin)	0	1	1	0	0	1	1	0	4
CCTTACGC	CCCTACGC	CCCTACGC	CCTTACGC	CCTTACGC	CCCTACGC	CCCTACGC	CCTTACGC	Type III (Known spacer, unclear origin)	0	0	1	0	0	0	0	0	1
GAATAGCC	GCGTACCC	GCGTACCC	GAATAGCC	GAATAGCC	GCGTACCC	GCGTACCC	GAATAGCC	Type III (Known spacer, unclear origin)	0	1	1	0	0	1	0	0	3
TCGTATGC	TCCTATCC	TCCTATCC	TCGTATGC	TCGTATGC	TCCTATCC	TCCTATCC	TCGTATGC	Type III (Known spacer, unclear origin)	0	0	1	0	0	0	1	0	2
TCCTACCC	TGTTACCC	TGTTACCC	TCCTACCC	TCCTACCC	TGTTACCC	TGTTACCC	TCCTACCC	Type III (Known spacer, unclear origin)	0	1	1	0	0	0	0	0	2
GCGTACCC	GCCTACCC	GCCTACCC	GCGTACCC	GCGTACCC	GCCTACCC	GCCTACCC	GCGTACCC	Type III (Known spacer, unclear origin)	0	0	1	0	0	0	0	0	1
GACTACCC	GAATACCC	GAATACCC	GACTACCC	GACTACCC	GAATACCC	GAATACCC	GACTACCC	Type III (Known spacer, unclear origin)	0	0	1	0	0	0	0	0	1
ACTTACCC	AATTATCC	AATTATCC	ACTTACCC	ACTTACCC	AATTATCC	AATTATCC	ACTTACCC	Type III (Known spacer, unclear origin)	0	1	0	0	0	1	0	0	2
CCATAAAA	CAATATAA	CAATATAA	CCATAAAA	CCATAAAA	CAATATAA	CAATATAA	CCATAAAA	Type III (Known spacer, unclear origin)	0	1	0	0	0	1	0	0	2
CTCTACGC	CCCTACCC	CCCTACCC	CTCTACGC	CTCTACGC	CCCTACCC	CCCTACCC	CTCTACGC	Type III (Known spacer, unclear origin)	0	1	0	0	0	0	1	0	2
ACCTATCA	ACCTACGA	ACCTACGA	ACCTATCA	ACCTATCA	ACCTACGA	ACCTACGA	ACCTATCA	Type III (Known spacer, unclear origin)	0	0	0	0	0	1	1	0	2
GCCTAATC	GCATACTC	GCATACTC	GCCTAATC	GCCTAATC	GCATACTC	GCATACTC	GCCTAATC	Type III (Known spacer, unclear origin)	0	0	1	0	0	1	0	0	2
GTATACCC	GCCTAGCC	GCCTAGCC	GTATACCC	GTATACCC	GCCTAGCC	GCCTAGCC	GTATACCC	Type III (Known spacer, unclear origin)	0	1	1	0	0	1	0	0	3
CGCTACCA	CCCTATAA	CCCTATAA	CGCTACCA	CGCTACCA	CCCTATAA	CCCTATAA	CGCTACCA	Type III (Known spacer, unclear origin)	0	1	0	0	0	1	1	0	3
GTTTACCC	GCCTACCC	GCCTACCC	GTTTACCC	GTTTACCC	GCCTACCC	GCCTACCC	GTTTACCC	Type III (Known spacer, unclear origin)	0	1	1	0	0	0	0	0	2
GCATACTC	GCATACAC	GCATACAC	GCATACTC	GCATACTC	GCATACAC	GCATACAC	GCATACTC	Type III (Known spacer, unclear origin)	0	0	0	0	0	0	1	0	1
AACTACGC	ACTTACGC	ACTTACGC	AACTACGC	AACTACGC	ACTTACGC	ACTTACGC	AACTACGC	Type III (Known spacer, unclear origin)	0	1	1	0	0	0	0	0	2
ATCTACCC	AAATACCC	AAATACCC	ATCTACCC	ATCTACCC	AAATACCC	AAATACCC	ATCTACCC	Type III (Known spacer, unclear origin)	0	1	1	0	0	0	0	0	2
GGCTAAAC	GACTACTC	GACTACTC	GGCTAAAC	GGCTAAAC	GACTACTC	GACTACTC	GGCTAAAC	Type III (Known spacer, unclear origin)	0	1	0	0	0	1	1	0	3
GGCTACCC	GCATAAAC	GCATAAAC	GGCTACCC	GGCTACCC	GCATAAAC	GCATAAAC	GGCTACCC	Type III (Known spacer, unclear origin)	0	1	1	0	0	1	1	0	4
GTCTACGC	GAGTACAC	GAGTACAC	GTCTACGC	GTCTACGC	GAGTACAC	GAGTACAC	GTCTACGC	Type III (Known spacer, unclear origin)	0	1	1	0	0	0	1	0	3
CCCTACAC	CATTAACC	CATTAACC	CCCTACAC	CCCTACAC	CATTAACC	CATTAACC	CCCTACAC	Type III (Known spacer, unclear origin)	0	1	1	0	0	1	1	0	4
CGCTACCC	CGCTATAC	CGCTATAC	CGCTACCC	CGCTACCC	CGCTATAC	CGCTATAC	CGCTACCC	Type III (Known spacer, unclear origin)	0	0	0	0	0	1	1	0	2
AAATACAC	AGCTACAC	AGCTACAC	AAATACAC	AAATACAC	AGCTACAC	AGCTACAC	AAATACAC	Type III (Known spacer, unclear origin)	0	1	1	0	0	0	0	0	2
GGGTACCC	GGCTAAGC	GGCTAAGC	GGGTACCC	GGGTACCC	GGCTAAGC	GGCTAAGC	GGGTACCC	Type III (Known spacer, unclear origin)	0	0	1	0	0	1	1	0	3
GCCTACTC	GCATACCC	GCATACCC	GCCTACTC	GCCTACTC	GCATACCC	GCATACCC	GCCTACTC	Type III (Known spacer, unclear origin)	0	0	1	0	0	0	1	0	2
CTCTACCC	CGCTACCC	CGCTACCC	CTCTACCC	CTCTACCC	CGCTACCC	CGCTACCC	CTCTACCC	Type III (Known spacer, unclear origin)	0	1	0	0	0	0	0	0	1
ATTTAGAC	ACCTAAGC	ACCTAAGC	ATTTAGAC	ATTTAGAC	ACCTAAGC	ACCTAAGC	ATTTAGAC	Type III (Known spacer, unclear origin)	0	1	1	0	0	1	1	0	4
TCATACGC	TCATATTC	TCATATTC	TCATACGC	TCATACGC	TCATATTC	TCATATTC	TCATACGC	Type III (Known spacer, unclear origin)	0	0	0	0	0	1	1	0	2
TGCTACCC	TCCTACCC	TCCTACCC	TGCTACCC	TGCTACCC	TCCTACCC	TCCTACCC	TGCTACCC	Type III (Known spacer, unclear origin)	0	1	0	0	0	0	0	0	1
GGCTAGTC	GCCTAATC	GCCTAATC	GGCTAGTC	GGCTAGTC	GCCTAATC	GCCTAATC	GGCTAGTC	Type III (Known spacer, unclear origin)	0	1	0	0	0	1	0	0	2
GGCTAAGC	GACTAACC	GACTAACC	GGCTAAGC	GGCTAAGC	GACTAACC	GACTAACC	GGCTAAGC	Type III (Known spacer, unclear origin)	0	1	0	0	0	0	1	0	2
CACTACCC	CACTAGCC	CACTAGCC	CACTACCC	CACTACCC	CACTAGCC	CACTAGCC	CACTACCC	Type III (Known spacer, unclear origin)	0	0	0	0	0	1	0	0	1
GACTACCC	GGGTACCC	GGGTACCC	GACTACCC	GACTACCC	GGGTACCC	GGGTACCC	GACTACCC	Type III (Known spacer, unclear origin)	0	1	1	0	0	0	0	0	2
CCCTAGCC	CCCTACCC	CCCTACCC	CCCTAGCC	CCCTAGCC	CCCTACCC	CCCTACCC	CCCTAGCC	Type III (Known spacer, unclear origin)	0	0	0	0	0	1	0	0	1
GTGTACAC	GCCTACCC	GCCTACCC	GTGTACAC	GTGTACAC	GCCTACCC	GCCTACCC	GTGTACAC	Type III (Known spacer, unclear origin)	0	1	1	0	0	0	1	0	3
GCTTAAAC	GCATAAAC	GCATAAAC	GCTTAAAC	GCTTAAAC	GCATAAAC	GCATAAAC	GCTTAAAC	Type III (Known spacer, unclear origin)	0	0	1	0	0	0	0	0	1
CCATACAC	CCATACCC	CCATACCC	CCATACAC	CCATACAC	CCATACCC	CCATACCC	CCATACAC	Type III (Known spacer, unclear origin)	0	0	0	0	0	0	1	0	1
TCATACGC	TCCTACGC	TCCTACGC	TCATACGC	TCATACGC	TCCTACGC	TCCTACGC	TCATACGC	Type III (Known spacer, unclear origin)	0	0	1	0	0	0	0	0	1
GCCTACCC	GACTAACC	GACTAACC	GCCTACCC	GCCTACCC	GACTAACC	GACTAACC	GCCTACCC	Type III (Known spacer, unclear origin)	0	1	0	0	0	1	0	0	2
GCATAGCC	GCATACCC	GCATACCC	GCATAGCC	GCATAGCC	GCATACCC	GCATACCC	GCATAGCC	Type III (Known spacer, unclear origin)	0	0	0	0	0	1	0	0	1
ACCTATGC	AAATACGC	AAATACGC	ACCTATGC	ACCTATGC	AAATACGC	AAATACGC	ACCTATGC	Type III (Known spacer, unclear origin)	0	1	1	0	0	1	0	0	3
GTATATCA	GCATACAA	GCATACAA	GTATATCA	GTATATCA	GCATACAA	GCATACAA	GTATATCA	Type III (Known spacer, unclear origin)	0	1	0	0	0	1	1	0	3
TCCTACGC	TGCTACGC	TGCTACGC	TCCTACGC	TCCTACGC	TGCTACGC	TGCTACGC	TCCTACGC	Type III (Known spacer, unclear origin)	0	1	0	0	0	0	0	0	1
CCTTACAC	CTCTACTC	CTCTACTC	CCTTACAC	CCTTACAC	CTCTACTC	CTCTACTC	CCTTACAC	Type III (Known spacer, unclear origin)	0	1	1	0	0	0	1	0	3
GTCTAGCC	GACTAGCC	GACTAGCC	GTCTAGCC	GTCTAGCC	GACTAGCC	GACTAGCC	GTCTAGCC	Type III (Known spacer, unclear origin)	0	1	0	0	0	0	0	0	1
TCCTACCC	TCATACCC	TCATACCC	TCCTACCC	TCCTACCC	TCATACCC	TCATACCC	TCCTACCC	Type III (Known spacer, unclear origin)	0	0	1	0	0	0	0	0	1
CACTACCA	CCCTACCA	CCCTACCA	CACTACCA	CACTACCA	CCCTACCA	CCCTACCA	CACTACCA	Type III (Known spacer, unclear origin)	0	1	0	0	0	0	0	0	1
GACTACCA	GCCTACAA	GCCTACAA	GACTACCA	GACTACCA	GCCTACAA	GCCTACAA	GACTACCA	Type III (Known spacer, unclear origin)	0	1	0	0	0	0	1	0	2
ACGTACCC	ACCTACCC	ACCTACCC	ACGTACCC	ACGTACCC	ACCTACCC	ACCTACCC	ACGTACCC	Type III (Known spacer, unclear origin)	0	0	1	0	0	0	0	0	1
CCCTAGAC	CCTTACAC	CCTTACAC	CCCTAGAC	CCCTAGAC	CCTTACAC	CCTTACAC	CCCTAGAC	Type III (Known spacer, unclear origin)	0	0	1	0	0	1	0	0	2
TCCTACCC	TACTATCC	TACTATCC	TCCTACCC	TCCTACCC	TACTATCC	TACTATCC	TCCTACCC	Type III (Known spacer, unclear origin)	0	1	0	0	0	1	0	0	2
CCCTACGC	CGTTACCC	CGTTACCC	CCCTACGC	CCCTACGC	CGTTACCC	CGTTACCC	CCCTACGC	Type III (Known spacer, unclear origin)	0	1	1	0	0	0	1	0	3
CCATAACA	CCCTACGA	CCCTACGA	CCATAACA	CCATAACA	CCCTACGA	CCCTACGA	CCATAACA	Type III (Known spacer, unclear origin)	0	0	1	0	0	1	1	0	3
GCCTACCA	GTATACAA	GTATACAA	GCCTACCA	GCCTACCA	GTATACAA	GTATACAA	GCCTACCA	Type III (Known spacer, unclear origin)	0	1	1	0	0	0	1	0	3
GACTAACC	GCCTAACC	GCCTAACC	GACTAACC	GACTAACC	GCCTAACC	GCCTAACC	GACTAACC	Type III (Known spacer, unclear origin)	0	1	0	0	0	0	0	0	1
ATGTACGC	ACATACCC	ACATACCC	ATGTACGC	ATGTACGC	ACATACCC	ACATACCC	ATGTACGC	Type III (Known spacer, unclear origin)	0	1	1	0	0	0	1	0	3
AAATAACC	AACTAACC	AACTAACC	AAATAACC	AAATAACC	AACTAACC	AACTAACC	AAATAACC	Type III (Known spacer, unclear origin)	0	0	1	0	0	0	0	0	1
ACTTACAC	ACCTACAC	ACCTACAC	ACTTACAC	ACTTACAC	ACCTACAC	ACCTACAC	ACTTACAC	Type III (Known spacer, unclear origin)	0	0	1	0	0	0	0	0	1
CCATAGCA	CACTAACA	CACTAACA	CCATAGCA	CCATAGCA	CACTAACA	CACTAACA	CCATAGCA	Type III (Known spacer, unclear origin)	0	1	1	0	0	1	0	0	3
TATTACCC	TCATACCC	TCATACCC	TATTACCC	TATTACCC	TCATACCC	TCATACCC	TATTACCC	Type III (Known spacer, unclear origin)	0	1	1	0	0	0	0	0	2
GCCTATCA	GCCTACAA	GCCTACAA	GCCTATCA	GCCTATCA	GCCTACAA	GCCTACAA	GCCTATCA	Type III (Known spacer, unclear origin)	0	0	0	0	0	1	1	0	2
ACGTACCC	ACCTATAC	ACCTATAC	ACGTACCC	ACGTACCC	ACCTATAC	ACCTATAC	ACGTACCC	Type III (Known spacer, unclear origin)	0	0	1	0	0	1	1	0	3
GCCTACAC	GCCTACCC	GCCTACCC	GCCTACAC	GCCTACAC	GCCTACCC	GCCTACCC	GCCTACAC	Type III (Known spacer, unclear origin)	0	0	0	0	0	0	1	0	1
GTATAGCC	GCATACCC	GCATACCC	GTATAGCC	GTATAGCC	GCATACCC	GCATACCC	GTATAGCC	Type III (Known spacer, unclear origin)	0	1	0	0	0	1	0	0	2
CCCTATGA	CCATACAA	CCATACAA	CCCTATGA	CCCTATGA	CCATACAA	CCATACAA	CCCTATGA	Type III (Known spacer, unclear origin)	0	0	1	0	0	1	1	0	3
TCCTAATC	TCCTACCC	TCCTACCC	TCCTAATC	TCCTAATC	TCCTACCC	TCCTACCC	TCCTAATC	Type III (Known spacer, unclear origin)	0	0	0	0	0	1	1	0	2
TCGTATAA	TCCTAACA	TCCTAACA	TCGTATAA	TCGTATAA	TCCTAACA	TCCTAACA	TCGTATAA	Type III (Known spacer, unclear origin)	0	0	1	0	0	1	1	0	3
CACTACGC	CCCTAGGC	CCCTAGGC	CACTACGC	CACTACGC	CCCTAGGC	CCCTAGGC	CACTACGC	Type III (Known spacer, unclear origin)	0	1	0	0	0	1	0	0	2
GCCTACGC	GCCTACCC	GCCTACCC	GCCTACGC	GCCTACGC	GCCTACCC	GCCTACCC	GCCTACGC	Type III (Known spacer, unclear origin)	0	0	0	0	0	0	1	0	1
TCCTAGGG	TGCTAACG	TGCTAACG	TCCTAGGG	TCCTAGGG	TGCTAACG	TGCTAACG	TCCTAGGG	Type III (Known spacer, unclear origin)	0	1	0	0	0	1	1	0	3
GTCTACAT	GCATACTT	GCATACTT	GTCTACAT	GTCTACAT	GCATACTT	GCATACTT	GTCTACAT	Type III (Known spacer, unclear origin)	0	1	1	0	0	0	1	0	3
GTGTAAAA	GCCTACAA	GCCTACAA	GTGTAAAA	GTGTAAAA	GCCTACAA	GCCTACAA	GTGTAAAA	Type III (Known spacer, unclear origin)	0	1	1	0	0	1	0	0	3
CTGTAGCA	CTTTATCA	CTTTATCA	CTGTAGCA	CTGTAGCA	CTTTATCA	CTTTATCA	CTGTAGCA	Type III (Known spacer, unclear origin)	0	0	1	0	0	1	0	0	2
GCCTACCC	GCCTATTC	GCCTATTC	GCCTACCC	GCCTACCC	GCCTATTC	GCCTATTC	GCCTACCC	Type III (Known spacer, unclear origin)	0	0	0	0	0	1	1	0	2
GACTACGC	GCATAGTC	GCATAGTC	GACTACGC	GACTACGC	GCATAGTC	GCATAGTC	GACTACGC	Type III (Known spacer, unclear origin)	0	1	1	0	0	1	1	0	4
CAGTAATA	CGCTACGA	CGCTACGA	CAGTAATA	CAGTAATA	CGCTACGA	CGCTACGA	CAGTAATA	Type III (Known spacer, unclear origin)	0	1	1	0	0	1	1	0	4
GCATACGC	GCATACTC	GCATACTC	GCATACGC	GCATACGC	GCATACTC	GCATACTC	GCATACGC	Type III (Known spacer, unclear origin)	0	0	0	0	0	0	1	0	1
ACCTACTC	ACCTACCC	ACCTACCC	ACCTACTC	ACCTACTC	ACCTACCC	ACCTACCC	ACCTACTC	Type III (Known spacer, unclear origin)	0	0	0	0	0	0	1	0	1
GCATAACC	GCCTACCC	GCCTACCC	GCATAACC	GCATAACC	GCCTACCC	GCCTACCC	GCATAACC	Type III (Known spacer, unclear origin)	0	0	1	0	0	1	0	0	2
CCATACAC	CGCTATGC	CGCTATGC	CCATACAC	CCATACAC	CGCTATGC	CGCTATGC	CCATACAC	Type III (Known spacer, unclear origin)	0	1	1	0	0	1	1	0	4
CTGTACCC	CCATACTC	CCATACTC	CTGTACCC	CTGTACCC	CCATACTC	CCATACTC	CTGTACCC	Type III (Known spacer, unclear origin)	0	1	1	0	0	0	1	0	3
ATATACCC	ACTTACCC	ACTTACCC	ATATACCC	ATATACCC	ACTTACCC	ACTTACCC	ATATACCC	Type III (Known spacer, unclear origin)	0	1	1	0	0	0	0	0	2
GCCTACTC	GCATAAGC	GCATAAGC	GCCTACTC	GCCTACTC	GCATAAGC	GCATAAGC	GCCTACTC	Type III (Known spacer, unclear origin)	0	0	1	0	0	1	1	0	3
TTTTACGC	TCCTACGC	TCCTACGC	TTTTACGC	TTTTACGC	TCCTACGC	TCCTACGC	TTTTACGC	Type III (Known spacer, unclear origin)	0	1	1	0	0	0	0	0	2
GCATACCC	GCTTACCC	GCTTACCC	GCATACCC	GCATACCC	GCTTACCC	GCTTACCC	GCATACCC	Type III (Known spacer, unclear origin)	0	0	1	0	0	0	0	0	1
CATTAGCC	CCCTAGCC	CCCTAGCC	CATTAGCC	CATTAGCC	CCCTAGCC	CCCTAGCC	CATTAGCC	Type III (Known spacer, unclear origin)	0	1	1	0	0	0	0	0	2
GCCTACTC	GCATAAAC	GCATAAAC	GCCTACTC	GCCTACTC	GCATAAAC	GCATAAAC	GCCTACTC	Type III (Known spacer, unclear origin)	0	0	1	0	0	1	1	0	3
AACTAACC	ATTTACCC	ATTTACCC	AACTAACC	AACTAACC	ATTTACCC	ATTTACCC	AACTAACC	Type III (Known spacer, unclear origin)	0	1	1	0	0	1	0	0	3
GCCTAGCC	GCCTATAC	GCCTATAC	GCCTAGCC	GCCTAGCC	GCCTATAC	GCCTATAC	GCCTAGCC	Type III (Known spacer, unclear origin)	0	0	0	0	0	1	1	0	2
GCTTAACA	GCCTATAA	GCCTATAA	GCTTAACA	GCTTAACA	GCCTATAA	GCCTATAA	GCTTAACA	Type III (Known spacer, unclear origin)	0	0	1	0	0	1	1	0	3
TCTTAAGC	TCTTACCC	TCTTACCC	TCTTAAGC	TCTTAAGC	TCTTACCC	TCTTACCC	TCTTAAGC	Type III (Known spacer, unclear origin)	0	0	0	0	0	1	1	0	2
AACTACCC	ACCTACCC	ACCTACCC	AACTACCC	AACTACCC	ACCTACCC	ACCTACCC	AACTACCC	Type III (Known spacer, unclear origin)	0	1	0	0	0	0	0	0	1
CATTACAC	CCCTACGC	CCCTACGC	CATTACAC	CATTACAC	CCCTACGC	CCCTACGC	CATTACAC	Type III (Known spacer, unclear origin)	0	1	1	0	0	0	1	0	3
TCGTACCC	TCATACAC	TCATACAC	TCGTACCC	TCGTACCC	TCATACAC	TCATACAC	TCGTACCC	Type III (Known spacer, unclear origin)	0	0	1	0	0	0	1	0	2
GCATAAGA	GCATAAAA	GCATAAAA	GCATAAGA	GCATAAGA	GCATAAAA	GCATAAAA	GCATAAGA	Type III (Known spacer, unclear origin)	0	0	0	0	0	0	1	0	1
CACTACAC	CCATACTC	CCATACTC	CACTACAC	CACTACAC	CCATACTC	CCATACTC	CACTACAC	Type III (Known spacer, unclear origin)	0	1	1	0	0	0	1	0	3
GCGTAGGC	GCCTATCC	GCCTATCC	GCGTAGGC	GCGTAGGC	GCCTATCC	GCCTATCC	GCGTAGGC	Type III (Known spacer, unclear origin)	0	0	1	0	0	1	1	0	3
GCCTACCA	ACCTACCA	GCCTACCA	ACCTACCA	ACCTACCA	GCCTACCA	ACCTACCA	GCCTACCA	Type II (Clear spacer and origin)	1	0	0	0	0	0	0	0	1
GCCTACCT	GCCTACCC	GCCTACCT	GCCTACCC	GCCTACCT	GCCTACCC	GCCTACCT	GCCTACCC	Type II (Clear spacer and origin)	0	0	0	0	0	0	0	1	1
GACTACCG	AACTACCA	GACTACCG	AACTACCA	AACTACCG	GACTACCA	AACTACCG	GACTACCA	Type II (Clear spacer and origin)	1	0	0	0	0	0	0	1	2
ACATACAC	ACATACAA	ACATACAC	ACATACAA	ACATACAC	ACATACAA	ACATACAC	ACATACAA	Type II (Clear spacer and origin)	0	0	0	0	0	0	0	1	1
GAATACAC	TAATACAA	GAATACAC	TAATACAA	TAATACAC	GAATACAA	TAATACAC	GAATACAA	Type II (Clear spacer and origin)	1	0	0	0	0	0	0	1	2
GCCTATGC	CCCTATGC	GCCTATGC	CCCTATGC	CCCTATGC	GCCTATGC	CCCTATGC	GCCTATGC	Type II (Clear spacer and origin)	1	0	0	0	0	0	0	0	1
TGATACCC	GGATACCA	TGATACCC	GGATACCA	GGATACCC	TGATACCA	GGATACCC	TGATACCA	Type II (Clear spacer and origin)	1	0	0	0	0	0	0	1	2
GCCTAACT	ACCTAACA	GCCTAACT	ACCTAACA	ACCTAACT	GCCTAACA	ACCTAACT	GCCTAACA	Type II (Clear spacer and origin)	1	0	0	0	0	0	0	1	2
ACCTACCG	TCCTACCA	ACCTACCG	TCCTACCA	TCCTACCG	ACCTACCA	TCCTACCG	ACCTACCA	Type II (Clear spacer and origin)	1	0	0	0	0	0	0	1	2
GCTTACCC	TCTTACCA	GCTTACCC	TCTTACCA	TCTTACCC	GCTTACCA	TCTTACCC	GCTTACCA	Type II (Clear spacer and origin)	1	0	0	0	0	0	0	1	2
GTCTACCC	ATCTACCA	GTCTACCC	ATCTACCA	ATCTACCC	GTCTACCA	ATCTACCC	GTCTACCA	Type II (Clear spacer and origin)	1	0	0	0	0	0	0	1	2
ACGTACCC	ACGTACCA	ACGTACCC	ACGTACCA	ACGTACCC	ACGTACCA	ACGTACCC	ACGTACCA	Type II (Clear spacer and origin)	0	0	0	0	0	0	0	1	1
GCCTACCC	CCCTACCA	GCCTACCC	CCCTACCA	CCCTACCC	GCCTACCA	CCCTACCC	GCCTACCA	Type II (Clear spacer and origin)	1	0	0	0	0	0	0	1	2
TCCTACCC	CCCTACCA	TCCTACCC	CCCTACCA	CCCTACCC	TCCTACCA	CCCTACCC	TCCTACCA	Type II (Clear spacer and origin)	1	0	0	0	0	0	0	1	2
GCATACCC	CCATACCA	GCATACCC	CCATACCA	CCATACCC	GCATACCA	CCATACCC	GCATACCA	Type II (Clear spacer and origin)	1	0	0	0	0	0	0	1	2
CCCTACCC	CCCTACCA	CCCTACCC	CCCTACCA	CCCTACCC	CCCTACCA	CCCTACCC	CCCTACCA	Type II (Clear spacer and origin)	0	0	0	0	0	0	0	1	1
CCCTACAG	GCCTACAT	CCCTACAG	GCCTACAT	GCCTACAG	CCCTACAT	GCCTACAG	CCCTACAT	Type II (Clear spacer and origin)	1	0	0	0	0	0	0	1	2
GCCTACCT	ACCTACCC	GCCTACCT	ACCTACCC	ACCTACCT	GCCTACCC	ACCTACCT	GCCTACCC	Type II (Clear spacer and origin)	1	0	0	0	0	0	0	1	2
GCCTACCC	ACCTACCC	GCCTACCC	ACCTACCC	ACCTACCC	GCCTACCC	ACCTACCC	GCCTACCC	Type II (Clear spacer and origin)	1	0	0	0	0	0	0	0	1
GCATACCC	CCATACCC	GCATACCC	CCATACCC	CCATACCC	GCATACCC	CCATACCC	GCATACCC	Type II (Clear spacer and origin)	1	0	0	0	0	0	0	0	1
GCCTACCG	CCCTACCA	GCCTACCG	CCCTACCA	CCCTACCG	GCCTACCA	CCCTACCG	GCCTACCA	Type II (Clear spacer and origin)	1	0	0	0	0	0	0	1	2
ACCTACGG	ACCTACGA	ACCTACGG	ACCTACGA	ACCTACGG	ACCTACGA	ACCTACGG	ACCTACGA	Type II (Clear spacer and origin)	0	0	0	0	0	0	0	1	1
TCCTACGC	TCCTACGA	TCCTACGC	TCCTACGA	TCCTACGC	TCCTACGA	TCCTACGC	TCCTACGA	Type II (Clear spacer and origin)	0	0	0	0	0	0	0	1	1
GCCTAACT	TCCTAACC	GCCTAACT	TCCTAACC	TCCTAACT	GCCTAACC	TCCTAACT	GCCTAACC	Type II (Clear spacer and origin)	1	0	0	0	0	0	0	1	2
ACCTACAC	CCCTACAA	ACCTACAC	CCCTACAA	CCCTACAC	ACCTACAA	CCCTACAC	ACCTACAA	Type II (Clear spacer and origin)	1	0	0	0	0	0	0	1	2
CACTAGCC	CACTAGCA	CACTAGCC	CACTAGCA	CACTAGCC	CACTAGCA	CACTAGCC	CACTAGCA	Type II (Clear spacer and origin)	0	0	0	0	0	0	0	1	1
GCCTACCC	CCCTACCT	GCCTACCC	CCCTACCT	CCCTACCC	GCCTACCT	CCCTACCC	GCCTACCT	Type II (Clear spacer and origin)	1	0	0	0	0	0	0	1	2
AACTACCC	TACTACCA	AACTACCC	TACTACCA	TACTACCC	AACTACCA	TACTACCC	AACTACCA	Type II (Clear spacer and origin)	1	0	0	0	0	0	0	1	2
GCCTACCA	ACCTACCA	GCCTACCA	ACCTACCA	ACCTACCA	GCCTACCA	ACCTACCA	GCCTACCA	Type II (Clear spacer and origin)	1	0	0	0	0	0	0	0	1
AACTACCC	CACTACCA	AACTACCC	CACTACCA	CACTACCC	AACTACCA	CACTACCC	AACTACCA	Type II (Clear spacer and origin)	1	0	0	0	0	0	0	1	2
GGCTACAG	GGCTACAC	GGCTACAG	GGCTACAC	GGCTACAG	GGCTACAC	GGCTACAG	GGCTACAC	Type II (Clear spacer and origin)	0	0	0	0	0	0	0	1	1
TCCTACCT	CCCTACCA	TCCTACCT	CCCTACCA	CCCTACCT	TCCTACCA	CCCTACCT	TCCTACCA	Type II (Clear spacer and origin)	1	0	0	0	0	0	0	1	2
CCCTACCG	GCCTACCA	CCCTACCG	GCCTACCA	GCCTACCG	CCCTACCA	GCCTACCG	CCCTACCA	Type II (Clear spacer and origin)	1	0	0	0	0	0	0	1	2
ACGTACCC	GCGTACCA	ACGTACCC	GCGTACCA	GCGTACCC	ACGTACCA	GCGTACCC	ACGTACCA	Type II (Clear spacer and origin)	1	0	0	0	0	0	0	1	2
GCCTACCC	TCCTACCC	GCCTACCC	TCCTACCC	TCCTACCC	GCCTACCC	TCCTACCC	GCCTACCC	Type II (Clear spacer and origin)	1	0	0	0	0	0	0	0	1
GATTACCC	CATTACCA	GATTACCC	CATTACCA	CATTACCC	GATTACCA	CATTACCC	GATTACCA	Type II (Clear spacer and origin)	1	0	0	0	0	0	0	1	2
AACTAGCC	AACTAGCA	AACTAGCC	AACTAGCA	AACTAGCC	AACTAGCA	AACTAGCC	AACTAGCA	Type II (Clear spacer and origin)	0	0	0	0	0	0	0	1	1
GTCTACCC	CTCTACCC	GTCTACCC	CTCTACCC	CTCTACCC	GTCTACCC	CTCTACCC	GTCTACCC	Type II (Clear spacer and origin)	1	0	0	0	0	0	0	0	1
GCCTACCC	CCCTACCA	GCCTACCC	CCCTACCA	CCCTACCC	GCCTACCA	CCCTACCC	GCCTACCA	Type II (Clear spacer and origin)	1	0	0	0	0	0	0	1	2
GCCTATCT	CCCTATCC	GCCTATCT	CCCTATCC	CCCTATCT	GCCTATCC	CCCTATCT	GCCTATCC	Type II (Clear spacer and origin)	1	0	0	0	0	0	0	1	2
TCCTACAT	TCCTACAC	TCCTACAT	TCCTACAC	TCCTACAT	TCCTACAC	TCCTACAT	TCCTACAC	Type II (Clear spacer and origin)	0	0	0	0	0	0	0	1	1
CGCTACTG	GGCTACTC	CGCTACTG	GGCTACTC	GGCTACTG	CGCTACTC	GGCTACTG	CGCTACTC	Type II (Clear spacer and origin)	1	0	0	0	0	0	0	1	2
CCATAGCT	GCATAGCC	CCATAGCT	GCATAGCC	GCATAGCT	CCATAGCC	GCATAGCT	CCATAGCC	Type II (Clear spacer and origin)	1	0	0	0	0	0	0	1	2
TCCTACCC	CCCTACCC	TCCTACCC	CCCTACCC	CCCTACCC	TCCTACCC	CCCTACCC	TCCTACCC	Type II (Clear spacer and origin)	1	0	0	0	0	0	0	0	1
GGCTATTC	CGCTATTC	GGCTATTC	CGCTATTC	CGCTATTC	GGCTATTC	CGCTATTC	GGCTATTC	Type II (Clear spacer and origin)	1	0	0	0	0	0	0	0	1
GACTACCA	CACTACCA	GACTACCA	CACTACCA	CACTACCA	GACTACCA	CACTACCA	GACTACCA	Type II (Clear spacer and origin)	1	0	0	0	0	0	0	0	1
ACATACCA	GCATACCC	ACATACCA	GCATACCC	GCATACCA	ACATACCC	GCATACCA	ACATACCC	Type II (Clear spacer and origin)	1	0	0	0	0	0	0	1	2
GCCTACAC	GCCTACAA	GCCTACAC	GCCTACAA	GCCTACAC	GCCTACAA	GCCTACAC	GCCTACAA	Type II (Clear spacer and origin)	0	0	0	0	0	0	0	1	1
GTCTACCC	TTCTACCC	GTCTACCC	TTCTACCC	TTCTACCC	GTCTACCC	TTCTACCC	GTCTACCC	Type II (Clear spacer and origin)	1	0	0	0	0	0	0	0	1
ACGTACCT	CCGTACCA	ACGTACCT	CCGTACCA	CCGTACCT	ACGTACCA	CCGTACCT	ACGTACCA	Type II (Clear spacer and origin)	1	0	0	0	0	0	0	1	2
TCCTACCC	ACCTACCC	TCCTACCC	ACCTACCC	ACCTACCC	TCCTACCC	ACCTACCC	TCCTACCC	Type II (Clear spacer and origin)	1	0	0	0	0	0	0	0	1
AATTACCC	GATTACCC	AATTACCC	GATTACCC	GATTACCC	AATTACCC	GATTACCC	AATTACCC	Type II (Clear spacer and origin)	1	0	0	0	0	0	0	0	1
CCATACCC	CCATACCA	CCATACCC	CCATACCA	CCATACCC	CCATACCA	CCATACCC	CCATACCA	Type II (Clear spacer and origin)	0	0	0	0	0	0	0	1	1
CCATACCC	GCATACCC	CCATACCC	GCATACCC	GCATACCC	CCATACCC	GCATACCC	CCATACCC	Type II (Clear spacer and origin)	1	0	0	0	0	0	0	0	1
GCCTACGC	CCCTACGC	GCCTACGC	CCCTACGC	CCCTACGC	GCCTACGC	CCCTACGC	GCCTACGC	Type II (Clear spacer and origin)	1	0	0	0	0	0	0	0	1
GCGTATCG	CCGTATCA	GCGTATCG	CCGTATCA	CCGTATCG	GCGTATCA	CCGTATCG	GCGTATCA	Type II (Clear spacer and origin)	1	0	0	0	0	0	0	1	2
GACTACAC	CACTACAC	GACTACAC	CACTACAC	CACTACAC	GACTACAC	CACTACAC	GACTACAC	Type II (Clear spacer and origin)	1	0	0	0	0	0	0	0	1
CCATATCC	GCATATCT	CCATATCC	GCATATCT	GCATATCC	CCATATCT	GCATATCC	CCATATCT	Type II (Clear spacer and origin)	1	0	0	0	0	0	0	1	2
GACTACAG	GACTACAA	GACTACAG	GACTACAA	GACTACAG	GACTACAA	GACTACAG	GACTACAA	Type II (Clear spacer and origin)	0	0	0	0	0	0	0	1	1
ACCTACCG	CCCTACCA	ACCTACCG	CCCTACCA	CCCTACCG	ACCTACCA	CCCTACCG	ACCTACCA	Type II (Clear spacer and origin)	1	0	0	0	0	0	0	1	2
GCATAGAC	ACATAGAA	GCATAGAC	ACATAGAA	ACATAGAC	GCATAGAA	ACATAGAC	GCATAGAA	Type II (Clear spacer and origin)	1	0	0	0	0	0	0	1	2
GCGTACCC	ACGTACCA	GCGTACCC	ACGTACCA	ACGTACCC	GCGTACCA	ACGTACCC	GCGTACCA	Type II (Clear spacer and origin)	1	0	0	0	0	0	0	1	2
GCCTACCC	CCCTACCT	GCCTACCC	CCCTACCT	CCCTACCC	GCCTACCT	CCCTACCC	GCCTACCT	Type II (Clear spacer and origin)	1	0	0	0	0	0	0	1	2
GCTTACAC	CCTTACAC	GCTTACAC	CCTTACAC	CCTTACAC	GCTTACAC	CCTTACAC	GCTTACAC	Type II (Clear spacer and origin)	1	0	0	0	0	0	0	0	1
CCCTACCC	ACCTACCA	CCCTACCC	ACCTACCA	ACCTACCC	CCCTACCA	ACCTACCC	CCCTACCA	Type II (Clear spacer and origin)	1	0	0	0	0	0	0	1	2
CCCTACCG	GCCTACCA	CCCTACCG	GCCTACCA	GCCTACCG	CCCTACCA	GCCTACCG	CCCTACCA	Type II (Clear spacer and origin)	1	0	0	0	0	0	0	1	2
ACATACAC	GCATACAC	ACATACAC	GCATACAC	GCATACAC	ACATACAC	GCATACAC	ACATACAC	Type II (Clear spacer and origin)	1	0	0	0	0	0	0	0	1
AACTACAC	CACTACAC	AACTACAC	CACTACAC	CACTACAC	AACTACAC	CACTACAC	AACTACAC	Type II (Clear spacer and origin)	1	0	0	0	0	0	0	0	1
GCATACCC	CCATACCA	GCATACCC	CCATACCA	CCATACCC	GCATACCA	CCATACCC	GCATACCA	Type II (Clear spacer and origin)	1	0	0	0	0	0	0	1	2
ACCTACCC	CCCTACCC	ACCTACCC	CCCTACCC	CCCTACCC	ACCTACCC	CCCTACCC	ACCTACCC	Type II (Clear spacer and origin)	1	0	0	0	0	0	0	0	1
GTCTACAC	TTCTACAA	GTCTACAC	TTCTACAA	TTCTACAC	GTCTACAA	TTCTACAC	GTCTACAA	Type II (Clear spacer and origin)	1	0	0	0	0	0	0	1	2
TCGTACCC	GCGTACCC	TCGTACCC	GCGTACCC	GCGTACCC	TCGTACCC	GCGTACCC	TCGTACCC	Type II (Clear spacer and origin)	1	0	0	0	0	0	0	0	1
CCGTACAC	GCGTACAC	CCGTACAC	GCGTACAC	GCGTACAC	CCGTACAC	GCGTACAC	CCGTACAC	Type II (Clear spacer and origin)	1	0	0	0	0	0	0	0	1
GGCTACCC	CGCTACCC	GGCTACCC	CGCTACCC	CGCTACCC	GGCTACCC	CGCTACCC	GGCTACCC	Type II (Clear spacer and origin)	1	0	0	0	0	0	0	0	1
CGCTACCC	AGCTACCC	CGCTACCC	AGCTACCC	AGCTACCC	CGCTACCC	AGCTACCC	CGCTACCC	Type II (Clear spacer and origin)	1	0	0	0	0	0	0	0	1
GCGTACCT	GCGTACCA	GCGTACCT	GCGTACCA	GCGTACCT	GCGTACCA	GCGTACCT	GCGTACCA	Type II (Clear spacer and origin)	0	0	0	0	0	0	0	1	1
GCCTACCC	CCCTACCA	GCCTACCC	CCCTACCA	CCCTACCC	GCCTACCA	CCCTACCC	GCCTACCA	Type II (Clear spacer and origin)	1	0	0	0	0	0	0	1	2
GCCTACCG	GCCTACCA	GCCTACCG	GCCTACCA	GCCTACCG	GCCTACCA	GCCTACCG	GCCTACCA	Type II (Clear spacer and origin)	0	0	0	0	0	0	0	1	1
ACCTACCA	GCCTACCA	ACCTACCA	GCCTACCA	GCCTACCA	ACCTACCA	GCCTACCA	ACCTACCA	Type II (Clear spacer and origin)	1	0	0	0	0	0	0	0	1
TCCTACCC	TCCTACCA	TCCTACCC	TCCTACCA	TCCTACCC	TCCTACCA	TCCTACCC	TCCTACCA	Type II (Clear spacer and origin)	0	0	0	0	0	0	0	1	1
CCCTACCC	GCCTACCA	CCCTACCC	GCCTACCA	GCCTACCC	CCCTACCA	GCCTACCC	CCCTACCA	Type II (Clear spacer and origin)	1	0	0	0	0	0	0	1	2
ACGTACCC	CCGTACCC	ACGTACCC	CCGTACCC	CCGTACCC	ACGTACCC	CCGTACCC	ACGTACCC	Type II (Clear spacer and origin)	1	0	0	0	0	0	0	0	1
ACATACCA	ACATACCC	ACATACCA	ACATACCC	ACATACCA	ACATACCC	ACATACCA	ACATACCC	Type II (Clear spacer and origin)	0	0	0	0	0	0	0	1	1
TCCTACAC	CCCTACAC	TCCTACAC	CCCTACAC	CCCTACAC	TCCTACAC	CCCTACAC	TCCTACAC	Type II (Clear spacer and origin)	1	0	0	0	0	0	0	0	1
AACTACCA	CACTACCC	AACTACCA	CACTACCC	CACTACCA	AACTACCC	CACTACCA	AACTACCC	Type II (Clear spacer and origin)	1	0	0	0	0	0	0	1	2
GCATACCA	CCATACCA	GCATACCA	CCATACCA	CCATACCA	GCATACCA	CCATACCA	GCATACCA	Type II (Clear spacer and origin)	1	0	0	0	0	0	0	0	1
TCCTACAC	ACCTACAA	TCCTACAC	ACCTACAA	ACCTACAC	TCCTACAA	ACCTACAC	TCCTACAA	Type II (Clear spacer and origin)	1	0	0	0	0	0	0	1	2
GTGTACCC	ATGTACCA	GTGTACCC	ATGTACCA	ATGTACCC	GTGTACCA	ATGTACCC	GTGTACCA	Type II (Clear spacer and origin)	1	0	0	0	0	0	0	1	2
GCATAGTT	CCATAGTG	GCATAGTT	CCATAGTG	CCATAGTT	GCATAGTG	CCATAGTT	GCATAGTG	Type II (Clear spacer and origin)	1	0	0	0	0	0	0	1	2
CCCTACGG	ACCTACGA	CCCTACGG	ACCTACGA	ACCTACGG	CCCTACGA	ACCTACGG	CCCTACGA	Type II (Clear spacer and origin)	1	0	0	0	0	0	0	1	2
CCCTACGG	CCCTACGC	CCCTACGG	CCCTACGC	CCCTACGG	CCCTACGC	CCCTACGG	CCCTACGC	Type II (Clear spacer and origin)	0	0	0	0	0	0	0	1	1
ACCTACCC	CCCTACCC	ACCTACCC	CCCTACCC	CCCTACCC	ACCTACCC	CCCTACCC	ACCTACCC	Type II (Clear spacer and origin)	1	0	0	0	0	0	0	0	1
AACTACCC	GACTACCC	AACTACCC	GACTACCC	GACTACCC	AACTACCC	GACTACCC	AACTACCC	Type II (Clear spacer and origin)	1	0	0	0	0	0	0	0	1
GCATACCA	CCATACCC	GCATACCA	CCATACCC	CCATACCA	GCATACCC	CCATACCA	GCATACCC	Type II (Clear spacer and origin)	1	0	0	0	0	0	0	1	2
CCCTACCC	CCCTACCA	CCCTACCC	CCCTACCA	CCCTACCC	CCCTACCA	CCCTACCC	CCCTACCA	Type II (Clear spacer and origin)	0	0	0	0	0	0	0	1	1
GCCTACCC	ACCTACCA	GCCTACCC	ACCTACCA	ACCTACCC	GCCTACCA	ACCTACCC	GCCTACCA	Type II (Clear spacer and origin)	1	0	0	0	0	0	0	1	2
ACCTACCC	CCCTACCC	ACCTACCC	CCCTACCC	CCCTACCC	ACCTACCC	CCCTACCC	ACCTACCC	Type II (Clear spacer and origin)	1	0	0	0	0	0	0	0	1
GCCTAACC	GCCTAACT	GCCTAACC	GCCTAACT	GCCTAACC	GCCTAACT	GCCTAACC	GCCTAACT	Type II (Clear spacer and origin)	0	0	0	0	0	0	0	1	1
TCCTACTT	CCCTACTA	TCCTACTT	CCCTACTA	CCCTACTT	TCCTACTA	CCCTACTT	TCCTACTA	Type II (Clear spacer and origin)	1	0	0	0	0	0	0	1	2
GCCTATCC	CCCTATCC	GCCTATCC	CCCTATCC	CCCTATCC	GCCTATCC	CCCTATCC	GCCTATCC	Type II (Clear spacer and origin)	1	0	0	0	0	0	0	0	1
ACATACTC	CCATACTA	ACATACTC	CCATACTA	CCATACTC	ACATACTA	CCATACTC	ACATACTA	Type II (Clear spacer and origin)	1	0	0	0	0	0	0	1	2
AACTACCA	AACTACCC	AACTACCA	AACTACCC	AACTACCA	AACTACCC	AACTACCA	AACTACCC	Type II (Clear spacer and origin)	0	0	0	0	0	0	0	1	1
TCATACCC	CCATACCA	TCATACCC	CCATACCA	CCATACCC	TCATACCA	CCATACCC	TCATACCA	Type II (Clear spacer and origin)	1	0	0	0	0	0	0	1	2
GCTTACAC	ACTTACAC	GCTTACAC	ACTTACAC	ACTTACAC	GCTTACAC	ACTTACAC	GCTTACAC	Type II (Clear spacer and origin)	1	0	0	0	0	0	0	0	1
GCATACTC	TCATACTG	GCATACTC	TCATACTG	TCATACTC	GCATACTG	TCATACTC	GCATACTG	Type II (Clear spacer and origin)	1	0	0	0	0	0	0	1	2
GACTACCC	GACTACCA	GACTACCC	GACTACCA	GACTACCC	GACTACCA	GACTACCC	GACTACCA	Type II (Clear spacer and origin)	0	0	0	0	0	0	0	1	1
ACCTACCC	CCCTACCC	ACCTACCC	CCCTACCC	CCCTACCC	ACCTACCC	CCCTACCC	ACCTACCC	Type II (Clear spacer and origin)	1	0	0	0	0	0	0	0	1
CACTAGCC	AACTAGCA	CACTAGCC	AACTAGCA	AACTAGCC	CACTAGCA	AACTAGCC	CACTAGCA	Type II (Clear spacer and origin)	1	0	0	0	0	0	0	1	2
GTGTACCC	CTGTACCT	GTGTACCC	CTGTACCT	CTGTACCC	GTGTACCT	CTGTACCC	GTGTACCT	Type II (Clear spacer and origin)	1	0	0	0	0	0	0	1	2
GCCTACAC	CCCTACAC	GCCTACAC	CCCTACAC	CCCTACAC	GCCTACAC	CCCTACAC	GCCTACAC	Type II (Clear spacer and origin)	1	0	0	0	0	0	0	0	1
GCCTAATG	ACCTAATC	GCCTAATG	ACCTAATC	ACCTAATG	GCCTAATC	ACCTAATG	GCCTAATC	Type II (Clear spacer and origin)	1	0	0	0	0	0	0	1	2
TCTTACAC	CCTTACAC	TCTTACAC	CCTTACAC	CCTTACAC	TCTTACAC	CCTTACAC	TCTTACAC	Type II (Clear spacer and origin)	1	0	0	0	0	0	0	0	1
ACCTACCC	CCCTACCA	ACCTACCC	CCCTACCA	CCCTACCC	ACCTACCA	CCCTACCC	ACCTACCA	Type II (Clear spacer and origin)	1	0	0	0	0	0	0	1	2
GCCTACCC	TCCTACCC	GCCTACCC	TCCTACCC	TCCTACCC	GCCTACCC	TCCTACCC	GCCTACCC	Type II (Clear spacer and origin)	1	0	0	0	0	0	0	0	1
ACATACCA	CCATACCG	ACATACCA	CCATACCG	CCATACCA	ACATACCG	CCATACCA	ACATACCG	Type II (Clear spacer and origin)	1	0	0	0	0	0	0	1	2
CACTACCC	TACTACCA	CACTACCC	TACTACCA	TACTACCC	CACTACCA	TACTACCC	CACTACCA	Type II (Clear spacer and origin)	1	0	0	0	0	0	0	1	2
CCCTAAAA	TCCTAAAC	CCCTAAAA	TCCTAAAC	TCCTAAAA	CCCTAAAC	TCCTAAAA	CCCTAAAC	Type II (Clear spacer and origin)	1	0	0	0	0	0	0	1	2
AACTACCA	CACTACCA	AACTACCA	CACTACCA	CACTACCA	AACTACCA	CACTACCA	AACTACCA	Type II (Clear spacer and origin)	1	0	0	0	0	0	0	0	1
ACCTACCC	TCCTACCC	ACCTACCC	TCCTACCC	TCCTACCC	ACCTACCC	TCCTACCC	ACCTACCC	Type II (Clear spacer and origin)	1	0	0	0	0	0	0	0	1
CGCTACGC	AGCTACGA	CGCTACGC	AGCTACGA	AGCTACGC	CGCTACGA	AGCTACGC	CGCTACGA	Type II (Clear spacer and origin)	1	0	0	0	0	0	0	1	2
ACCTACTC	ACCTACTA	ACCTACTC	ACCTACTA	ACCTACTC	ACCTACTA	ACCTACTC	ACCTACTA	Type II (Clear spacer and origin)	0	0	0	0	0	0	0	1	1
GACTACCC	TACTACCA	GACTACCC	TACTACCA	TACTACCC	GACTACCA	TACTACCC	GACTACCA	Type II (Clear spacer and origin)	1	0	0	0	0	0	0	1	2
TCCTACCA	CCCTACCA	TCCTACCA	CCCTACCA	CCCTACCA	TCCTACCA	CCCTACCA	TCCTACCA	Type II (Clear spacer and origin)	1	0	0	0	0	0	0	0	1
AATTACCC	CATTACCA	AATTACCC	CATTACCA	CATTACCC	AATTACCA	CATTACCC	AATTACCA	Type II (Clear spacer and origin)	1	0	0	0	0	0	0	1	2
TCCTACCC	TCCTACCA	TCCTACCC	TCCTACCA	TCCTACCC	TCCTACCA	TCCTACCC	TCCTACCA	Type II (Clear spacer and origin)	0	0	0	0	0	0	0	1	1
GCCTACCA	CCCTACCC	GCCTACCA	CCCTACCC	CCCTACCA	GCCTACCC	CCCTACCA	GCCTACCC	Type II (Clear spacer and origin)	1	0	0	0	0	0	0	1	2
GCATACCT	GCATACCC	GCATACCT	GCATACCC	GCATACCT	GCATACCC	GCATACCT	GCATACCC	Type II (Clear spacer and origin)	0	0	0	0	0	0	0	1	1
GCCTACAT	GCCTACAC	GCCTACAT	GCCTACAC	GCCTACAT	GCCTACAC	GCCTACAT	GCCTACAC	Type II (Clear spacer and origin)	0	0	0	0	0	0	0	1	1
GACTACAC	CACTACAA	GACTACAC	CACTACAA	CACTACAC	GACTACAA	CACTACAC	GACTACAA	Type II (Clear spacer and origin)	1	0	0	0	0	0	0	1	2
ACATACCC	GCATACCA	ACATACCC	GCATACCA	GCATACCC	ACATACCA	GCATACCC	ACATACCA	Type II (Clear spacer and origin)	1	0	0	0	0	0	0	1	2
ACTTACGT	CCTTACGC	ACTTACGT	CCTTACGC	CCTTACGT	ACTTACGC	CCTTACGT	ACTTACGC	Type II (Clear spacer and origin)	1	0	0	0	0	0	0	1	2
TCCTACCC	CCCTACCA	TCCTACCC	CCCTACCA	CCCTACCC	TCCTACCA	CCCTACCC	TCCTACCA	Type II (Clear spacer and origin)	1	0	0	0	0	0	0	1	2
ACCTACCC	TCCTACCC	ACCTACCC	TCCTACCC	TCCTACCC	ACCTACCC	TCCTACCC	ACCTACCC	Type II (Clear spacer and origin)	1	0	0	0	0	0	0	0	1
CCGTAATA	GCGTAATC	CCGTAATA	GCGTAATC	GCGTAATA	CCGTAATC	GCGTAATA	CCGTAATC	Type II (Clear spacer and origin)	1	0	0	0	0	0	0	1	2
ACATACGG	ACATACGA	ACATACGG	ACATACGA	ACATACGG	ACATACGA	ACATACGG	ACATACGA	Type II (Clear spacer and origin)	0	0	0	0	0	0	0	1	1
ACCTAGCA	CCCTAGCC	ACCTAGCA	CCCTAGCC	CCCTAGCA	ACCTAGCC	CCCTAGCA	ACCTAGCC	Type II (Clear spacer and origin)	1	0	0	0	0	0	0	1	2
TGCTATCA	GGCTATCC	TGCTATCA	GGCTATCC	GGCTATCA	TGCTATCC	GGCTATCA	TGCTATCC	Type II (Clear spacer and origin)	1	0	0	0	0	0	0	1	2
TCCTACCC	GCCTACCC	TCCTACCC	GCCTACCC	GCCTACCC	TCCTACCC	GCCTACCC	TCCTACCC	Type II (Clear spacer and origin)	1	0	0	0	0	0	0	0	1
ACCTACTT	ACCTACTC	ACCTACTT	ACCTACTC	ACCTACTT	ACCTACTC	ACCTACTT	ACCTACTC	Type II (Clear spacer and origin)	0	0	0	0	0	0	0	1	1
CCCTACCG	CCCTACCA	CCCTACCG	CCCTACCA	CCCTACCG	CCCTACCA	CCCTACCG	CCCTACCA	Type II (Clear spacer and origin)	0	0	0	0	0	0	0	1	1
GTCTACAC	GTCTACAA	GTCTACAC	GTCTACAA	GTCTACAC	GTCTACAA	GTCTACAC	GTCTACAA	Type II (Clear spacer and origin)	0	0	0	0	0	0	0	1	1
TAATACCT	GAATACCA	TAATACCT	GAATACCA	GAATACCT	TAATACCA	GAATACCT	TAATACCA	Type II (Clear spacer and origin)	1	0	0	0	0	0	0	1	2
GCCTAGCC	CCCTAGCA	GCCTAGCC	CCCTAGCA	CCCTAGCC	GCCTAGCA	CCCTAGCC	GCCTAGCA	Type II (Clear spacer and origin)	1	0	0	0	0	0	0	1	2
ACATACAC	GCATACAA	ACATACAC	GCATACAA	GCATACAC	ACATACAA	GCATACAC	ACATACAA	Type II (Clear spacer and origin)	1	0	0	0	0	0	0	1	2
TCCTACTC	CCCTACTC	TCCTACTC	CCCTACTC	CCCTACTC	TCCTACTC	CCCTACTC	TCCTACTC	Type II (Clear spacer and origin)	1	0	0	0	0	0	0	0	1
TACTACCC	TACTACCA	TACTACCC	TACTACCA	TACTACCC	TACTACCA	TACTACCC	TACTACCA	Type II (Clear spacer and origin)	0	0	0	0	0	0	0	1	1
GTCTACAC	TTCTACAC	GTCTACAC	TTCTACAC	TTCTACAC	GTCTACAC	TTCTACAC	GTCTACAC	Type II (Clear spacer and origin)	1	0	0	0	0	0	0	0	1
CCCTACTT	GCCTACTC	CCCTACTT	GCCTACTC	GCCTACTT	CCCTACTC	GCCTACTT	CCCTACTC	Type II (Clear spacer and origin)	1	0	0	0	0	0	0	1	2
GCTTACCG	GCTTACCC	GCTTACCG	GCTTACCC	GCTTACCG	GCTTACCC	GCTTACCG	GCTTACCC	Type II (Clear spacer and origin)	0	0	0	0	0	0	0	1	1
ACGTAACG	GCGTAACA	ACGTAACG	GCGTAACA	GCGTAACG	ACGTAACA	GCGTAACG	ACGTAACA	Type II (Clear spacer and origin)	1	0	0	0	0	0	0	1	2
ATCTATGC	GTCTATGC	ATCTATGC	GTCTATGC	GTCTATGC	ATCTATGC	GTCTATGC	ATCTATGC	Type II (Clear spacer and origin)	1	0	0	0	0	0	0	0	1
GAATACAA	AAATACAT	GAATACAA	AAATACAT	AAATACAA	GAATACAT	AAATACAA	GAATACAT	Type II (Clear spacer and origin)	1	0	0	0	0	0	0	1	2
TCTTACCC	CCTTACCC	TCTTACCC	CCTTACCC	CCTTACCC	TCTTACCC	CCTTACCC	TCTTACCC	Type II (Clear spacer and origin)	1	0	0	0	0	0	0	0	1
TCATACCC	CCATACCC	TCATACCC	CCATACCC	CCATACCC	TCATACCC	CCATACCC	TCATACCC	Type II (Clear spacer and origin)	1	0	0	0	0	0	0	0	1
CCCTACAT	TCCTACAC	CCCTACAT	TCCTACAC	TCCTACAT	CCCTACAC	TCCTACAT	CCCTACAC	Type II (Clear spacer and origin)	1	0	0	0	0	0	0	1	2
GCCTACCC	ACCTACCC	GCCTACCC	ACCTACCC	ACCTACCC	GCCTACCC	ACCTACCC	GCCTACCC	Type II (Clear spacer and origin)	1	0	0	0	0	0	0	0	1
CCATATCT	ACATATCA	CCATATCT	ACATATCA	ACATATCT	CCATATCA	ACATATCT	CCATATCA	Type II (Clear spacer and origin)	1	0	0	0	0	0	0	1	2
TTCTACCA	CTCTACCC	TTCTACCA	CTCTACCC	CTCTACCA	TTCTACCC	CTCTACCA	TTCTACCC	Type II (Clear spacer and origin)	1	0	0	0	0	0	0	1	2
CACTACGC	GACTACGA	CACTACGC	GACTACGA	GACTACGC	CACTACGA	GACTACGC	CACTACGA	Type II (Clear spacer and origin)	1	0	0	0	0	0	0	1	2
ACTTACAG	GCTTACAA	ACTTACAG	GCTTACAA	GCTTACAG	ACTTACAA	GCTTACAG	ACTTACAA	Type II (Clear spacer and origin)	1	0	0	0	0	0	0	1	2
GACTATGC	TACTATGA	GACTATGC	TACTATGA	TACTATGC	GACTATGA	TACTATGC	GACTATGA	Type II (Clear spacer and origin)	1	0	0	0	0	0	0	1	2
GCCTACCC	TCCTACCC	GCCTACCC	TCCTACCC	TCCTACCC	GCCTACCC	TCCTACCC	GCCTACCC	Type II (Clear spacer and origin)	1	0	0	0	0	0	0	0	1
GCATACAC	CCATACAC	GCATACAC	CCATACAC	CCATACAC	GCATACAC	CCATACAC	GCATACAC	Type II (Clear spacer and origin)	1	0	0	0	0	0	0	0	1
ACCTACGT	CCCTACGC	ACCTACGT	CCCTACGC	CCCTACGT	ACCTACGC	CCCTACGT	ACCTACGC	Type II (Clear spacer and origin)	1	0	0	0	0	0	0	1	2
TCCTACCC	CCCTACCC	TCCTACCC	CCCTACCC	CCCTACCC	TCCTACCC	CCCTACCC	TCCTACCC	Type II (Clear spacer and origin)	1	0	0	0	0	0	0	0	1
GTCTAGTC	GTCTAGTA	GTCTAGTC	GTCTAGTA	GTCTAGTC	GTCTAGTA	GTCTAGTC	GTCTAGTA	Type II (Clear spacer and origin)	0	0	0	0	0	0	0	1	1
GCCTACCG	CCCTACCA	GCCTACCG	CCCTACCA	CCCTACCG	GCCTACCA	CCCTACCG	GCCTACCA	Type II (Clear spacer and origin)	1	0	0	0	0	0	0	1	2
ACCTACTT	GCCTACTC	ACCTACTT	GCCTACTC	GCCTACTT	ACCTACTC	GCCTACTT	ACCTACTC	Type II (Clear spacer and origin)	1	0	0	0	0	0	0	1	2
GCATAACC	CCATAACA	GCATAACC	CCATAACA	CCATAACC	GCATAACA	CCATAACC	GCATAACA	Type II (Clear spacer and origin)	1	0	0	0	0	0	0	1	2
GCGTACCA	CCGTACCA	GCGTACCA	CCGTACCA	CCGTACCA	GCGTACCA	CCGTACCA	GCGTACCA	Type II (Clear spacer and origin)	1	0	0	0	0	0	0	0	1
GCCTACCC	CCCTACCC	GCCTACCC	CCCTACCC	CCCTACCC	GCCTACCC	CCCTACCC	GCCTACCC	Type II (Clear spacer and origin)	1	0	0	0	0	0	0	0	1
TCATACAG	CCATACAC	TCATACAG	CCATACAC	CCATACAG	TCATACAC	CCATACAG	TCATACAC	Type II (Clear spacer and origin)	1	0	0	0	0	0	0	1	2
AACTACCC	CACTACCC	AACTACCC	CACTACCC	CACTACCC	AACTACCC	CACTACCC	AACTACCC	Type II (Clear spacer and origin)	1	0	0	0	0	0	0	0	1
GCATACAC	ACATACAA	GCATACAC	ACATACAA	ACATACAC	GCATACAA	ACATACAC	GCATACAA	Type II (Clear spacer and origin)	1	0	0	0	0	0	0	1	2
GCCTACCG	CCCTACCC	GCCTACCG	CCCTACCC	CCCTACCG	GCCTACCC	CCCTACCG	GCCTACCC	Type II (Clear spacer and origin)	1	0	0	0	0	0	0	1	2
GTATACTC	CTATACTC	GTATACTC	CTATACTC	CTATACTC	GTATACTC	CTATACTC	GTATACTC	Type II (Clear spacer and origin)	1	0	0	0	0	0	0	0	1
GAGTAGTC	TAGTAGTA	GAGTAGTC	TAGTAGTA	TAGTAGTC	GAGTAGTA	TAGTAGTC	GAGTAGTA	Type II (Clear spacer and origin)	1	0	0	0	0	0	0	1	2
GTCTACCC	GTCTACCA	GTCTACCC	GTCTACCA	GTCTACCC	GTCTACCA	GTCTACCC	GTCTACCA	Type II (Clear spacer and origin)	0	0	0	0	0	0	0	1	1
GCCTATGC	GCCTATGA	GCCTATGC	GCCTATGA	GCCTATGC	GCCTATGA	GCCTATGC	GCCTATGA	Type II (Clear spacer and origin)	0	0	0	0	0	0	0	1	1
TACTATAC	AACTATAC	TACTATAC	AACTATAC	AACTATAC	TACTATAC	AACTATAC	TACTATAC	Type II (Clear spacer and origin)	1	0	0	0	0	0	0	0	1
CCCTAGCC	TCCTAGCT	CCCTAGCC	TCCTAGCT	TCCTAGCC	CCCTAGCT	TCCTAGCC	CCCTAGCT	Type II (Clear spacer and origin)	1	0	0	0	0	0	0	1	2
GCATACCC	CCATACCA	GCATACCC	CCATACCA	CCATACCC	GCATACCA	CCATACCC	GCATACCA	Type II (Clear spacer and origin)	1	0	0	0	0	0	0	1	2
TCCTACCC	GCCTACCC	TCCTACCC	GCCTACCC	GCCTACCC	TCCTACCC	GCCTACCC	TCCTACCC	Type II (Clear spacer and origin)	1	0	0	0	0	0	0	0	1
GCATACCC	CCATACCG	GCATACCC	CCATACCG	CCATACCC	GCATACCG	CCATACCC	GCATACCG	Type II (Clear spacer and origin)	1	0	0	0	0	0	0	1	2
AACTACCG	AACTACCC	AACTACCG	AACTACCC	AACTACCG	AACTACCC	AACTACCG	AACTACCC	Type II (Clear spacer and origin)	0	0	0	0	0	0	0	1	1
GCCTACCA	CCCTACCA	GCCTACCA	CCCTACCA	CCCTACCA	GCCTACCA	CCCTACCA	GCCTACCA	Type II (Clear spacer and origin)	1	0	0	0	0	0	0	0	1
GCGTACGT	ACGTACGC	GCGTACGT	ACGTACGC	ACGTACGT	GCGTACGC	ACGTACGT	GCGTACGC	Type II (Clear spacer and origin)	1	0	0	0	0	0	0	1	2
TCCTACCC	CCCTACCA	TCCTACCC	CCCTACCA	CCCTACCC	TCCTACCA	CCCTACCC	TCCTACCA	Type II (Clear spacer and origin)	1	0	0	0	0	0	0	1	2
TCCTAGCT	GCCTAGCC	TCCTAGCT	GCCTAGCC	GCCTAGCT	TCCTAGCC	GCCTAGCT	TCCTAGCC	Type II (Clear spacer and origin)	1	0	0	0	0	0	0	1	2
ACCTACCC	CCCTACCA	ACCTACCC	CCCTACCA	CCCTACCC	ACCTACCA	CCCTACCC	ACCTACCA	Type II (Clear spacer and origin)	1	0	0	0	0	0	0	1	2
TCCTACGC	ACCTACGA	TCCTACGC	ACCTACGA	ACCTACGC	TCCTACGA	ACCTACGC	TCCTACGA	Type II (Clear spacer and origin)	1	0	0	0	0	0	0	1	2
TAGTACCC	CAGTACCC	TAGTACCC	CAGTACCC	CAGTACCC	TAGTACCC	CAGTACCC	TAGTACCC	Type II (Clear spacer and origin)	1	0	0	0	0	0	0	0	1
ACCTACCC	TCCTACCA	ACCTACCC	TCCTACCA	TCCTACCC	ACCTACCA	TCCTACCC	ACCTACCA	Type II (Clear spacer and origin)	1	0	0	0	0	0	0	1	2
GCATACCT	GCATACCC	GCATACCT	GCATACCC	GCATACCT	GCATACCC	GCATACCT	GCATACCC	Type II (Clear spacer and origin)	0	0	0	0	0	0	0	1	1
GCCTACCC	CCCTACCA	GCCTACCC	CCCTACCA	CCCTACCC	GCCTACCA	CCCTACCC	GCCTACCA	Type II (Clear spacer and origin)	1	0	0	0	0	0	0	1	2
GCCTACCC	CCCTACCA	GCCTACCC	CCCTACCA	CCCTACCC	GCCTACCA	CCCTACCC	GCCTACCA	Type II (Clear spacer and origin)	1	0	0	0	0	0	0	1	2
GCCTACCA	ACCTACCA	GCCTACCA	ACCTACCA	ACCTACCA	GCCTACCA	ACCTACCA	GCCTACCA	Type II (Clear spacer and origin)	1	0	0	0	0	0	0	0	1
GCCTACTC	CCCTACTC	GCCTACTC	CCCTACTC	CCCTACTC	GCCTACTC	CCCTACTC	GCCTACTC	Type II (Clear spacer and origin)	1	0	0	0	0	0	0	0	1
AACTACCC	TACTACCC	AACTACCC	TACTACCC	TACTACCC	AACTACCC	TACTACCC	AACTACCC	Type II (Clear spacer and origin)	1	0	0	0	0	0	0	0	1
GCGTACAC	TCGTACAA	GCGTACAC	TCGTACAA	TCGTACAC	GCGTACAA	TCGTACAC	GCGTACAA	Type II (Clear spacer and origin)	1	0	0	0	0	0	0	1	2
TCCTACCC	CCCTACCC	TCCTACCC	CCCTACCC	CCCTACCC	TCCTACCC	CCCTACCC	TCCTACCC	Type II (Clear spacer and origin)	1	0	0	0	0	0	0	0	1
CCATACAT	CCATACAA	CCATACAT	CCATACAA	CCATACAT	CCATACAA	CCATACAT	CCATACAA	Type II (Clear spacer and origin)	0	0	0	0	0	0	0	1	1
GCCTACCC	ACCTACCA	GCCTACCC	ACCTACCA	ACCTACCC	GCCTACCA	ACCTACCC	GCCTACCA	Type II (Clear spacer and origin)	1	0	0	0	0	0	0	1	2
GACTACAA	CACTACAT	GACTACAA	CACTACAT	CACTACAA	GACTACAT	CACTACAA	GACTACAT	Type II (Clear spacer and origin)	1	0	0	0	0	0	0	1	2
GCCTACTA	CCCTACTA	GCCTACTA	CCCTACTA	CCCTACTA	GCCTACTA	CCCTACTA	GCCTACTA	Type II (Clear spacer and origin)	1	0	0	0	0	0	0	0	1
TCCTACTG	GCCTACTC	TCCTACTG	GCCTACTC	GCCTACTG	TCCTACTC	GCCTACTG	TCCTACTC	Type II (Clear spacer and origin)	1	0	0	0	0	0	0	1	2
ATCTACCC	CTCTACCA	ATCTACCC	CTCTACCA	CTCTACCC	ATCTACCA	CTCTACCC	ATCTACCA	Type II (Clear spacer and origin)	1	0	0	0	0	0	0	1	2
CCATAAAC	TCATAAAA	CCATAAAC	TCATAAAA	TCATAAAC	CCATAAAA	TCATAAAC	CCATAAAA	Type II (Clear spacer and origin)	1	0	0	0	0	0	0	1	2
GCATACGC	CCATACGC	GCATACGC	CCATACGC	CCATACGC	GCATACGC	CCATACGC	GCATACGC	Type II (Clear spacer and origin)	1	0	0	0	0	0	0	0	1
ACCTACCA	CCCTACCA	ACCTACCA	CCCTACCA	CCCTACCA	ACCTACCA	CCCTACCA	ACCTACCA	Type II (Clear spacer and origin)	1	0	0	0	0	0	0	0	1
GCCTACCG	CCCTACCG	GCCTACCG	CCCTACCG	CCCTACCG	GCCTACCG	CCCTACCG	GCCTACCG	Type II (Clear spacer and origin)	1	0	0	0	0	0	0	0	1
TCCTACCC	CCCTACCA	TCCTACCC	CCCTACCA	CCCTACCC	TCCTACCA	CCCTACCC	TCCTACCA	Type II (Clear spacer and origin)	1	0	0	0	0	0	0	1	2
AACTAAAC	CACTAAAC	AACTAAAC	CACTAAAC	CACTAAAC	AACTAAAC	CACTAAAC	AACTAAAC	Type II (Clear spacer and origin)	1	0	0	0	0	0	0	0	1
GCCTACAT	CCCTACAA	GCCTACAT	CCCTACAA	CCCTACAT	GCCTACAA	CCCTACAT	GCCTACAA	Type II (Clear spacer and origin)	1	0	0	0	0	0	0	1	2
GCCTACCT	CCCTACCA	GCCTACCT	CCCTACCA	CCCTACCT	GCCTACCA	CCCTACCT	GCCTACCA	Type II (Clear spacer and origin)	1	0	0	0	0	0	0	1	2
CCCTAGCG	GCCTAGCC	CCCTAGCG	GCCTAGCC	GCCTAGCG	CCCTAGCC	GCCTAGCG	CCCTAGCC	Type II (Clear spacer and origin)	1	0	0	0	0	0	0	1	2
TCCTACCC	CCCTACCC	TCCTACCC	CCCTACCC	CCCTACCC	TCCTACCC	CCCTACCC	TCCTACCC	Type II (Clear spacer and origin)	1	0	0	0	0	0	0	0	1
ACATACGA	TCATACGC	ACATACGA	TCATACGC	TCATACGA	ACATACGC	TCATACGA	ACATACGC	Type II (Clear spacer and origin)	1	0	0	0	0	0	0	1	2
CCATAGCC	ACATAGCC	CCATAGCC	ACATAGCC	ACATAGCC	CCATAGCC	ACATAGCC	CCATAGCC	Type II (Clear spacer and origin)	1	0	0	0	0	0	0	0	1
ATCTAACT	CTCTAACA	ATCTAACT	CTCTAACA	CTCTAACT	ATCTAACA	CTCTAACT	ATCTAACA	Type II (Clear spacer and origin)	1	0	0	0	0	0	0	1	2
GCATAAGC	CCATAAGA	GCATAAGC	CCATAAGA	CCATAAGC	GCATAAGA	CCATAAGC	GCATAAGA	Type II (Clear spacer and origin)	1	0	0	0	0	0	0	1	2
TCGTACCA	GCGTACCA	TCGTACCA	GCGTACCA	GCGTACCA	TCGTACCA	GCGTACCA	TCGTACCA	Type II (Clear spacer and origin)	1	0	0	0	0	0	0	0	1
TCCTAGCG	ACCTAGCA	TCCTAGCG	ACCTAGCA	ACCTAGCG	TCCTAGCA	ACCTAGCG	TCCTAGCA	Type II (Clear spacer and origin)	1	0	0	0	0	0	0	1	2
ACGTACCA	CCGTACCC	ACGTACCA	CCGTACCC	CCGTACCA	ACGTACCC	CCGTACCA	ACGTACCC	Type II (Clear spacer and origin)	1	0	0	0	0	0	0	1	2
GGCTACAC	AGCTACAA	GGCTACAC	AGCTACAA	AGCTACAC	GGCTACAA	AGCTACAC	GGCTACAA	Type II (Clear spacer and origin)	1	0	0	0	0	0	0	1	2
CCCTACAC	TCCTACAC	CCCTACAC	TCCTACAC	TCCTACAC	CCCTACAC	TCCTACAC	CCCTACAC	Type II (Clear spacer and origin)	1	0	0	0	0	0	0	0	1
TCCTACTC	CCCTACTC	TCCTACTC	CCCTACTC	CCCTACTC	TCCTACTC	CCCTACTC	TCCTACTC	Type II (Clear spacer and origin)	1	0	0	0	0	0	0	0	1
GACTACCA	AACTACCA	GACTACCA	AACTACCA	AACTACCA	GACTACCA	AACTACCA	GACTACCA	Type II (Clear spacer and origin)	1	0	0	0	0	0	0	0	1
GCTTACCC	GCTTACCA	GCTTACCC	GCTTACCA	GCTTACCC	GCTTACCA	GCTTACCC	GCTTACCA	Type II (Clear spacer and origin)	0	0	0	0	0	0	0	1	1
GCTTACAC	TCTTACAA	GCTTACAC	TCTTACAA	TCTTACAC	GCTTACAA	TCTTACAC	GCTTACAA	Type II (Clear spacer and origin)	1	0	0	0	0	0	0	1	2
ATCTAAGC	CTCTAAGC	ATCTAAGC	CTCTAAGC	CTCTAAGC	ATCTAAGC	CTCTAAGC	ATCTAAGC	Type II (Clear spacer and origin)	1	0	0	0	0	0	0	0	1
GCCTACCC	GCCTACCA	GCCTACCC	GCCTACCA	GCCTACCC	GCCTACCA	GCCTACCC	GCCTACCA	Type II (Clear spacer and origin)	0	0	0	0	0	0	0	1	1
TCCTACAC	GCCTACAA	TCCTACAC	GCCTACAA	GCCTACAC	TCCTACAA	GCCTACAC	TCCTACAA	Type II (Clear spacer and origin)	1	0	0	0	0	0	0	1	2
GCATATCC	TCATATCT	GCATATCC	TCATATCT	TCATATCC	GCATATCT	TCATATCC	GCATATCT	Type II (Clear spacer and origin)	1	0	0	0	0	0	0	1	2
GACTACCA	CACTACCA	GACTACCA	CACTACCA	CACTACCA	GACTACCA	CACTACCA	GACTACCA	Type II (Clear spacer and origin)	1	0	0	0	0	0	0	0	1
CCCTACAT	CCCTACAC	CCCTACAT	CCCTACAC	CCCTACAT	CCCTACAC	CCCTACAT	CCCTACAC	Type II (Clear spacer and origin)	0	0	0	0	0	0	0	1	1
AACTACCC	CACTACCC	AACTACCC	CACTACCC	CACTACCC	AACTACCC	CACTACCC	AACTACCC	Type II (Clear spacer and origin)	1	0	0	0	0	0	0	0	1
GCATACAC	ACATACAA	GCATACAC	ACATACAA	ACATACAC	GCATACAA	ACATACAC	GCATACAA	Type II (Clear spacer and origin)	1	0	0	0	0	0	0	1	2
GCCTAACC	GCCTAACA	GCCTAACC	GCCTAACA	GCCTAACC	GCCTAACA	GCCTAACC	GCCTAACA	Type II (Clear spacer and origin)	0	0	0	0	0	0	0	1	1
TCATACTA	TCATACTC	TCATACTA	TCATACTC	TCATACTA	TCATACTC	TCATACTA	TCATACTC	Type II (Clear spacer and origin)	0	0	0	0	0	0	0	1	1
TCCTACCC	ACCTACCC	TCCTACCC	ACCTACCC	ACCTACCC	TCCTACCC	ACCTACCC	TCCTACCC	Type II (Clear spacer and origin)	1	0	0	0	0	0	0	0	1
ACCTACCC	GCCTACCA	ACCTACCC	GCCTACCA	GCCTACCC	ACCTACCA	GCCTACCC	ACCTACCA	Type II (Clear spacer and origin)	1	0	0	0	0	0	0	1	2
TCCTACAC	GCCTACAC	TCCTACAC	GCCTACAC	GCCTACAC	TCCTACAC	GCCTACAC	TCCTACAC	Type II (Clear spacer and origin)	1	0	0	0	0	0	0	0	1
GCCTAACC	CCCTAACA	GCCTAACC	CCCTAACA	CCCTAACC	GCCTAACA	CCCTAACC	GCCTAACA	Type II (Clear spacer and origin)	1	0	0	0	0	0	0	1	2
GCATACCC	CCATACCC	GCATACCC	CCATACCC	CCATACCC	GCATACCC	CCATACCC	GCATACCC	Type II (Clear spacer and origin)	1	0	0	0	0	0	0	0	1
CCCTACCC	CCCTACCA	CCCTACCC	CCCTACCA	CCCTACCC	CCCTACCA	CCCTACCC	CCCTACCA	Type II (Clear spacer and origin)	0	0	0	0	0	0	0	1	1
GCATACAC	GCATACAT	GCATACAC	GCATACAT	GCATACAC	GCATACAT	GCATACAC	GCATACAT	Type II (Clear spacer and origin)	0	0	0	0	0	0	0	1	1
TCCTACTG	TCCTACTC	TCCTACTG	TCCTACTC	TCCTACTG	TCCTACTC	TCCTACTG	TCCTACTC	Type II (Clear spacer and origin)	0	0	0	0	0	0	0	1	1
CCCTACAA	TCCTACAC	CCCTACAA	TCCTACAC	TCCTACAA	CCCTACAC	TCCTACAA	CCCTACAC	Type II (Clear spacer and origin)	1	0	0	0	0	0	0	1	2
GCCTACCC	CCCTACCA	GCCTACCC	CCCTACCA	CCCTACCC	GCCTACCA	CCCTACCC	GCCTACCA	Type II (Clear spacer and origin)	1	0	0	0	0	0	0	1	2
GCCTACCC	ACCTACCC	GCCTACCC	ACCTACCC	ACCTACCC	GCCTACCC	ACCTACCC	GCCTACCC	Type II (Clear spacer and origin)	1	0	0	0	0	0	0	0	1
ACCTATCC	TCCTATCC	ACCTATCC	TCCTATCC	TCCTATCC	ACCTATCC	TCCTATCC	ACCTATCC	Type II (Clear spacer and origin)	1	0	0	0	0	0	0	0	1
GCCTACAC	GCCTACAA	GCCTACAC	GCCTACAA	GCCTACAC	GCCTACAA	GCCTACAC	GCCTACAA	Type II (Clear spacer and origin)	0	0	0	0	0	0	0	1	1
CCGTACTG	ACGTACTC	CCGTACTG	ACGTACTC	ACGTACTG	CCGTACTC	ACGTACTG	CCGTACTC	Type II (Clear spacer and origin)	1	0	0	0	0	0	0	1	2
TACTACAC	TACTACAA	TACTACAC	TACTACAA	TACTACAC	TACTACAA	TACTACAC	TACTACAA	Type II (Clear spacer and origin)	0	0	0	0	0	0	0	1	1
ACCTACCG	GCCTACCA	ACCTACCG	GCCTACCA	GCCTACCG	ACCTACCA	GCCTACCG	ACCTACCA	Type II (Clear spacer and origin)	1	0	0	0	0	0	0	1	2
TCCTACGA	CCCTACGC	TCCTACGA	CCCTACGC	CCCTACGA	TCCTACGC	CCCTACGA	TCCTACGC	Type II (Clear spacer and origin)	1	0	0	0	0	0	0	1	2
GTCTACCC	CTCTACCT	GTCTACCC	CTCTACCT	CTCTACCC	GTCTACCT	CTCTACCC	GTCTACCT	Type II (Clear spacer and origin)	1	0	0	0	0	0	0	1	2
ACCTACCC	CCCTACCC	ACCTACCC	CCCTACCC	CCCTACCC	ACCTACCC	CCCTACCC	ACCTACCC	Type II (Clear spacer and origin)	1	0	0	0	0	0	0	0	1
GACTACCC	CACTACCA	GACTACCC	CACTACCA	CACTACCC	GACTACCA	CACTACCC	GACTACCA	Type II (Clear spacer and origin)	1	0	0	0	0	0	0	1	2
GCCTACGC	GCCTACGT	GCCTACGC	GCCTACGT	GCCTACGC	GCCTACGT	GCCTACGC	GCCTACGT	Type II (Clear spacer and origin)	0	0	0	0	0	0	0	1	1
GCCTACCT	CCCTACCC	GCCTACCT	CCCTACCC	CCCTACCT	GCCTACCC	CCCTACCT	GCCTACCC	Type II (Clear spacer and origin)	1	0	0	0	0	0	0	1	2
GCCTACAT	GCCTACAA	GCCTACAT	GCCTACAA	GCCTACAT	GCCTACAA	GCCTACAT	GCCTACAA	Type II (Clear spacer and origin)	0	0	0	0	0	0	0	1	1
GCCTACAC	TCCTACAC	GCCTACAC	TCCTACAC	TCCTACAC	GCCTACAC	TCCTACAC	GCCTACAC	Type II (Clear spacer and origin)	1	0	0	0	0	0	0	0	1
CCCTACAA	CCCTACAC	CCCTACAA	CCCTACAC	CCCTACAA	CCCTACAC	CCCTACAA	CCCTACAC	Type II (Clear spacer and origin)	0	0	0	0	0	0	0	1	1
ACCTACCC	ACCTACCA	ACCTACCC	ACCTACCA	ACCTACCC	ACCTACCA	ACCTACCC	ACCTACCA	Type II (Clear spacer and origin)	0	0	0	0	0	0	0	1	1
GCCTACCT	CCCTACCC	GCCTACCT	CCCTACCC	CCCTACCT	GCCTACCC	CCCTACCT	GCCTACCC	Type II (Clear spacer and origin)	1	0	0	0	0	0	0	1	2
CGCTATAC	GGCTATAA	CGCTATAC	GGCTATAA	GGCTATAC	CGCTATAA	GGCTATAC	CGCTATAA	Type II (Clear spacer and origin)	1	0	0	0	0	0	0	1	2
TCCTACCC	CCCTACCA	TCCTACCC	CCCTACCA	CCCTACCC	TCCTACCA	CCCTACCC	TCCTACCA	Type II (Clear spacer and origin)	1	0	0	0	0	0	0	1	2
AACTACAC	CACTACAC	AACTACAC	CACTACAC	CACTACAC	AACTACAC	CACTACAC	AACTACAC	Type II (Clear spacer and origin)	1	0	0	0	0	0	0	0	1
GCGTACCC	CCGTACCC	GCGTACCC	CCGTACCC	CCGTACCC	GCGTACCC	CCGTACCC	GCGTACCC	Type II (Clear spacer and origin)	1	0	0	0	0	0	0	0	1
TCTTACAC	CCTTACAC	TCTTACAC	CCTTACAC	CCTTACAC	TCTTACAC	CCTTACAC	TCTTACAC	Type II (Clear spacer and origin)	1	0	0	0	0	0	0	0	1
TCGTACCT	ACGTACCA	TCGTACCT	ACGTACCA	ACGTACCT	TCGTACCA	ACGTACCT	TCGTACCA	Type II (Clear spacer and origin)	1	0	0	0	0	0	0	1	2
TGCTAACT	CGCTAACA	TGCTAACT	CGCTAACA	CGCTAACT	TGCTAACA	CGCTAACT	TGCTAACA	Type II (Clear spacer and origin)	1	0	0	0	0	0	0	1	2
GATTACCA	CATTACCA	GATTACCA	CATTACCA	CATTACCA	GATTACCA	CATTACCA	GATTACCA	Type II (Clear spacer and origin)	1	0	0	0	0	0	0	0	1
CCCTACTC	CCCTACTT	CCCTACTC	CCCTACTT	CCCTACTC	CCCTACTT	CCCTACTC	CCCTACTT	Type II (Clear spacer and origin)	0	0	0	0	0	0	0	1	1
CTCTACGC	CTCTACGA	CTCTACGC	CTCTACGA	CTCTACGC	CTCTACGA	CTCTACGC	CTCTACGA	Type II (Clear spacer and origin)	0	0	0	0	0	0	0	1	1
CCGTACCA	CCGTACCC	CCGTACCA	CCGTACCC	CCGTACCA	CCGTACCC	CCGTACCA	CCGTACCC	Type II (Clear spacer and origin)	0	0	0	0	0	0	0	1	1
GCGTACAC	CCGTACAC	GCGTACAC	CCGTACAC	CCGTACAC	GCGTACAC	CCGTACAC	GCGTACAC	Type II (Clear spacer and origin)	1	0	0	0	0	0	0	0	1
GACTATCG	GACTATCA	GACTATCG	GACTATCA	GACTATCG	GACTATCA	GACTATCG	GACTATCA	Type II (Clear spacer and origin)	0	0	0	0	0	0	0	1	1
GCCTACAC	CCCTACAA	GCCTACAC	CCCTACAA	CCCTACAC	GCCTACAA	CCCTACAC	GCCTACAA	Type II (Clear spacer and origin)	1	0	0	0	0	0	0	1	2
GACTACTC	CACTACTC	GACTACTC	CACTACTC	CACTACTC	GACTACTC	CACTACTC	GACTACTC	Type II (Clear spacer and origin)	1	0	0	0	0	0	0	0	1
GCATACCC	TCATACCG	GCATACCC	TCATACCG	TCATACCC	GCATACCG	TCATACCC	GCATACCG	Type II (Clear spacer and origin)	1	0	0	0	0	0	0	1	2
ACCTACCC	GCCTACCG	ACCTACCC	GCCTACCG	GCCTACCC	ACCTACCG	GCCTACCC	ACCTACCG	Type II (Clear spacer and origin)	1	0	0	0	0	0	0	1	2
GCCTACAG	CCCTACAA	GCCTACAG	CCCTACAA	CCCTACAG	GCCTACAA	CCCTACAG	GCCTACAA	Type II (Clear spacer and origin)	1	0	0	0	0	0	0	1	2
AACTACCC	CACTACCA	AACTACCC	CACTACCA	CACTACCC	AACTACCA	CACTACCC	AACTACCA	Type II (Clear spacer and origin)	1	0	0	0	0	0	0	1	2
AAATACCC	CAATACCC	AAATACCC	CAATACCC	CAATACCC	AAATACCC	CAATACCC	AAATACCC	Type II (Clear spacer and origin)	1	0	0	0	0	0	0	0	1
GCGTACAT	CCGTACAA	GCGTACAT	CCGTACAA	CCGTACAT	GCGTACAA	CCGTACAT	GCGTACAA	Type II (Clear spacer and origin)	1	0	0	0	0	0	0	1	2
AACTACAC	CACTACAC	AACTACAC	CACTACAC	CACTACAC	AACTACAC	CACTACAC	AACTACAC	Type II (Clear spacer and origin)	1	0	0	0	0	0	0	0	1
GCCTACAC	CCCTACAA	GCCTACAC	CCCTACAA	CCCTACAC	GCCTACAA	CCCTACAC	GCCTACAA	Type II (Clear spacer and origin)	1	0	0	0	0	0	0	1	2
CACTACTA	TACTACTC	CACTACTA	TACTACTC	TACTACTA	CACTACTC	TACTACTA	CACTACTC	Type II (Clear spacer and origin)	1	0	0	0	0	0	0	1	2
GCCTACCC	GCCTACCT	GCCTACCC	GCCTACCT	GCCTACCC	GCCTACCT	GCCTACCC	GCCTACCT	Type II (Clear spacer and origin)	0	0	0	0	0	0	0	1	1
GCGTAAAC	TCGTAAAC	GCGTAAAC	TCGTAAAC	TCGTAAAC	GCGTAAAC	TCGTAAAC	GCGTAAAC	Type II (Clear spacer and origin)	1	0	0	0	0	0	0	0	1
ACATACCC	CCATACCA	ACATACCC	CCATACCA	CCATACCC	ACATACCA	CCATACCC	ACATACCA	Type II (Clear spacer and origin)	1	0	0	0	0	0	0	1	2
GCCTACAG	CCCTACAA	GCCTACAG	CCCTACAA	CCCTACAG	GCCTACAA	CCCTACAG	GCCTACAA	Type II (Clear spacer and origin)	1	0	0	0	0	0	0	1	2
TCCTACAG	GCCTACAA	TCCTACAG	GCCTACAA	GCCTACAG	TCCTACAA	GCCTACAG	TCCTACAA	Type II (Clear spacer and origin)	1	0	0	0	0	0	0	1	2
TCCTACCT	GCCTACCA	TCCTACCT	GCCTACCA	GCCTACCT	TCCTACCA	GCCTACCT	TCCTACCA	Type II (Clear spacer and origin)	1	0	0	0	0	0	0	1	2
GCCTACAC	CCCTACAC	GCCTACAC	CCCTACAC	CCCTACAC	GCCTACAC	CCCTACAC	GCCTACAC	Type II (Clear spacer and origin)	1	0	0	0	0	0	0	0	1
GCCTACCT	CCCTACCC	GCCTACCT	CCCTACCC	CCCTACCT	GCCTACCC	CCCTACCT	GCCTACCC	Type II (Clear spacer and origin)	1	0	0	0	0	0	0	1	2
GCGTACAC	GCGTACAA	GCGTACAC	GCGTACAA	GCGTACAC	GCGTACAA	GCGTACAC	GCGTACAA	Type II (Clear spacer and origin)	0	0	0	0	0	0	0	1	1
CCCTACCC	TCCTACCA	CCCTACCC	TCCTACCA	TCCTACCC	CCCTACCA	TCCTACCC	CCCTACCA	Type II (Clear spacer and origin)	1	0	0	0	0	0	0	1	2
GACTACCC	GACTACCA	GACTACCC	GACTACCA	GACTACCC	GACTACCA	GACTACCC	GACTACCA	Type II (Clear spacer and origin)	0	0	0	0	0	0	0	1	1
CGCTAAGA	TGCTAAGC	CGCTAAGA	TGCTAAGC	TGCTAAGA	CGCTAAGC	TGCTAAGA	CGCTAAGC	Type II (Clear spacer and origin)	1	0	0	0	0	0	0	1	2
CTATATCA	CAATAACC	CAATAACA	CTATATCC	CTATATCA	CAATAACC	CAATAACA	CTATATCC	Type IV (Ambiguous spacer)	0	1	0	0	0	1	0	1	3
GTCTACCA	TCTTACCT	GCTTACCA	TTCTACCT	TTCTACCA	GCTTACCT	TCTTACCA	GTCTACCT	Type IV (Ambiguous spacer)	1	1	1	0	0	0	0	1	4
GTCTACCC	CCATAGCC	GCATAGCC	CTCTACCC	CTCTACCC	GCATAGCC	CCATAGCC	GTCTACCC	Type IV (Ambiguous spacer)	1	1	1	0	0	1	0	0	4
GCCTAGAC	CCCTACGC	GCCTACGC	CCCTAGAC	CCCTAGAC	GCCTACGC	CCCTACGC	GCCTAGAC	Type IV (Ambiguous spacer)	1	0	0	0	0	1	1	0	3
ACTTAACC	CCATAACA	ACATAACC	CCTTAACA	CCTTAACC	ACATAACA	CCATAACC	ACTTAACA	Type IV (Ambiguous spacer)	1	0	1	0	0	0	0	1	3
TACTACCC	ATCTACCA	TTCTACCC	AACTACCA	AACTACCC	TTCTACCA	ATCTACCC	TACTACCA	Type IV (Ambiguous spacer)	1	1	0	0	0	0	0	1	3
TCTTACAC	CCGTACAC	TCGTACAC	CCTTACAC	CCTTACAC	TCGTACAC	CCGTACAC	TCTTACAC	Type IV (Ambiguous spacer)	1	0	1	0	0	0	0	0	2
GATTACAC	AGGTACCC	GGGTACCC	AATTACAC	AATTACAC	GGGTACCC	AGGTACCC	GATTACAC	Type IV (Ambiguous spacer)	1	1	1	0	0	0	1	0	4
AAATAACA	TCATGCCC	ACATGCCA	TAATAACC	TAATAACA	ACATGCCC	TCATGCCA	AAATAACC	Type IV (Ambiguous spacer)	1	1	0	0	1	1	0	1	5
ACCTACCC	GCGTACCA	ACGTACCC	GCCTACCA	GCCTACCC	ACGTACCA	GCGTACCC	ACCTACCA	Type IV (Ambiguous spacer)	1	0	1	0	0	0	0	1	3
ACATACCC	TCATACGC	ACATACGC	TCATACCC	TCATACCC	ACATACGC	TCATACGC	ACATACCC	Type IV (Ambiguous spacer)	1	0	0	0	0	0	1	0	2
TCTTAGCC	CCCTACCC	TCCTACCC	CCTTAGCC	CCTTAGCC	TCCTACCC	CCCTACCC	TCTTAGCC	Type IV (Ambiguous spacer)	1	0	1	0	0	1	0	0	3
TCTTAACC	AACTACCA	TACTACCC	ACTTAACA	ACTTAACC	TACTACCA	AACTACCC	TCTTAACA	Type IV (Ambiguous spacer)	1	1	1	0	0	1	0	1	5
ACTTAGCG	CACTAGCA	AACTAGCG	CCTTAGCA	CCTTAGCG	AACTAGCA	CACTAGCG	ACTTAGCA	Type IV (Ambiguous spacer)	1	1	1	0	0	0	0	1	4
GCCTACAG	ACCTACTC	GCCTACTG	ACCTACAC	ACCTACAG	GCCTACTC	ACCTACTG	GCCTACAC	Type IV (Ambiguous spacer)	1	0	0	0	0	0	1	1	3
TCCTAATC	GCCTAGCA	TCCTAGCC	GCCTAATA	GCCTAATC	TCCTAGCA	GCCTAGCC	TCCTAATA	Type IV (Ambiguous spacer)	1	0	0	0	0	1	1	1	4
ATGTACCA	GCCTACCA	ACCTACCA	GTGTACCA	GTGTACCA	ACCTACCA	GCCTACCA	ATGTACCA	Type IV (Ambiguous spacer)	1	1	1	0	0	0	0	0	3
AACTACCG	GCATACCC	ACATACCG	GACTACCC	GACTACCG	ACATACCC	GCATACCG	AACTACCC	Type IV (Ambiguous spacer)	1	1	1	0	0	0	0	1	4
ATATACGC	CTCTACAC	ATCTACAC	CTATACGC	CTATACGC	ATCTACAC	CTCTACAC	ATATACGC	Type IV (Ambiguous spacer)	1	0	1	0	0	0	1	0	3
AACTAGCA	TTCTACAC	ATCTACAA	TACTAGCC	TACTAGCA	ATCTACAC	TTCTACAA	AACTAGCC	Type IV (Ambiguous spacer)	1	1	0	0	0	1	1	1	5
ACTTACAC	TTTTACCA	ATTTACCC	TCTTACAA	TCTTACAC	ATTTACCA	TTTTACCC	ACTTACAA	Type IV (Ambiguous spacer)	1	1	0	0	0	0	1	1	4
GCCTACCC	ATATACCC	GTATACCC	ACCTACCC	ACCTACCC	GTATACCC	ATATACCC	GCCTACCC	Type IV (Ambiguous spacer)	1	1	1	0	0	0	0	0	3
GTTTACCC	CCCTACCC	GCCTACCC	CTTTACCC	CTTTACCC	GCCTACCC	CCCTACCC	GTTTACCC	Type IV (Ambiguous spacer)	1	1	1	0	0	0	0	0	3
AATTACTC	TAATACCC	AAATACCC	TATTACTC	TATTACTC	AAATACCC	TAATACCC	AATTACTC	Type IV (Ambiguous spacer)	1	0	1	0	0	0	1	0	3
GTCTACCC	ACATACTT	GCATACTC	ATCTACCT	ATCTACCC	GCATACTT	ACATACTC	GTCTACCT	Type IV (Ambiguous spacer)	1	1	1	0	0	0	1	1	5
GCCTACGT	TCCTACAC	GCCTACAT	TCCTACGC	TCCTACGT	GCCTACAC	TCCTACAT	GCCTACGC	Type IV (Ambiguous spacer)	1	0	0	0	0	0	1	1	3
ACCTAGAT	TCATAGCA	ACATAGCT	TCCTAGAA	TCCTAGAT	ACATAGCA	TCATAGCT	ACCTAGAA	Type IV (Ambiguous spacer)	1	0	1	0	0	0	1	1	4
AAGTACCG	ATGTACCA	ATGTACCG	AAGTACCA	AAGTACCG	ATGTACCA	ATGTACCG	AAGTACCA	Type IV (Ambiguous spacer)	0	1	0	0	0	0	0	1	2
ACTTACCC	CATTACCA	AATTACCC	CCTTACCA	CCTTACCC	AATTACCA	CATTACCC	ACTTACCA	Type IV (Ambiguous spacer)	1	1	0	0	0	0	0	1	3
GTATACCC	TAATACAC	GAATACAC	TTATACCC	TTATACCC	GAATACAC	TAATACAC	GTATACCC	Type IV (Ambiguous spacer)	1	1	0	0	0	0	1	0	3
TCATACGC	CCCTACCC	TCCTACCC	CCATACGC	CCATACGC	TCCTACCC	CCCTACCC	TCATACGC	Type IV (Ambiguous spacer)	1	0	1	0	0	0	1	0	3
GAATACCC	CAATACAT	GAATACAC	CAATACCT	CAATACCC	GAATACAT	CAATACAC	GAATACCT	Type IV (Ambiguous spacer)	1	0	0	0	0	0	1	1	3
CCATACAA	TCTTACAG	CCTTACAA	TCATACAG	TCATACAA	CCTTACAG	TCTTACAA	CCATACAG	Type IV (Ambiguous spacer)	1	0	1	0	0	0	0	1	3
GATTACCC	AAATACTA	GAATACTC	AATTACCA	AATTACCC	GAATACTA	AAATACTC	GATTACCA	Type IV (Ambiguous spacer)	1	0	1	0	0	0	1	1	4
ACCTAGCC	CTCTAACA	ATCTAACC	CCCTAGCA	CCCTAGCC	ATCTAACA	CTCTAACC	ACCTAGCA	Type IV (Ambiguous spacer)	1	1	0	0	0	1	0	1	4
ACCTACAA	GCCTACCC	ACCTACCA	GCCTACAC	GCCTACAA	ACCTACCC	GCCTACCA	ACCTACAC	Type IV (Ambiguous spacer)	1	0	0	0	0	0	1	1	3
TCGTACAC	GCATACAA	TCATACAC	GCGTACAA	GCGTACAC	TCATACAA	GCATACAC	TCGTACAA	Type IV (Ambiguous spacer)	1	0	1	0	0	0	0	1	3
TTGTACCG	CCCTACCA	TCCTACCG	CTGTACCA	CTGTACCG	TCCTACCA	CCCTACCG	TTGTACCA	Type IV (Ambiguous spacer)	1	1	1	0	0	0	0	1	4
ACCTACGG	CTCTACCA	ATCTACCG	CCCTACGA	CCCTACGG	ATCTACCA	CTCTACCG	ACCTACGA	Type IV (Ambiguous spacer)	1	1	0	0	0	0	1	1	4
GCCTAACC	TCCTACGC	GCCTACGC	TCCTAACC	TCCTAACC	GCCTACGC	TCCTACGC	GCCTAACC	Type IV (Ambiguous spacer)	1	0	0	0	0	1	1	0	3
CTCTACGC	CCCTACTA	CCCTACTC	CTCTACGA	CTCTACGC	CCCTACTA	CCCTACTC	CTCTACGA	Type IV (Ambiguous spacer)	0	1	0	0	0	0	1	1	3
GGGTACGC	CGGTACAA	GGGTACAC	CGGTACGA	CGGTACGC	GGGTACAA	CGGTACAC	GGGTACGA	Type IV (Ambiguous spacer)	1	0	0	0	0	0	1	1	3
GCATATGC	CCATACCC	GCATACCC	CCATATGC	CCATATGC	GCATACCC	CCATACCC	GCATATGC	Type IV (Ambiguous spacer)	1	0	0	0	0	1	1	0	3
GCATAACG	ACATATGC	GCATATGG	ACATAACC	ACATAACG	GCATATGC	ACATATGG	GCATAACC	Type IV (Ambiguous spacer)	1	0	0	0	0	1	1	1	4
ACATACCT	CCATAGCC	ACATAGCT	CCATACCC	CCATACCT	ACATAGCC	CCATAGCT	ACATACCC	Type IV (Ambiguous spacer)	1	0	0	0	0	1	0	1	3
AATTACCC	CCGTAACC	ACGTAACC	CATTACCC	CATTACCC	ACGTAACC	CCGTAACC	AATTACCC	Type IV (Ambiguous spacer)	1	1	1	0	0	1	0	0	4
TGCTACCC	AACTACCA	TACTACCC	AGCTACCA	AGCTACCC	TACTACCA	AACTACCC	TGCTACCA	Type IV (Ambiguous spacer)	1	1	0	0	0	0	0	1	3
ATTTACGC	CACTACCA	AACTACCC	CTTTACGA	CTTTACGC	AACTACCA	CACTACCC	ATTTACGA	Type IV (Ambiguous spacer)	1	1	1	0	0	0	1	1	5
GAATACAA	TTCTACAC	GTCTACAA	TAATACAC	TAATACAA	GTCTACAC	TTCTACAA	GAATACAC	Type IV (Ambiguous spacer)	1	1	1	0	0	0	0	1	4
CCTTACAC	GCCTACAT	CCCTACAC	GCTTACAT	GCTTACAC	CCCTACAT	GCCTACAC	CCTTACAT	Type IV (Ambiguous spacer)	1	0	1	0	0	0	0	1	3
GGCTACCG	TACTACCA	GACTACCG	TGCTACCA	TGCTACCG	GACTACCA	TACTACCG	GGCTACCA	Type IV (Ambiguous spacer)	1	1	0	0	0	0	0	1	3
TCCTAGGT	GCATATCT	TCATATCT	GCCTAGGT	GCCTAGGT	TCATATCT	GCATATCT	TCCTAGGT	Type IV (Ambiguous spacer)	1	0	1	0	0	1	1	0	4
GCGTACTC	ACCTACTC	GCCTACTC	ACGTACTC	ACGTACTC	GCCTACTC	ACCTACTC	GCGTACTC	Type IV (Ambiguous spacer)	1	0	1	0	0	0	0	0	2
ACCTATAA	GCCTACTC	ACCTACTA	GCCTATAC	GCCTATAA	ACCTACTC	GCCTACTA	ACCTATAC	Type IV (Ambiguous spacer)	1	0	0	0	0	1	1	1	4
CATTACCC	TCCTACCC	CCCTACCC	TATTACCC	TATTACCC	CCCTACCC	TCCTACCC	CATTACCC	Type IV (Ambiguous spacer)	1	1	1	0	0	0	0	0	3
ATTTAAGC	CCGTAACA	ACGTAACC	CTTTAAGA	CTTTAAGC	ACGTAACA	CCGTAACC	ATTTAAGA	Type IV (Ambiguous spacer)	1	1	1	0	0	0	1	1	5
AATTACGC	CCGTACCC	ACGTACCC	CATTACGC	CATTACGC	ACGTACCC	CCGTACCC	AATTACGC	Type IV (Ambiguous spacer)	1	1	1	0	0	0	1	0	4
CACTACCT	CCATACAC	CCATACAT	CACTACCC	CACTACCT	CCATACAC	CCATACAT	CACTACCC	Type IV (Ambiguous spacer)	0	1	1	0	0	0	1	1	4
ACCTACCA	TACTACAC	AACTACAA	TCCTACCC	TCCTACCA	AACTACAC	TACTACAA	ACCTACCC	Type IV (Ambiguous spacer)	1	1	0	0	0	0	1	1	4
TCATACCT	CCCTACCA	TCCTACCT	CCATACCA	CCATACCT	TCCTACCA	CCCTACCT	TCATACCA	Type IV (Ambiguous spacer)	1	0	1	0	0	0	0	1	3
GCCTAGTT	CACTACCA	GACTACCT	CCCTAGTA	CCCTAGTT	GACTACCA	CACTACCT	GCCTAGTA	Type IV (Ambiguous spacer)	1	1	0	0	0	1	1	1	5
ACCTACTC	GCTTACTC	ACTTACTC	GCCTACTC	GCCTACTC	ACTTACTC	GCTTACTC	ACCTACTC	Type IV (Ambiguous spacer)	1	0	1	0	0	0	0	0	2
TAATAACA	GCCTACCT	TCCTACCA	GAATAACT	GAATAACA	TCCTACCT	GCCTACCA	TAATAACT	Type IV (Ambiguous spacer)	1	1	1	0	0	1	0	1	5
GCATACAC	GCCTACCA	GCCTACCC	GCATACAA	GCATACAC	GCCTACCA	GCCTACCC	GCATACAA	Type IV (Ambiguous spacer)	0	0	1	0	0	0	1	1	3
CGATACAC	CGCTACAA	CGCTACAC	CGATACAA	CGATACAC	CGCTACAA	CGCTACAC	CGATACAA	Type IV (Ambiguous spacer)	0	0	1	0	0	0	0	1	2
ACCTACAA	GCCTACCC	ACCTACCA	GCCTACAC	GCCTACAA	ACCTACCC	GCCTACCA	ACCTACAC	Type IV (Ambiguous spacer)	1	0	0	0	0	0	1	1	3
TTGTACCC	TCATACCA	TCATACCC	TTGTACCA	TTGTACCC	TCATACCA	TCATACCC	TTGTACCA	Type IV (Ambiguous spacer)	0	1	1	0	0	0	0	1	3
TTATACAC	CCCTACAA	TCCTACAC	CTATACAA	CTATACAC	TCCTACAA	CCCTACAC	TTATACAA	Type IV (Ambiguous spacer)	1	1	1	0	0	0	0	1	4
ACCTATGT	GCCTACAA	ACCTACAT	GCCTATGA	GCCTATGT	ACCTACAA	GCCTACAT	ACCTATGA	Type IV (Ambiguous spacer)	1	0	0	0	0	1	1	1	4
GCCTACAG	TCCTAGCC	GCCTAGCG	TCCTACAC	TCCTACAG	GCCTAGCC	TCCTAGCG	GCCTACAC	Type IV (Ambiguous spacer)	1	0	0	0	0	1	1	1	4
GTCTACCC	CCCTACCC	GCCTACCC	CTCTACCC	CTCTACCC	GCCTACCC	CCCTACCC	GTCTACCC	Type IV (Ambiguous spacer)	1	1	0	0	0	0	0	0	2
CCATACAA	GCCTACAT	CCCTACAA	GCATACAT	GCATACAA	CCCTACAT	GCCTACAA	CCATACAT	Type IV (Ambiguous spacer)	1	0	1	0	0	0	0	1	3
ACTTACTG	GGCTACCT	AGCTACCG	GCTTACTT	GCTTACTG	AGCTACCT	GGCTACCG	ACTTACTT	Type IV (Ambiguous spacer)	1	1	1	0	0	0	1	1	5
TACTACCC	CCCTACCC	TCCTACCC	CACTACCC	CACTACCC	TCCTACCC	CCCTACCC	TACTACCC	Type IV (Ambiguous spacer)	1	1	0	0	0	0	0	0	2
GACTACCA	CAATACCC	GAATACCA	CACTACCC	CACTACCA	GAATACCC	CAATACCA	GACTACCC	Type IV (Ambiguous spacer)	1	0	1	0	0	0	0	1	3
ACCTACAC	CCCTAACC	ACCTAACC	CCCTACAC	CCCTACAC	ACCTAACC	CCCTAACC	ACCTACAC	Type IV (Ambiguous spacer)	1	0	0	0	0	1	1	0	3
GCCTATCC	CCCTAACA	GCCTAACC	CCCTATCA	CCCTATCC	GCCTAACA	CCCTAACC	GCCTATCA	Type IV (Ambiguous spacer)	1	0	0	0	0	1	0	1	3
AGTTATCC	CACTACCA	AACTACCC	CGTTATCA	CGTTATCC	AACTACCA	CACTACCC	AGTTATCA	Type IV (Ambiguous spacer)	1	1	1	0	0	1	0	1	5
AGCTACCC	CGCTACTC	AGCTACTC	CGCTACCC	CGCTACCC	AGCTACTC	CGCTACTC	AGCTACCC	Type IV (Ambiguous spacer)	1	0	0	0	0	0	1	0	2
TCCTACAC	GCCTATCT	TCCTATCC	GCCTACAT	GCCTACAC	TCCTATCT	GCCTATCC	TCCTACAT	Type IV (Ambiguous spacer)	1	0	0	0	0	1	1	1	4
GAATACCT	ACCTACCG	GCCTACCT	AAATACCG	AAATACCT	GCCTACCG	ACCTACCT	GAATACCG	Type IV (Ambiguous spacer)	1	1	1	0	0	0	0	1	4
GCATAACC	GCCTACCA	GCCTACCC	GCATAACA	GCATAACC	GCCTACCA	GCCTACCC	GCATAACA	Type IV (Ambiguous spacer)	0	0	1	0	0	1	0	1	3
ATCTACCG	CACTACCG	AACTACCG	CTCTACCG	CTCTACCG	AACTACCG	CACTACCG	ATCTACCG	Type IV (Ambiguous spacer)	1	1	0	0	0	0	0	0	2
GCGTACCG	CTGTACCG	GTGTACCG	CCGTACCG	CCGTACCG	GTGTACCG	CTGTACCG	GCGTACCG	Type IV (Ambiguous spacer)	1	1	0	0	0	0	0	0	2
AGTTACCC	CCGTACGA	ACGTACGC	CGTTACCA	CGTTACCC	ACGTACGA	CCGTACGC	AGTTACCA	Type IV (Ambiguous spacer)	1	1	1	0	0	0	1	1	5
CTTTAGCC	ACCTACAA	CCCTACAC	ATTTAGCA	ATTTAGCC	CCCTACAA	ACCTACAC	CTTTAGCA	Type IV (Ambiguous spacer)	1	1	1	0	0	1	1	1	6
GCTTACAG	GATTACCC	GATTACCG	GCTTACAC	GCTTACAG	GATTACCC	GATTACCG	GCTTACAC	Type IV (Ambiguous spacer)	0	1	0	0	0	0	1	1	3
CACTACTA	GCCTACCC	CCCTACCA	GACTACTC	GACTACTA	CCCTACCC	GCCTACCA	CACTACTC	Type IV (Ambiguous spacer)	1	1	0	0	0	0	1	1	4
GAATACCC	CCTTACCA	GCTTACCC	CAATACCA	CAATACCC	GCTTACCA	CCTTACCC	GAATACCA	Type IV (Ambiguous spacer)	1	1	1	0	0	0	0	1	4
TAATACCC	GTTTACCC	TTTTACCC	GAATACCC	GAATACCC	TTTTACCC	GTTTACCC	TAATACCC	Type IV (Ambiguous spacer)	1	1	1	0	0	0	0	0	3
AAGTAGCT	CTGTATCA	ATGTATCT	CAGTAGCA	CAGTAGCT	ATGTATCA	CTGTATCT	AAGTAGCA	Type IV (Ambiguous spacer)	1	1	0	0	0	1	0	1	4
AGCTAGCA	CAATAGAC	AAATAGAA	CGCTAGCC	CGCTAGCA	AAATAGAC	CAATAGAA	AGCTAGCC	Type IV (Ambiguous spacer)	1	1	1	0	0	0	1	1	5
TACTAACA	CTCTATCA	TTCTATCA	CACTAACA	CACTAACA	TTCTATCA	CTCTATCA	TACTAACA	Type IV (Ambiguous spacer)	1	1	0	0	0	1	0	0	3
ATCTACGT	CGCTACAC	AGCTACAT	CTCTACGC	CTCTACGT	AGCTACAC	CGCTACAT	ATCTACGC	Type IV (Ambiguous spacer)	1	1	0	0	0	0	1	1	4
ACCTAACC	CCCTACCA	ACCTACCC	CCCTAACA	CCCTAACC	ACCTACCA	CCCTACCC	ACCTAACA	Type IV (Ambiguous spacer)	1	0	0	0	0	1	0	1	3
GCGTAGAC	ACCTACCA	GCCTACCC	ACGTAGAA	ACGTAGAC	GCCTACCA	ACCTACCC	GCGTAGAA	Type IV (Ambiguous spacer)	1	0	1	0	0	1	1	1	5
AACTACAG	TCATACCC	ACATACCG	TACTACAC	TACTACAG	ACATACCC	TCATACCG	AACTACAC	Type IV (Ambiguous spacer)	1	1	1	0	0	0	1	1	5
CCCTACGC	GCATAGAA	CCATAGAC	GCCTACGA	GCCTACGC	CCATAGAA	GCATAGAC	CCCTACGA	Type IV (Ambiguous spacer)	1	0	1	0	0	1	1	1	5
ACATACCC	CAATACCA	AAATACCC	CCATACCA	CCATACCC	AAATACCA	CAATACCC	ACATACCA	Type IV (Ambiguous spacer)	1	1	0	0	0	0	0	1	3
GGCTACCC	AACTACCA	GACTACCC	AGCTACCA	AGCTACCC	GACTACCA	AACTACCC	GGCTACCA	Type IV (Ambiguous spacer)	1	1	0	0	0	0	0	1	3
ACCTACCC	CCCTACAC	ACCTACAC	CCCTACCC	CCCTACCC	ACCTACAC	CCCTACAC	ACCTACCC	Type IV (Ambiguous spacer)	1	0	0	0	0	0	1	0	2
GGCTACAA	CCCTACAC	GCCTACAA	CGCTACAC	CGCTACAA	GCCTACAC	CCCTACAA	GGCTACAC	Type IV (Ambiguous spacer)	1	1	0	0	0	0	0	1	3
GCCTACTG	CCCTACCG	GCCTACCG	CCCTACTG	CCCTACTG	GCCTACCG	CCCTACCG	GCCTACTG	Type IV (Ambiguous spacer)	1	0	0	0	0	0	1	0	2
ACGTATCA	TCCTACCC	ACCTACCA	TCGTATCC	TCGTATCA	ACCTACCC	TCCTACCA	ACGTATCC	Type IV (Ambiguous spacer)	1	0	1	0	0	1	0	1	4
GCCTACTA	CTCTAGGA	GTCTAGGA	CCCTACTA	CCCTACTA	GTCTAGGA	CTCTAGGA	GCCTACTA	Type IV (Ambiguous spacer)	1	1	0	0	0	1	1	0	4
TCGTACCC	ACGTAACC	TCGTAACC	ACGTACCC	ACGTACCC	TCGTAACC	ACGTAACC	TCGTACCC	Type IV (Ambiguous spacer)	1	0	0	0	0	1	0	0	2
TGCTACCC	CTATACAC	TTATACAC	CGCTACCC	CGCTACCC	TTATACAC	CTATACAC	TGCTACCC	Type IV (Ambiguous spacer)	1	1	1	0	0	0	1	0	4
GCGTACCA	GCGTACAC	GCGTACAA	GCGTACCC	GCGTACCA	GCGTACAC	GCGTACAA	GCGTACCC	Type IV (Ambiguous spacer)	0	0	0	0	0	0	1	1	2
GACTACCC	CCCTACCA	GCCTACCC	CACTACCA	CACTACCC	GCCTACCA	CCCTACCC	GACTACCA	Type IV (Ambiguous spacer)	1	1	0	0	0	0	0	1	3
GCCTATCT	TACTACAC	GACTACAT	TCCTATCC	TCCTATCT	GACTACAC	TACTACAT	GCCTATCC	Type IV (Ambiguous spacer)	1	1	0	0	0	1	1	1	5
CGCTACCA	ACATACAC	CCATACAA	AGCTACCC	AGCTACCA	CCATACAC	ACATACAA	CGCTACCC	Type IV (Ambiguous spacer)	1	1	1	0	0	0	1	1	5
GCCTATAC	GCTTAGCA	GCTTAGCC	GCCTATAA	GCCTATAC	GCTTAGCA	GCTTAGCC	GCCTATAA	Type IV (Ambiguous spacer)	0	0	1	0	0	1	1	1	4
ATCTATCC	CACTACCC	AACTACCC	CTCTATCC	CTCTATCC	AACTACCC	CACTACCC	ATCTATCC	Type IV (Ambiguous spacer)	1	1	0	0	0	1	0	0	3
ACCTACTC	GCCTAACC	ACCTAACC	GCCTACTC	GCCTACTC	ACCTAACC	GCCTAACC	ACCTACTC	Type IV (Ambiguous spacer)	1	0	0	0	0	1	1	0	3
CCCTACCC	CCCTACAA	CCCTACAC	CCCTACCA	CCCTACCC	CCCTACAA	CCCTACAC	CCCTACCA	Type IV (Ambiguous spacer)	0	0	0	0	0	0	1	1	2
ATCTAACC	CCCTATCA	ACCTATCC	CTCTAACA	CTCTAACC	ACCTATCA	CCCTATCC	ATCTAACA	Type IV (Ambiguous spacer)	1	1	0	0	0	1	0	1	4
GACTACAC	TTCTACAT	GTCTACAC	TACTACAT	TACTACAC	GTCTACAT	TTCTACAC	GACTACAT	Type IV (Ambiguous spacer)	1	1	0	0	0	0	0	1	3
ATCTACTC	ATTTACCA	ATTTACCC	ATCTACTA	ATCTACTC	ATTTACCA	ATTTACCC	ATCTACTA	Type IV (Ambiguous spacer)	0	0	1	0	0	0	1	1	3
ACCTAACC	TCCTATCA	ACCTATCC	TCCTAACA	TCCTAACC	ACCTATCA	TCCTATCC	ACCTAACA	Type IV (Ambiguous spacer)	1	0	0	0	0	1	0	1	3
TCATACCC	CGCTACAC	TGCTACAC	CCATACCC	CCATACCC	TGCTACAC	CGCTACAC	TCATACCC	Type IV (Ambiguous spacer)	1	1	1	0	0	0	1	0	4
TATTACAA	CCTTACCA	TCTTACCA	CATTACAA	CATTACAA	TCTTACCA	CCTTACCA	TATTACAA	Type IV (Ambiguous spacer)	1	1	0	0	0	0	1	0	3
ACATACCC	GCCTAACC	ACCTAACC	GCATACCC	GCATACCC	ACCTAACC	GCCTAACC	ACATACCC	Type IV (Ambiguous spacer)	1	0	1	0	0	1	0	0	3
TCGTACAC	CACTAGAT	TACTAGAC	CCGTACAT	CCGTACAC	TACTAGAT	CACTAGAC	TCGTACAT	Type IV (Ambiguous spacer)	1	1	1	0	0	1	0	1	5
GCGTACGC	CCCTACTG	GCCTACTC	CCGTACGG	CCGTACGC	GCCTACTG	CCCTACTC	GCGTACGG	Type IV (Ambiguous spacer)	1	0	1	0	0	0	1	1	4
AATTACCC	CACTACCA	AACTACCC	CATTACCA	CATTACCC	AACTACCA	CACTACCC	AATTACCA	Type IV (Ambiguous spacer)	1	0	1	0	0	0	0	1	3
ACATACAT	CCATACTG	ACATACTT	CCATACAG	CCATACAT	ACATACTG	CCATACTT	ACATACAG	Type IV (Ambiguous spacer)	1	0	0	0	0	0	1	1	3
GCGTACAC	TCATACAT	GCATACAC	TCGTACAT	TCGTACAC	GCATACAT	TCATACAC	GCGTACAT	Type IV (Ambiguous spacer)	1	0	1	0	0	0	0	1	3
TAGTACCA	GCCTAACA	TCCTAACA	GAGTACCA	GAGTACCA	TCCTAACA	GCCTAACA	TAGTACCA	Type IV (Ambiguous spacer)	1	1	1	0	0	1	0	0	4
ACTTACCC	GCCTACGC	ACCTACGC	GCTTACCC	GCTTACCC	ACCTACGC	GCCTACGC	ACTTACCC	Type IV (Ambiguous spacer)	1	0	1	0	0	0	1	0	3
TCGTACAC	TCATACAG	TCATACAC	TCGTACAG	TCGTACAC	TCATACAG	TCATACAC	TCGTACAG	Type IV (Ambiguous spacer)	0	0	1	0	0	0	0	1	2
TGCTACCA	ACCTACAC	TCCTACAA	AGCTACCC	AGCTACCA	TCCTACAC	ACCTACAA	TGCTACCC	Type IV (Ambiguous spacer)	1	1	0	0	0	0	1	1	4
AGATACCC	CCCTAACC	ACCTAACC	CGATACCC	CGATACCC	ACCTAACC	CCCTAACC	AGATACCC	Type IV (Ambiguous spacer)	1	1	1	0	0	1	0	0	4
AACTACAC	GCCTACAC	ACCTACAC	GACTACAC	GACTACAC	ACCTACAC	GCCTACAC	AACTACAC	Type IV (Ambiguous spacer)	1	1	0	0	0	0	0	0	2
ACATACAC	CCGTAACC	ACGTAACC	CCATACAC	CCATACAC	ACGTAACC	CCGTAACC	ACATACAC	Type IV (Ambiguous spacer)	1	0	1	0	0	1	1	0	4
GATTACTC	CCTTACCA	GCTTACCC	CATTACTA	CATTACTC	GCTTACCA	CCTTACCC	GATTACTA	Type IV (Ambiguous spacer)	1	1	0	0	0	0	1	1	4
ACATACCT	GCCTAAGC	ACCTAAGT	GCATACCC	GCATACCT	ACCTAAGC	GCCTAAGT	ACATACCC	Type IV (Ambiguous spacer)	1	0	1	0	0	1	1	1	5
AACTACGT	CAATACGC	AAATACGT	CACTACGC	CACTACGT	AAATACGC	CAATACGT	AACTACGC	Type IV (Ambiguous spacer)	1	0	1	0	0	0	0	1	3
AAATACCC	CCCTACAC	ACCTACAC	CAATACCC	CAATACCC	ACCTACAC	CCCTACAC	AAATACCC	Type IV (Ambiguous spacer)	1	1	1	0	0	0	1	0	4
AACTAACC	GCATATCT	ACATATCC	GACTAACT	GACTAACC	ACATATCT	GCATATCC	AACTAACT	Type IV (Ambiguous spacer)	1	1	1	0	0	1	0	1	5
GTATACCC	CCCTACCA	GCCTACCC	CTATACCA	CTATACCC	GCCTACCA	CCCTACCC	GTATACCA	Type IV (Ambiguous spacer)	1	1	1	0	0	0	0	1	4
ACATAACA	CACTACCA	AACTACCA	CCATAACA	CCATAACA	AACTACCA	CACTACCA	ACATAACA	Type IV (Ambiguous spacer)	1	1	1	0	0	1	0	0	4
TCCTACGC	AACTACAC	TACTACAC	ACCTACGC	ACCTACGC	TACTACAC	AACTACAC	TCCTACGC	Type IV (Ambiguous spacer)	1	1	0	0	0	0	1	0	3
ACATACCC	CACTACCA	AACTACCC	CCATACCA	CCATACCC	AACTACCA	CACTACCC	ACATACCA	Type IV (Ambiguous spacer)	1	1	1	0	0	0	0	1	4
AGTTACCC	GCCTACGA	ACCTACGC	GGTTACCA	GGTTACCC	ACCTACGA	GCCTACGC	AGTTACCA	Type IV (Ambiguous spacer)	1	1	1	0	0	0	1	1	5
GATTAACT	TCCTATCC	GCCTATCT	TATTAACC	TATTAACT	GCCTATCC	TCCTATCT	GATTAACC	Type IV (Ambiguous spacer)	1	1	1	0	0	1	0	1	5
TGCTATGC	GACTATCG	TACTATCC	GGCTATGG	GGCTATGC	TACTATCG	GACTATCC	TGCTATGG	Type IV (Ambiguous spacer)	1	1	0	0	0	0	1	1	4
GACTAACC	TCCTACAC	GCCTACAC	TACTAACC	TACTAACC	GCCTACAC	TCCTACAC	GACTAACC	Type IV (Ambiguous spacer)	1	1	0	0	0	1	1	0	4
ATCTAGCT	ACCTACGA	ACCTACGT	ATCTAGCA	ATCTAGCT	ACCTACGA	ACCTACGT	ATCTAGCA	Type IV (Ambiguous spacer)	0	1	0	0	0	1	1	1	4
GACTAAAC	AACTATTC	GACTATTC	AACTAAAC	AACTAAAC	GACTATTC	AACTATTC	GACTAAAC	Type IV (Ambiguous spacer)	1	0	0	0	0	1	1	0	3
GTGTACCT	AAGTACAA	GAGTACAT	ATGTACCA	ATGTACCT	GAGTACAA	AAGTACAT	GTGTACCA	Type IV (Ambiguous spacer)	1	1	0	0	0	0	1	1	4
TTATACGC	ACATACGC	TCATACGC	ATATACGC	ATATACGC	TCATACGC	ACATACGC	TTATACGC	Type IV (Ambiguous spacer)	1	1	0	0	0	0	0	0	2
ACGTACCC	TCCTAACG	ACCTAACC	TCGTACCG	TCGTACCC	ACCTAACG	TCCTAACC	ACGTACCG	Type IV (Ambiguous spacer)	1	0	1	0	0	1	0	1	4
CGCTATCG	CACTACCC	CACTACCG	CGCTATCC	CGCTATCG	CACTACCC	CACTACCG	CGCTATCC	Type IV (Ambiguous spacer)	0	1	0	0	0	1	0	1	3
GCCTATGC	AACTACCA	GACTACCC	ACCTATGA	ACCTATGC	GACTACCA	AACTACCC	GCCTATGA	Type IV (Ambiguous spacer)	1	1	0	0	0	1	1	1	5
GTCTATAC	CCCTATCA	GCCTATCC	CTCTATAA	CTCTATAC	GCCTATCA	CCCTATCC	GTCTATAA	Type IV (Ambiguous spacer)	1	1	0	0	0	0	1	1	4
ACTTACCC	TCATACCA	ACATACCC	TCTTACCA	TCTTACCC	ACATACCA	TCATACCC	ACTTACCA	Type IV (Ambiguous spacer)	1	0	1	0	0	0	0	1	3
GCGTACCC	TCCTACCT	GCCTACCC	TCGTACCT	TCGTACCC	GCCTACCT	TCCTACCC	GCGTACCT	Type IV (Ambiguous spacer)	1	0	1	0	0	0	0	1	3
CCCTAGCC	TCCTAAAC	CCCTAAAC	TCCTAGCC	TCCTAGCC	CCCTAAAC	TCCTAAAC	CCCTAGCC	Type IV (Ambiguous spacer)	1	0	0	0	0	1	1	0	3
GCATACCT	GCATAAAA	GCATAAAT	GCATACCA	GCATACCT	GCATAAAA	GCATAAAT	GCATACCA	Type IV (Ambiguous spacer)	0	0	0	0	0	1	1	1	3
ACATACCC	GAGTACAA	AAGTACAC	GCATACCA	GCATACCC	AAGTACAA	GAGTACAC	ACATACCA	Type IV (Ambiguous spacer)	1	1	1	0	0	0	1	1	5
ACCTACTC	ACATACCA	ACATACCC	ACCTACTA	ACCTACTC	ACATACCA	ACATACCC	ACCTACTA	Type IV (Ambiguous spacer)	0	0	1	0	0	0	1	1	3
GGCTACCT	GCATACCC	GCATACCT	GGCTACCC	GGCTACCT	GCATACCC	GCATACCT	GGCTACCC	Type IV (Ambiguous spacer)	0	1	1	0	0	0	0	1	3
GAGTACCC	ACGTACTT	GCGTACTC	AAGTACCT	AAGTACCC	GCGTACTT	ACGTACTC	GAGTACCT	Type IV (Ambiguous spacer)	1	1	0	0	0	0	1	1	4
TCATACCT	CCCTACAC	TCCTACAT	CCATACCC	CCATACCT	TCCTACAC	CCCTACAT	TCATACCC	Type IV (Ambiguous spacer)	1	0	1	0	0	0	1	1	4
GCGTACCC	CAGTACCA	GAGTACCC	CCGTACCA	CCGTACCC	GAGTACCA	CAGTACCC	GCGTACCA	Type IV (Ambiguous spacer)	1	1	0	0	0	0	0	1	3
CCATACCC	GCCTACCA	CCCTACCC	GCATACCA	GCATACCC	CCCTACCA	GCCTACCC	CCATACCA	Type IV (Ambiguous spacer)	1	0	1	0	0	0	0	1	3
ACCTAGAC	GACTACGC	AACTACGC	GCCTAGAC	GCCTAGAC	AACTACGC	GACTACGC	ACCTAGAC	Type IV (Ambiguous spacer)	1	1	0	0	0	1	1	0	4
GACTACGC	TCGTACGC	GCGTACGC	TACTACGC	TACTACGC	GCGTACGC	TCGTACGC	GACTACGC	Type IV (Ambiguous spacer)	1	1	1	0	0	0	0	0	3
TCCTACAC	ATCTACAC	TTCTACAC	ACCTACAC	ACCTACAC	TTCTACAC	ATCTACAC	TCCTACAC	Type IV (Ambiguous spacer)	1	1	0	0	0	0	0	0	2
ACCTAAGC	GCCTAATC	ACCTAATC	GCCTAAGC	GCCTAAGC	ACCTAATC	GCCTAATC	ACCTAAGC	Type IV (Ambiguous spacer)	1	0	0	0	0	0	1	0	2
TCCTACGC	CCCTACCT	TCCTACCC	CCCTACGT	CCCTACGC	TCCTACCT	CCCTACCC	TCCTACGT	Type IV (Ambiguous spacer)	1	0	0	0	0	0	1	1	3
GCATACTC	CCATACAC	GCATACAC	CCATACTC	CCATACTC	GCATACAC	CCATACAC	GCATACTC	Type IV (Ambiguous spacer)	1	0	0	0	0	0	1	0	2
GAGTACGC	TCATACCG	GCATACCC	TAGTACGG	TAGTACGC	GCATACCG	TCATACCC	GAGTACGG	Type IV (Ambiguous spacer)	1	1	1	0	0	0	1	1	5
ATCTACCC	TCATAACC	ACATAACC	TTCTACCC	TTCTACCC	ACATAACC	TCATAACC	ATCTACCC	Type IV (Ambiguous spacer)	1	1	1	0	0	1	0	0	4
GCATACCC	ACATACAC	GCATACAC	ACATACCC	ACATACCC	GCATACAC	ACATACAC	GCATACCC	Type IV (Ambiguous spacer)	1	0	0	0	0	0	1	0	2
CTCTACAA	TCATACAC	CCATACAA	TTCTACAC	TTCTACAA	CCATACAC	TCATACAA	CTCTACAC	Type IV (Ambiguous spacer)	1	1	1	0	0	0	0	1	4
ACATACCA	GCCTAATC	ACCTAATA	GCATACCC	GCATACCA	ACCTAATC	GCCTAATA	ACATACCC	Type IV (Ambiguous spacer)	1	0	1	0	0	1	1	1	5
CAATACCA	TCTTATGC	CCTTATGA	TAATACCC	TAATACCA	CCTTATGC	TCTTATGA	CAATACCC	Type IV (Ambiguous spacer)	1	1	1	0	0	1	1	1	6
GGATACCG	CACTACCC	GACTACCG	CGATACCC	CGATACCG	GACTACCC	CACTACCG	GGATACCC	Type IV (Ambiguous spacer)	1	1	1	0	0	0	0	1	4
TCGTACCT	CCGTAACA	TCGTAACT	CCGTACCA	CCGTACCT	TCGTAACA	CCGTAACT	TCGTACCA	Type IV (Ambiguous spacer)	1	0	0	0	0	1	0	1	3
TTATACAC	GCATACAC	TCATACAC	GTATACAC	GTATACAC	TCATACAC	GCATACAC	TTATACAC	Type IV (Ambiguous spacer)	1	1	0	0	0	0	0	0	2
GCGTAGCG	CCCTACCA	GCCTACCG	CCGTAGCA	CCGTAGCG	GCCTACCA	CCCTACCG	GCGTAGCA	Type IV (Ambiguous spacer)	1	0	1	0	0	1	0	1	4
AACTATCC	CCCTATCC	ACCTATCC	CACTATCC	CACTATCC	ACCTATCC	CCCTATCC	AACTATCC	Type IV (Ambiguous spacer)	1	1	0	0	0	0	0	0	2
GTCTACCG	CGCTACCA	GGCTACCG	CTCTACCA	CTCTACCG	GGCTACCA	CGCTACCG	GTCTACCA	Type IV (Ambiguous spacer)	1	1	0	0	0	0	0	1	3
ACATACCC	CCGTACAC	ACGTACAC	CCATACCC	CCATACCC	ACGTACAC	CCGTACAC	ACATACCC	Type IV (Ambiguous spacer)	1	0	1	0	0	0	1	0	3
CACTACCC	CCATACAT	CCATACAC	CACTACCT	CACTACCC	CCATACAT	CCATACAC	CACTACCT	Type IV (Ambiguous spacer)	0	1	1	0	0	0	1	1	4
ATATACCC	CCCTACAG	ACCTACAC	CTATACCG	CTATACCC	ACCTACAG	CCCTACAC	ATATACCG	Type IV (Ambiguous spacer)	1	1	1	0	0	0	1	1	5
ACCTACAG	CATTACAA	AATTACAG	CCCTACAA	CCCTACAG	AATTACAA	CATTACAG	ACCTACAA	Type IV (Ambiguous spacer)	1	1	1	0	0	0	0	1	4
CTGTATCT	CCGTATCG	CCGTATCT	CTGTATCG	CTGTATCT	CCGTATCG	CCGTATCT	CTGTATCG	Type IV (Ambiguous spacer)	0	1	0	0	0	0	0	1	2
AACTACTC	CCCTACCC	ACCTACCC	CACTACTC	CACTACTC	ACCTACCC	CCCTACCC	AACTACTC	Type IV (Ambiguous spacer)	1	1	0	0	0	0	1	0	3
TATTACCC	CCCTACCC	TCCTACCC	CATTACCC	CATTACCC	TCCTACCC	CCCTACCC	TATTACCC	Type IV (Ambiguous spacer)	1	1	1	0	0	0	0	0	3
GGATACCC	TGCTATCC	GGCTATCC	TGATACCC	TGATACCC	GGCTATCC	TGCTATCC	GGATACCC	Type IV (Ambiguous spacer)	1	0	1	0	0	1	0	0	3
ACATATTA	ACCTACTC	ACCTACTA	ACATATTC	ACATATTA	ACCTACTC	ACCTACTA	ACATATTC	Type IV (Ambiguous spacer)	0	0	1	0	0	1	0	1	3
ATATACCC	CATTACGA	AATTACGC	CTATACCA	CTATACCC	AATTACGA	CATTACGC	ATATACCA	Type IV (Ambiguous spacer)	1	1	1	0	0	0	1	1	5
TCCTAGAC	GCCTACCA	TCCTACCC	GCCTAGAA	GCCTAGAC	TCCTACCA	GCCTACCC	TCCTAGAA	Type IV (Ambiguous spacer)	1	0	0	0	0	1	1	1	4
AACTATGC	CACTACAC	AACTACAC	CACTATGC	CACTATGC	AACTACAC	CACTACAC	AACTATGC	Type IV (Ambiguous spacer)	1	0	0	0	0	1	1	0	3
GCCTAGGC	CCGTACCT	GCGTACCC	CCCTAGGT	CCCTAGGC	GCGTACCT	CCGTACCC	GCCTAGGT	Type IV (Ambiguous spacer)	1	0	1	0	0	1	1	1	5
TCCTACAC	CGCTACAC	TGCTACAC	CCCTACAC	CCCTACAC	TGCTACAC	CGCTACAC	TCCTACAC	Type IV (Ambiguous spacer)	1	1	0	0	0	0	0	0	2
ATTTAACC	CCCTAGGC	ACCTAGGC	CTTTAACC	CTTTAACC	ACCTAGGC	CCCTAGGC	ATTTAACC	Type IV (Ambiguous spacer)	1	1	1	0	0	1	1	0	5
GCCTACTT	CCCTACAA	GCCTACAT	CCCTACTA	CCCTACTT	GCCTACAA	CCCTACAT	GCCTACTA	Type IV (Ambiguous spacer)	1	0	0	0	0	0	1	1	3
GATTACCC	CCTTACCA	GCTTACCC	CATTACCA	CATTACCC	GCTTACCA	CCTTACCC	GATTACCA	Type IV (Ambiguous spacer)	1	1	0	0	0	0	0	1	3
CTGTACCC	AGATATCC	CGATATCC	ATGTACCC	ATGTACCC	CGATATCC	AGATATCC	CTGTACCC	Type IV (Ambiguous spacer)	1	1	1	0	0	1	0	0	4
GCATATAC	CGCTACAC	GGCTACAC	CCATATAC	CCATATAC	GGCTACAC	CGCTACAC	GCATATAC	Type IV (Ambiguous spacer)	1	1	1	0	0	1	0	0	4
CCGTACCA	GCCTAAAC	CCCTAAAA	GCGTACCC	GCGTACCA	CCCTAAAC	GCCTAAAA	CCGTACCC	Type IV (Ambiguous spacer)	1	0	1	0	0	1	1	1	5
ACTTACAG	TCCTACAA	ACCTACAG	TCTTACAA	TCTTACAG	ACCTACAA	TCCTACAG	ACTTACAA	Type IV (Ambiguous spacer)	1	0	1	0	0	0	0	1	3
GCCTACCG	GCCTACAC	GCCTACAG	GCCTACCC	GCCTACCG	GCCTACAC	GCCTACAG	GCCTACCC	Type IV (Ambiguous spacer)	0	0	0	0	0	0	1	1	2
GTCTACCC	CCATACAA	GCATACAC	CTCTACCA	CTCTACCC	GCATACAA	CCATACAC	GTCTACCA	Type IV (Ambiguous spacer)	1	1	1	0	0	0	1	1	5
AACTATGC	CTCTACAC	ATCTACAC	CACTATGC	CACTATGC	ATCTACAC	CTCTACAC	AACTATGC	Type IV (Ambiguous spacer)	1	1	0	0	0	1	1	0	4
GTCTACCC	CTCTACGC	GTCTACGC	CTCTACCC	CTCTACCC	GTCTACGC	CTCTACGC	GTCTACCC	Type IV (Ambiguous spacer)	1	0	0	0	0	0	1	0	2
GAATACTC	ACCTACAC	GCCTACAC	AAATACTC	AAATACTC	GCCTACAC	ACCTACAC	GAATACTC	Type IV (Ambiguous spacer)	1	1	1	0	0	0	1	0	4
GCCTAAAT	CCCTAGCC	GCCTAGCT	CCCTAAAC	CCCTAAAT	GCCTAGCC	CCCTAGCT	GCCTAAAC	Type IV (Ambiguous spacer)	1	0	0	0	0	1	1	1	4
GCATACCC	CACTACCA	GACTACCC	CCATACCA	CCATACCC	GACTACCA	CACTACCC	GCATACCA	Type IV (Ambiguous spacer)	1	1	1	0	0	0	0	1	4
TTCTATCA	AACTACCC	TACTACCA	ATCTATCC	ATCTATCA	TACTACCC	AACTACCA	TTCTATCC	Type IV (Ambiguous spacer)	1	1	0	0	0	1	0	1	4
GAATACCC	TCTTAACC	GCTTAACC	TAATACCC	TAATACCC	GCTTAACC	TCTTAACC	GAATACCC	Type IV (Ambiguous spacer)	1	1	1	0	0	1	0	0	4
ATCTAACC	GCATAGGT	ACATAGGC	GTCTAACT	GTCTAACC	ACATAGGT	GCATAGGC	ATCTAACT	Type IV (Ambiguous spacer)	1	1	1	0	0	1	1	1	6
ACTTACCC	TCCTACGC	ACCTACGC	TCTTACCC	TCTTACCC	ACCTACGC	TCCTACGC	ACTTACCC	Type IV (Ambiguous spacer)	1	0	1	0	0	0	1	0	3
GCCTACAG	TACTACCT	GACTACCG	TCCTACAT	TCCTACAG	GACTACCT	TACTACCG	GCCTACAT	Type IV (Ambiguous spacer)	1	1	0	0	0	0	1	1	4
GCATACGC	CCCTACTA	GCCTACTC	CCATACGA	CCATACGC	GCCTACTA	CCCTACTC	GCATACGA	Type IV (Ambiguous spacer)	1	0	1	0	0	0	1	1	4
AGCTACCC	GGCTAGGA	AGCTAGGC	GGCTACCA	GGCTACCC	AGCTAGGA	GGCTAGGC	AGCTACCA	Type IV (Ambiguous spacer)	1	0	0	0	0	1	1	1	4
ACTTACCC	CCATACAA	ACATACAC	CCTTACCA	CCTTACCC	ACATACAA	CCATACAC	ACTTACCA	Type IV (Ambiguous spacer)	1	0	1	0	0	0	1	1	4
GCCTACGT	GCGTACAC	GCGTACAT	GCCTACGC	GCCTACGT	GCGTACAC	GCGTACAT	GCCTACGC	Type IV (Ambiguous spacer)	0	0	1	0	0	0	1	1	3
ACGTACAT	TCGTACCA	ACGTACCT	TCGTACAA	TCGTACAT	ACGTACCA	TCGTACCT	ACGTACAA	Type IV (Ambiguous spacer)	1	0	0	0	0	0	1	1	3
GTGTATCA	CTCTACCA	GTCTACCA	CTGTATCA	CTGTATCA	GTCTACCA	CTCTACCA	GTGTATCA	Type IV (Ambiguous spacer)	1	0	1	0	0	1	0	0	3
TCCTAACC	GGCTACTC	TGCTACTC	GCCTAACC	GCCTAACC	TGCTACTC	GGCTACTC	TCCTAACC	Type IV (Ambiguous spacer)	1	1	0	0	0	1	1	0	4
AATTAACC	CTCTACCA	ATCTACCC	CATTAACA	CATTAACC	ATCTACCA	CTCTACCC	AATTAACA	Type IV (Ambiguous spacer)	1	1	1	0	0	1	0	1	5
ACCTACCA	CCGTACCA	ACGTACCA	CCCTACCA	CCCTACCA	ACGTACCA	CCGTACCA	ACCTACCA	Type IV (Ambiguous spacer)	1	0	1	0	0	0	0	0	2
GTTTAGCC	TCCTATAC	GCCTATAC	TTTTAGCC	TTTTAGCC	GCCTATAC	TCCTATAC	GTTTAGCC	Type IV (Ambiguous spacer)	1	1	1	0	0	1	1	0	5
GACTACAC	CACTATAA	GACTATAC	CACTACAA	CACTACAC	GACTATAA	CACTATAC	GACTACAA	Type IV (Ambiguous spacer)	1	0	0	0	0	1	0	1	3
TCCTAACT	TCCTACCC	TCCTACCT	TCCTAACC	TCCTAACT	TCCTACCC	TCCTACCT	TCCTAACC	Type IV (Ambiguous spacer)	0	0	0	0	0	1	0	1	2
ACTTACCC	GCCTACCT	ACCTACCC	GCTTACCT	GCTTACCC	ACCTACCT	GCCTACCC	ACTTACCT	Type IV (Ambiguous spacer)	1	0	1	0	0	0	0	1	3
CCGTAGGA	TCGTATCG	CCGTATCA	TCGTAGGG	TCGTAGGA	CCGTATCG	TCGTATCA	CCGTAGGG	Type IV (Ambiguous spacer)	1	0	0	0	0	1	1	1	4
ACCTACAC	CCCTACCC	ACCTACCC	CCCTACAC	CCCTACAC	ACCTACCC	CCCTACCC	ACCTACAC	Type IV (Ambiguous spacer)	1	0	0	0	0	0	1	0	2
GACTACCC	CAGTACCA	GAGTACCC	CACTACCA	CACTACCC	GAGTACCA	CAGTACCC	GACTACCA	Type IV (Ambiguous spacer)	1	0	1	0	0	0	0	1	3
GCGTAGCG	TACTACCA	GACTACCG	TCGTAGCA	TCGTAGCG	GACTACCA	TACTACCG	GCGTAGCA	Type IV (Ambiguous spacer)	1	1	1	0	0	1	0	1	5
GCCTACAT	GCCTATTA	GCCTATTT	GCCTACAA	GCCTACAT	GCCTATTA	GCCTATTT	GCCTACAA	Type IV (Ambiguous spacer)	0	0	0	0	0	1	1	1	3
ACATAGCA	GCATACCC	ACATACCA	GCATAGCC	GCATAGCA	ACATACCC	GCATACCA	ACATAGCC	Type IV (Ambiguous spacer)	1	0	0	0	0	1	0	1	3
CCCTACGC	AACTACAC	CACTACAC	ACCTACGC	ACCTACGC	CACTACAC	AACTACAC	CCCTACGC	Type IV (Ambiguous spacer)	1	1	0	0	0	0	1	0	3
GCGTACCA	TCCTAAGT	GCCTAAGA	TCGTACCT	TCGTACCA	GCCTAAGT	TCCTAAGA	GCGTACCT	Type IV (Ambiguous spacer)	1	0	1	0	0	1	1	1	5
GCCTATGC	CACTACCC	GACTACCC	CCCTATGC	CCCTATGC	GACTACCC	CACTACCC	GCCTATGC	Type IV (Ambiguous spacer)	1	1	0	0	0	1	1	0	4
TTCTACGG	TACTACCA	TACTACCG	TTCTACGA	TTCTACGG	TACTACCA	TACTACCG	TTCTACGA	Type IV (Ambiguous spacer)	0	1	0	0	0	0	1	1	3
ACCTAACC	TAGTAGCA	AAGTAGCC	TCCTAACA	TCCTAACC	AAGTAGCA	TAGTAGCC	ACCTAACA	Type IV (Ambiguous spacer)	1	1	1	0	0	1	0	1	5
TACTACCG	TTCTACGA	TTCTACGG	TACTACCA	TACTACCG	TTCTACGA	TTCTACGG	TACTACCA	Type IV (Ambiguous spacer)	0	1	0	0	0	0	1	1	3
ATCTACCC	CCCTACCC	ACCTACCC	CTCTACCC	CTCTACCC	ACCTACCC	CCCTACCC	ATCTACCC	Type IV (Ambiguous spacer)	1	1	0	0	0	0	0	0	2
AACTACCC	CCTTACCC	ACTTACCC	CACTACCC	CACTACCC	ACTTACCC	CCTTACCC	AACTACCC	Type IV (Ambiguous spacer)	1	1	1	0	0	0	0	0	3
ACCTAAGC	GCCTACAA	ACCTACAC	GCCTAAGA	GCCTAAGC	ACCTACAA	GCCTACAC	ACCTAAGA	Type IV (Ambiguous spacer)	1	0	0	0	0	1	1	1	4
TTATACCC	CTCTACCC	TTCTACCC	CTATACCC	CTATACCC	TTCTACCC	CTCTACCC	TTATACCC	Type IV (Ambiguous spacer)	1	0	1	0	0	0	0	0	2
GATTACAC	CTGTACCC	GTGTACCC	CATTACAC	CATTACAC	GTGTACCC	CTGTACCC	GATTACAC	Type IV (Ambiguous spacer)	1	1	1	0	0	0	1	0	4
GCCTACCC	TCATACGA	GCATACGC	TCCTACCA	TCCTACCC	GCATACGA	TCATACGC	GCCTACCA	Type IV (Ambiguous spacer)	1	0	1	0	0	0	1	1	4
CATTACCC	CCCTACCA	CCCTACCC	CATTACCA	CATTACCC	CCCTACCA	CCCTACCC	CATTACCA	Type IV (Ambiguous spacer)	0	1	1	0	0	0	0	1	3
TCCTAGAG	TCCTAGGC	TCCTAGGG	TCCTAGAC	TCCTAGAG	TCCTAGGC	TCCTAGGG	TCCTAGAC	Type IV (Ambiguous spacer)	0	0	0	0	0	0	1	1	2
TCCTACGC	CCATACGT	TCATACGC	CCCTACGT	CCCTACGC	TCATACGT	CCATACGC	TCCTACGT	Type IV (Ambiguous spacer)	1	0	1	0	0	0	0	1	3
CCCTACAG	TCCTAGCT	CCCTAGCG	TCCTACAT	TCCTACAG	CCCTAGCT	TCCTAGCG	CCCTACAT	Type IV (Ambiguous spacer)	1	0	0	0	0	1	1	1	4
TACTACCA	CCATACTA	TCATACTA	CACTACCA	CACTACCA	TCATACTA	CCATACTA	TACTACCA	Type IV (Ambiguous spacer)	1	1	1	0	0	0	1	0	4
TACTAGCG	GCCTAATC	TCCTAATG	GACTAGCC	GACTAGCG	TCCTAATC	GCCTAATG	TACTAGCC	Type IV (Ambiguous spacer)	1	1	0	0	0	1	1	1	5
TGCTACTG	CCGTAAAA	TCGTAAAG	CGCTACTA	CGCTACTG	TCGTAAAA	CCGTAAAG	TGCTACTA	Type IV (Ambiguous spacer)	1	1	1	0	0	1	1	1	6
GCCTACCA	CCCTATCC	GCCTATCA	CCCTACCC	CCCTACCA	GCCTATCC	CCCTATCA	GCCTACCC	Type IV (Ambiguous spacer)	1	0	0	0	0	1	0	1	3
CCCTAGCT	TTCTACCC	CTCTACCT	TCCTAGCC	TCCTAGCT	CTCTACCC	TTCTACCT	CCCTAGCC	Type IV (Ambiguous spacer)	1	1	0	0	0	1	0	1	4
AACTACCC	GAATACCA	AAATACCC	GACTACCA	GACTACCC	AAATACCA	GAATACCC	AACTACCA	Type IV (Ambiguous spacer)	1	0	1	0	0	0	0	1	3
GACTACCC	ACCTACCC	GCCTACCC	AACTACCC	AACTACCC	GCCTACCC	ACCTACCC	GACTACCC	Type IV (Ambiguous spacer)	1	1	0	0	0	0	0	0	2
ACCTACGC	GCCTACCC	ACCTACCC	GCCTACGC	GCCTACGC	ACCTACCC	GCCTACCC	ACCTACGC	Type IV (Ambiguous spacer)	1	0	0	0	0	0	1	0	2
GAATACCC	TCTTACTA	GCTTACTC	TAATACCA	TAATACCC	GCTTACTA	TCTTACTC	GAATACCA	Type IV (Ambiguous spacer)	1	1	1	0	0	0	1	1	5
ACATAGCT	CAGTAACC	AAGTAACT	CCATAGCC	CCATAGCT	AAGTAACC	CAGTAACT	ACATAGCC	Type IV (Ambiguous spacer)	1	1	1	0	0	1	0	1	5
GGGTACCA	GGCTACCC	GGCTACCA	GGGTACCC	GGGTACCA	GGCTACCC	GGCTACCA	GGGTACCC	Type IV (Ambiguous spacer)	0	0	1	0	0	0	0	1	2
TTCTATCC	CCTTACCA	TCTTACCC	CTCTATCA	CTCTATCC	TCTTACCA	CCTTACCC	TTCTATCA	Type IV (Ambiguous spacer)	1	1	1	0	0	1	0	1	5
TGCTACCC	GGCTAACA	TGCTAACC	GGCTACCA	GGCTACCC	TGCTAACA	GGCTAACC	TGCTACCA	Type IV (Ambiguous spacer)	1	0	0	0	0	1	0	1	3
ATCTAACC	ACATAAGA	ACATAAGC	ATCTAACA	ATCTAACC	ACATAAGA	ACATAAGC	ATCTAACA	Type IV (Ambiguous spacer)	0	1	1	0	0	0	1	1	4
GCATACCC	CCTTAGAT	GCTTAGAC	CCATACCT	CCATACCC	GCTTAGAT	CCTTAGAC	GCATACCT	Type IV (Ambiguous spacer)	1	0	1	0	0	1	1	1	5
AGATACCC	CCCTACCA	ACCTACCC	CGATACCA	CGATACCC	ACCTACCA	CCCTACCC	AGATACCA	Type IV (Ambiguous spacer)	1	1	1	0	0	0	0	1	4
AGCTACCC	CCATATAA	ACATATAC	CGCTACCA	CGCTACCC	ACATATAA	CCATATAC	AGCTACCA	Type IV (Ambiguous spacer)	1	1	1	0	0	1	1	1	6
ACTTACGC	GCCTACAC	ACCTACAC	GCTTACGC	GCTTACGC	ACCTACAC	GCCTACAC	ACTTACGC	Type IV (Ambiguous spacer)	1	0	1	0	0	0	1	0	3
TCATACAC	CCCTAACC	TCCTAACC	CCATACAC	CCATACAC	TCCTAACC	CCCTAACC	TCATACAC	Type IV (Ambiguous spacer)	1	0	1	0	0	1	1	0	4
ACCTACGC	GCCTACCA	ACCTACCC	GCCTACGA	GCCTACGC	ACCTACCA	GCCTACCC	ACCTACGA	Type IV (Ambiguous spacer)	1	0	0	0	0	0	1	1	3
GAGTACAG	CCATACGC	GCATACGG	CAGTACAC	CAGTACAG	GCATACGC	CCATACGG	GAGTACAC	Type IV (Ambiguous spacer)	1	1	1	0	0	0	1	1	5
GAATACGC	CCATACCC	GCATACCC	CAATACGC	CAATACGC	GCATACCC	CCATACCC	GAATACGC	Type IV (Ambiguous spacer)	1	1	0	0	0	0	1	0	3
TACTACAG	GTCTACCA	TTCTACCG	GACTACAA	GACTACAG	TTCTACCA	GTCTACCG	TACTACAA	Type IV (Ambiguous spacer)	1	1	0	0	0	0	1	1	4
ATCTACCA	TACTACCC	AACTACCA	TTCTACCC	TTCTACCA	AACTACCC	TACTACCA	ATCTACCC	Type IV (Ambiguous spacer)	1	1	0	0	0	0	0	1	3
GTTTAGCC	TTTTAGGA	GTTTAGGC	TTTTAGCA	TTTTAGCC	GTTTAGGA	TTTTAGGC	GTTTAGCA	Type IV (Ambiguous spacer)	1	0	0	0	0	0	1	1	3
ATCTACCC	CCCTACAC	ACCTACAC	CTCTACCC	CTCTACCC	ACCTACAC	CCCTACAC	ATCTACCC	Type IV (Ambiguous spacer)	1	1	0	0	0	0	1	0	3
AGCTATCC	CCGTAACA	ACGTAACC	CGCTATCA	CGCTATCC	ACGTAACA	CCGTAACC	AGCTATCA	Type IV (Ambiguous spacer)	1	1	1	0	0	1	0	1	5
GCATACCC	CCGTACCA	GCGTACCC	CCATACCA	CCATACCC	GCGTACCA	CCGTACCC	GCATACCA	Type IV (Ambiguous spacer)	1	0	1	0	0	0	0	1	3
ACGTATTC	GCATACCC	ACATACCC	GCGTATTC	GCGTATTC	ACATACCC	GCATACCC	ACGTATTC	Type IV (Ambiguous spacer)	1	0	1	0	0	1	1	0	4
ACATACCA	GACTACAA	AACTACAA	GCATACCA	GCATACCA	AACTACAA	GACTACAA	ACATACCA	Type IV (Ambiguous spacer)	1	1	1	0	0	0	1	0	4
TCCTACCA	CACTACAG	TACTACAA	CCCTACCG	CCCTACCA	TACTACAG	CACTACAA	TCCTACCG	Type IV (Ambiguous spacer)	1	1	0	0	0	0	1	1	4
TCCTAGAC	ACCTACTA	TCCTACTC	ACCTAGAA	ACCTAGAC	TCCTACTA	ACCTACTC	TCCTAGAA	Type IV (Ambiguous spacer)	1	0	0	0	0	1	1	1	4
AATTACCC	CCTTACTA	ACTTACTC	CATTACCA	CATTACCC	ACTTACTA	CCTTACTC	AATTACCA	Type IV (Ambiguous spacer)	1	1	0	0	0	0	1	1	4
TGCTACGC	GCCTACAT	TCCTACAC	GGCTACGT	GGCTACGC	TCCTACAT	GCCTACAC	TGCTACGT	Type IV (Ambiguous spacer)	1	1	0	0	0	0	1	1	4
GCATACTG	GCATAAGT	GCATAAGG	GCATACTT	GCATACTG	GCATAAGT	GCATAAGG	GCATACTT	Type IV (Ambiguous spacer)	0	0	0	0	0	1	1	1	3
GCGTACCG	CCCTACCC	GCCTACCG	CCGTACCC	CCGTACCG	GCCTACCC	CCCTACCG	GCGTACCC	Type IV (Ambiguous spacer)	1	0	1	0	0	0	0	1	3
GCGTACAG	CCCTACCC	GCCTACCG	CCGTACAC	CCGTACAG	GCCTACCC	CCCTACCG	GCGTACAC	Type IV (Ambiguous spacer)	1	0	1	0	0	0	1	1	4
TCCTACGC	CACTACCC	TACTACCC	CCCTACGC	CCCTACGC	TACTACCC	CACTACCC	TCCTACGC	Type IV (Ambiguous spacer)	1	1	0	0	0	0	1	0	3
GGCTACAG	GACTAACC	GACTAACG	GGCTACAC	GGCTACAG	GACTAACC	GACTAACG	GGCTACAC	Type IV (Ambiguous spacer)	0	1	0	0	0	1	1	1	4
GAATACGC	GACTACCT	GACTACCC	GAATACGT	GAATACGC	GACTACCT	GACTACCC	GAATACGT	Type IV (Ambiguous spacer)	0	0	1	0	0	0	1	1	3
TCCTAAAC	GCCTAATC	TCCTAATC	GCCTAAAC	GCCTAAAC	TCCTAATC	GCCTAATC	TCCTAAAC	Type IV (Ambiguous spacer)	1	0	0	0	0	0	1	0	2
GCCTACTC	CCATACCC	GCATACCC	CCCTACTC	CCCTACTC	GCATACCC	CCATACCC	GCCTACTC	Type IV (Ambiguous spacer)	1	0	1	0	0	0	1	0	3
AACTACCA	CACTACGA	AACTACGA	CACTACCA	CACTACCA	AACTACGA	CACTACGA	AACTACCA	Type IV (Ambiguous spacer)	1	0	0	0	0	0	1	0	2
ATTTACCA	TTCTACCC	ATCTACCA	TTTTACCC	TTTTACCA	ATCTACCC	TTCTACCA	ATTTACCC	Type IV (Ambiguous spacer)	1	0	1	0	0	0	0	1	3
GACTAGCC	CCTTATAC	GCTTATAC	CACTAGCC	CACTAGCC	GCTTATAC	CCTTATAC	GACTAGCC	Type IV (Ambiguous spacer)	1	1	1	0	0	1	1	0	5
GCATACGC	CCCTACGT	GCCTACGC	CCATACGT	CCATACGC	GCCTACGT	CCCTACGC	GCATACGT	Type IV (Ambiguous spacer)	1	0	1	0	0	0	0	1	3
ATATACCA	CCCTACCC	ACCTACCA	CTATACCC	CTATACCA	ACCTACCC	CCCTACCA	ATATACCC	Type IV (Ambiguous spacer)	1	1	1	0	0	0	0	1	4
ACCTACCG	CCATAACC	ACATAACG	CCCTACCC	CCCTACCG	ACATAACC	CCATAACG	ACCTACCC	Type IV (Ambiguous spacer)	1	0	1	0	0	1	0	1	4
GCCTACAA	GAATACGC	GAATACGA	GCCTACAC	GCCTACAA	GAATACGC	GAATACGA	GCCTACAC	Type IV (Ambiguous spacer)	0	1	1	0	0	0	1	1	4
ACGTACAC	CCTTATCC	ACTTATCC	CCGTACAC	CCGTACAC	ACTTATCC	CCTTATCC	ACGTACAC	Type IV (Ambiguous spacer)	1	0	1	0	0	1	1	0	4
TGCTAACC	CGGTAAGC	TGGTAAGC	CGCTAACC	CGCTAACC	TGGTAAGC	CGGTAAGC	TGCTAACC	Type IV (Ambiguous spacer)	1	0	1	0	0	0	1	0	3
TCTTACCC	CCCTACCC	TCCTACCC	CCTTACCC	CCTTACCC	TCCTACCC	CCCTACCC	TCTTACCC	Type IV (Ambiguous spacer)	1	0	1	0	0	0	0	0	2
TAGTACAA	CACTAAAC	TACTAAAA	CAGTACAC	CAGTACAA	TACTAAAC	CACTAAAA	TAGTACAC	Type IV (Ambiguous spacer)	1	0	1	0	0	1	0	1	4
TACTACAC	CACTACCC	TACTACCC	CACTACAC	CACTACAC	TACTACCC	CACTACCC	TACTACAC	Type IV (Ambiguous spacer)	1	0	0	0	0	0	1	0	2
GCATACCC	CCCTAAGT	GCCTAAGC	CCATACCT	CCATACCC	GCCTAAGT	CCCTAAGC	GCATACCT	Type IV (Ambiguous spacer)	1	0	1	0	0	1	1	1	5
ACCTACTG	CCCTACAA	ACCTACAG	CCCTACTA	CCCTACTG	ACCTACAA	CCCTACAG	ACCTACTA	Type IV (Ambiguous spacer)	1	0	0	0	0	0	1	1	3
ATCTACCC	AGCTACAA	AGCTACAC	ATCTACCA	ATCTACCC	AGCTACAA	AGCTACAC	ATCTACCA	Type IV (Ambiguous spacer)	0	1	0	0	0	0	1	1	3
CCCTATGG	CCCTAACA	CCCTAACG	CCCTATGA	CCCTATGG	CCCTAACA	CCCTAACG	CCCTATGA	Type IV (Ambiguous spacer)	0	0	0	0	0	1	1	1	3
GCATAACC	TCATACAG	GCATACAC	TCATAACG	TCATAACC	GCATACAG	TCATACAC	GCATAACG	Type IV (Ambiguous spacer)	1	0	0	0	0	1	1	1	4
GCATACCC	GCGTACCA	GCGTACCC	GCATACCA	GCATACCC	GCGTACCA	GCGTACCC	GCATACCA	Type IV (Ambiguous spacer)	0	0	1	0	0	0	0	1	2
GCCTACGC	ACCTACAC	GCCTACAC	ACCTACGC	ACCTACGC	GCCTACAC	ACCTACAC	GCCTACGC	Type IV (Ambiguous spacer)	1	0	0	0	0	0	1	0	2
TGATACCC	GCATACAA	TCATACAC	GGATACCA	GGATACCC	TCATACAA	GCATACAC	TGATACCA	Type IV (Ambiguous spacer)	1	1	0	0	0	0	1	1	4
TACTACCC	CCATACCC	TCATACCC	CACTACCC	CACTACCC	TCATACCC	CCATACCC	TACTACCC	Type IV (Ambiguous spacer)	1	1	1	0	0	0	0	0	3
TACTACCC	GCCTACCG	TCCTACCC	GACTACCG	GACTACCC	TCCTACCG	GCCTACCC	TACTACCG	Type IV (Ambiguous spacer)	1	1	0	0	0	0	0	1	3
AACTATCG	CACTACCC	AACTACCG	CACTATCC	CACTATCG	AACTACCC	CACTACCG	AACTATCC	Type IV (Ambiguous spacer)	1	0	0	0	0	1	0	1	3
TCATAAGG	ACATACCT	TCATACCG	ACATAAGT	ACATAAGG	TCATACCT	ACATACCG	TCATAAGT	Type IV (Ambiguous spacer)	1	0	0	0	0	1	1	1	4
GCCTACCA	CCTTATAC	GCTTATAA	CCCTACCC	CCCTACCA	GCTTATAC	CCTTATAA	GCCTACCC	Type IV (Ambiguous spacer)	1	0	1	0	0	1	1	1	5
TCCTAACC	CGCTACAC	TGCTACAC	CCCTAACC	CCCTAACC	TGCTACAC	CGCTACAC	TCCTAACC	Type IV (Ambiguous spacer)	1	1	0	0	0	1	1	0	4
GCTTATCC	CCCTAACA	GCCTAACC	CCTTATCA	CCTTATCC	GCCTAACA	CCCTAACC	GCTTATCA	Type IV (Ambiguous spacer)	1	0	1	0	0	1	0	1	4
ACATACAC	CACTAGCA	AACTAGCC	CCATACAA	CCATACAC	AACTAGCA	CACTAGCC	ACATACAA	Type IV (Ambiguous spacer)	1	1	1	0	0	1	1	1	6
TCCTAACC	CCCTATCC	TCCTATCC	CCCTAACC	CCCTAACC	TCCTATCC	CCCTATCC	TCCTAACC	Type IV (Ambiguous spacer)	1	0	0	0	0	1	0	0	2
GCCTACCC	GCTTACCA	GCTTACCC	GCCTACCA	GCCTACCC	GCTTACCA	GCTTACCC	GCCTACCA	Type IV (Ambiguous spacer)	0	0	1	0	0	0	0	1	2
ATATAACC	CGCTAACC	AGCTAACC	CTATAACC	CTATAACC	AGCTAACC	CGCTAACC	ATATAACC	Type IV (Ambiguous spacer)	1	1	1	0	0	0	0	0	3
TGCTACAC	GCGTACAC	TCGTACAC	GGCTACAC	GGCTACAC	TCGTACAC	GCGTACAC	TGCTACAC	Type IV (Ambiguous spacer)	1	1	1	0	0	0	0	0	3
TAGTACTT	TAGTAACC	TAGTAACT	TAGTACTC	TAGTACTT	TAGTAACC	TAGTAACT	TAGTACTC	Type IV (Ambiguous spacer)	0	0	0	0	0	1	1	1	3
GCCTATTA	CCCTAATC	GCCTAATA	CCCTATTC	CCCTATTA	GCCTAATC	CCCTAATA	GCCTATTC	Type IV (Ambiguous spacer)	1	0	0	0	0	1	0	1	3
GCCTACAC	TCATAACC	GCATAACC	TCCTACAC	TCCTACAC	GCATAACC	TCATAACC	GCCTACAC	Type IV (Ambiguous spacer)	1	0	1	0	0	1	1	0	4
TGCTATGC	CCTTACCC	TCTTACCC	CGCTATGC	CGCTATGC	TCTTACCC	CCTTACCC	TGCTATGC	Type IV (Ambiguous spacer)	1	1	1	0	0	1	1	0	5
ATCTACCC	TACTACCT	AACTACCC	TTCTACCT	TTCTACCC	AACTACCT	TACTACCC	ATCTACCT	Type IV (Ambiguous spacer)	1	1	0	0	0	0	0	1	3
TCCTATAC	CCGTACCT	TCGTACCC	CCCTATAT	CCCTATAC	TCGTACCT	CCGTACCC	TCCTATAT	Type IV (Ambiguous spacer)	1	0	1	0	0	1	1	1	5
TCCTAGAC	GCCTACAC	TCCTACAC	GCCTAGAC	GCCTAGAC	TCCTACAC	GCCTACAC	TCCTAGAC	Type IV (Ambiguous spacer)	1	0	0	0	0	1	0	0	2
ACTTACCC	TACTACCA	AACTACCC	TCTTACCA	TCTTACCC	AACTACCA	TACTACCC	ACTTACCA	Type IV (Ambiguous spacer)	1	1	1	0	0	0	0	1	4
TCCTACAG	TACTATCC	TACTATCG	TCCTACAC	TCCTACAG	TACTATCC	TACTATCG	TCCTACAC	Type IV (Ambiguous spacer)	0	1	0	0	0	1	1	1	4
GCCTACAC	CACTACAA	GACTACAC	CCCTACAA	CCCTACAC	GACTACAA	CACTACAC	GCCTACAA	Type IV (Ambiguous spacer)	1	1	0	0	0	0	0	1	3
CGCTACCA	CATTACAC	CATTACAA	CGCTACCC	CGCTACCA	CATTACAC	CATTACAA	CGCTACCC	Type IV (Ambiguous spacer)	0	1	1	0	0	0	1	1	4
CTCTATCA	CCCTACCC	CCCTACCA	CTCTATCC	CTCTATCA	CCCTACCC	CCCTACCA	CTCTATCC	Type IV (Ambiguous spacer)	0	1	0	0	0	1	0	1	3
CCCTAGCC	GCCTACAC	CCCTACAC	GCCTAGCC	GCCTAGCC	CCCTACAC	GCCTACAC	CCCTAGCC	Type IV (Ambiguous spacer)	1	0	0	0	0	1	1	0	3
GCCTACCC	GCCTACAA	GCCTACAC	GCCTACCA	GCCTACCC	GCCTACAA	GCCTACAC	GCCTACCA	Type IV (Ambiguous spacer)	0	0	0	0	0	0	1	1	2
CGCTAGGG	TGCTACTC	CGCTACTG	TGCTAGGC	TGCTAGGG	CGCTACTC	TGCTACTG	CGCTAGGC	Type IV (Ambiguous spacer)	1	0	0	0	0	1	1	1	4
GAGTAAGC	CCATAGCA	GCATAGCC	CAGTAAGA	CAGTAAGC	GCATAGCA	CCATAGCC	GAGTAAGA	Type IV (Ambiguous spacer)	1	1	1	0	0	1	1	1	6
GCGTACAC	GCATACAT	GCATACAC	GCGTACAT	GCGTACAC	GCATACAT	GCATACAC	GCGTACAT	Type IV (Ambiguous spacer)	0	0	1	0	0	0	0	1	2
TCTTACCA	CCGTACCA	TCGTACCA	CCTTACCA	CCTTACCA	TCGTACCA	CCGTACCA	TCTTACCA	Type IV (Ambiguous spacer)	1	0	1	0	0	0	0	0	2
TCTTACCC	ACATACCC	TCATACCC	ACTTACCC	ACTTACCC	TCATACCC	ACATACCC	TCTTACCC	Type IV (Ambiguous spacer)	1	0	1	0	0	0	0	0	2
GAGTACAG	CCCTACAA	GCCTACAG	CAGTACAA	CAGTACAG	GCCTACAA	CCCTACAG	GAGTACAA	Type IV (Ambiguous spacer)	1	1	1	0	0	0	0	1	4
TCTTACCT	CCCTACCC	TCCTACCT	CCTTACCC	CCTTACCT	TCCTACCC	CCCTACCT	TCTTACCC	Type IV (Ambiguous spacer)	1	0	1	0	0	0	0	1	3
TTCTATGC	CCCTATGC	TCCTATGC	CTCTATGC	CTCTATGC	TCCTATGC	CCCTATGC	TTCTATGC	Type IV (Ambiguous spacer)	1	1	0	0	0	0	0	0	2
AGCTACCC	CCCTACCC	ACCTACCC	CGCTACCC	CGCTACCC	ACCTACCC	CCCTACCC	AGCTACCC	Type IV (Ambiguous spacer)	1	1	0	0	0	0	0	0	2
AACTAGCC	TAGTACAT	AAGTACAC	TACTAGCT	TACTAGCC	AAGTACAT	TAGTACAC	AACTAGCT	Type IV (Ambiguous spacer)	1	0	1	0	0	1	1	1	5
ACTTACCC	CACTACCA	AACTACCC	CCTTACCA	CCTTACCC	AACTACCA	CACTACCC	ACTTACCA	Type IV (Ambiguous spacer)	1	1	1	0	0	0	0	1	4
GCTTACCC	CCATACGA	GCATACGC	CCTTACCA	CCTTACCC	GCATACGA	CCATACGC	GCTTACCA	Type IV (Ambiguous spacer)	1	0	1	0	0	0	1	1	4
GATTACCC	GCTTACCA	GCTTACCC	GATTACCA	GATTACCC	GCTTACCA	GCTTACCC	GATTACCA	Type IV (Ambiguous spacer)	0	1	0	0	0	0	0	1	2
GACTACTT	GCTTACCA	GCTTACCT	GACTACTA	GACTACTT	GCTTACCA	GCTTACCT	GACTACTA	Type IV (Ambiguous spacer)	0	1	1	0	0	0	1	1	4
AACTACGC	GCCTACAA	ACCTACAC	GACTACGA	GACTACGC	ACCTACAA	GCCTACAC	AACTACGA	Type IV (Ambiguous spacer)	1	1	0	0	0	0	1	1	4
GACTACAA	AATTACAC	GATTACAA	AACTACAC	AACTACAA	GATTACAC	AATTACAA	GACTACAC	Type IV (Ambiguous spacer)	1	0	1	0	0	0	0	1	3
ATCTATCC	GTCTAACC	ATCTAACC	GTCTATCC	GTCTATCC	ATCTAACC	GTCTAACC	ATCTATCC	Type IV (Ambiguous spacer)	1	0	0	0	0	1	0	0	2
GTTTACAA	GGCTACAC	GGCTACAA	GTTTACAC	GTTTACAA	GGCTACAC	GGCTACAA	GTTTACAC	Type IV (Ambiguous spacer)	0	1	1	0	0	0	0	1	3
TCATACCA	CACTACCA	TACTACCA	CCATACCA	CCATACCA	TACTACCA	CACTACCA	TCATACCA	Type IV (Ambiguous spacer)	1	1	1	0	0	0	0	0	3
ATTTACCC	GCTTACCC	ACTTACCC	GTTTACCC	GTTTACCC	ACTTACCC	GCTTACCC	ATTTACCC	Type IV (Ambiguous spacer)	1	1	0	0	0	0	0	0	2
CCGTACCC	CCCTAGAT	CCCTAGAC	CCGTACCT	CCGTACCC	CCCTAGAT	CCCTAGAC	CCGTACCT	Type IV (Ambiguous spacer)	0	0	1	0	0	1	1	1	4
CAATACCC	CCATACGA	CCATACGC	CAATACCA	CAATACCC	CCATACGA	CCATACGC	CAATACCA	Type IV (Ambiguous spacer)	0	1	0	0	0	0	1	1	3
GCATATCC	TAATAGCC	GAATAGCC	TCATATCC	TCATATCC	GAATAGCC	TAATAGCC	GCATATCC	Type IV (Ambiguous spacer)	1	1	0	0	0	1	0	0	3
GTATACCC	CGCTACCA	GGCTACCC	CTATACCA	CTATACCC	GGCTACCA	CGCTACCC	GTATACCA	Type IV (Ambiguous spacer)	1	1	1	0	0	0	0	1	4
TCCTACAT	AGCTAGAC	TGCTAGAT	ACCTACAC	ACCTACAT	TGCTAGAC	AGCTAGAT	TCCTACAC	Type IV (Ambiguous spacer)	1	1	0	0	0	1	0	1	4
GCCTACTA	ATTTAACA	GTTTAACA	ACCTACTA	ACCTACTA	GTTTAACA	ATTTAACA	GCCTACTA	Type IV (Ambiguous spacer)	1	1	1	0	0	1	1	0	5
AACTACCA	AGCTACCC	AGCTACCA	AACTACCC	AACTACCA	AGCTACCC	AGCTACCA	AACTACCC	Type IV (Ambiguous spacer)	0	1	0	0	0	0	0	1	2
TCCTACGT	ACCTACCC	TCCTACCT	ACCTACGC	ACCTACGT	TCCTACCC	ACCTACCT	TCCTACGC	Type IV (Ambiguous spacer)	1	0	0	0	0	0	1	1	3
ATATAACC	GCGTATAC	ACGTATAC	GTATAACC	GTATAACC	ACGTATAC	GCGTATAC	ATATAACC	Type IV (Ambiguous spacer)	1	1	1	0	0	1	1	0	5
TCCTAACC	CATTACAA	TATTACAC	CCCTAACA	CCCTAACC	TATTACAA	CATTACAC	TCCTAACA	Type IV (Ambiguous spacer)	1	1	1	0	0	1	1	1	6
ACCTAGCA	CTCTATCC	ATCTATCA	CCCTAGCC	CCCTAGCA	ATCTATCC	CTCTATCA	ACCTAGCC	Type IV (Ambiguous spacer)	1	1	0	0	0	1	0	1	4
ATATACCC	CACTATCC	AACTATCC	CTATACCC	CTATACCC	AACTATCC	CACTATCC	ATATACCC	Type IV (Ambiguous spacer)	1	1	1	0	0	1	0	0	4
TTCTACTC	CTTTACCA	TTTTACCC	CTCTACTA	CTCTACTC	TTTTACCA	CTTTACCC	TTCTACTA	Type IV (Ambiguous spacer)	1	0	1	0	0	0	1	1	4
CGCTACGC	CCCTACAT	CCCTACAC	CGCTACGT	CGCTACGC	CCCTACAT	CCCTACAC	CGCTACGT	Type IV (Ambiguous spacer)	0	1	0	0	0	0	1	1	3
GCCTACCA	TCATACCA	GCATACCA	TCCTACCA	TCCTACCA	GCATACCA	TCATACCA	GCCTACCA	Type IV (Ambiguous spacer)	1	0	1	0	0	0	0	0	2
ATCTATCC	CCGTACAC	ACGTACAC	CTCTATCC	CTCTATCC	ACGTACAC	CCGTACAC	ATCTATCC	Type IV (Ambiguous spacer)	1	1	1	0	0	1	1	0	5
ATCTACGC	CATTACCC	AATTACCC	CTCTACGC	CTCTACGC	AATTACCC	CATTACCC	ATCTACGC	Type IV (Ambiguous spacer)	1	1	1	0	0	0	1	0	4
TCATATCC	ACATACTC	TCATACTC	ACATATCC	ACATATCC	TCATACTC	ACATACTC	TCATATCC	Type IV (Ambiguous spacer)	1	0	0	0	0	1	1	0	3
AACTACCC	CAATATCC	AAATATCC	CACTACCC	CACTACCC	AAATATCC	CAATATCC	AACTACCC	Type IV (Ambiguous spacer)	1	0	1	0	0	1	0	0	3
GATTACCC	CCTTACCC	GCTTACCC	CATTACCC	CATTACCC	GCTTACCC	CCTTACCC	GATTACCC	Type IV (Ambiguous spacer)	1	1	0	0	0	0	0	0	2
TCCTACCC	CTCTATCC	TTCTATCC	CCCTACCC	CCCTACCC	TTCTATCC	CTCTATCC	TCCTACCC	Type IV (Ambiguous spacer)	1	1	0	0	0	1	0	0	3
GCATACCC	CCCTACCC	GCCTACCC	CCATACCC	CCATACCC	GCCTACCC	CCCTACCC	GCATACCC	Type IV (Ambiguous spacer)	1	0	1	0	0	0	0	0	2
ACATACCC	GCCTAACC	ACCTAACC	GCATACCC	GCATACCC	ACCTAACC	GCCTAACC	ACATACCC	Type IV (Ambiguous spacer)	1	0	1	0	0	1	0	0	3
GTCTACCC	CCTTACCC	GCTTACCC	CTCTACCC	CTCTACCC	GCTTACCC	CCTTACCC	GTCTACCC	Type IV (Ambiguous spacer)	1	1	1	0	0	0	0	0	3
GTCTACCC	ACGTACCC	GCGTACCC	ATCTACCC	ATCTACCC	GCGTACCC	ACGTACCC	GTCTACCC	Type IV (Ambiguous spacer)	1	1	1	0	0	0	0	0	3
CACTACCC	TAGTACCC	CAGTACCC	TACTACCC	TACTACCC	CAGTACCC	TAGTACCC	CACTACCC	Type IV (Ambiguous spacer)	1	0	1	0	0	0	0	0	2
ACCTAATT	CTCTACCA	ATCTACCT	CCCTAATA	CCCTAATT	ATCTACCA	CTCTACCT	ACCTAATA	Type IV (Ambiguous spacer)	1	1	0	0	0	1	1	1	5
ACTTACAC	TCCTAACC	ACCTAACC	TCTTACAC	TCTTACAC	ACCTAACC	TCCTAACC	ACTTACAC	Type IV (Ambiguous spacer)	1	0	1	0	0	1	1	0	4
ATATACCA	TCCTAGAC	ACCTAGAA	TTATACCC	TTATACCA	ACCTAGAC	TCCTAGAA	ATATACCC	Type IV (Ambiguous spacer)	1	1	1	0	0	1	1	1	6
CACTACAC	ACGTACCA	CCGTACCC	AACTACAA	AACTACAC	CCGTACCA	ACGTACCC	CACTACAA	Type IV (Ambiguous spacer)	1	1	1	0	0	0	1	1	5
GATTACCC	CCTTACCA	GCTTACCC	CATTACCA	CATTACCC	GCTTACCA	CCTTACCC	GATTACCA	Type IV (Ambiguous spacer)	1	1	0	0	0	0	0	1	3
GCATACCC	GCCTACCA	GCCTACCC	GCATACCA	GCATACCC	GCCTACCA	GCCTACCC	GCATACCA	Type IV (Ambiguous spacer)	0	0	1	0	0	0	0	1	2
CAGTACAT	ACGTACCC	CCGTACCT	AAGTACAC	AAGTACAT	CCGTACCC	ACGTACCT	CAGTACAC	Type IV (Ambiguous spacer)	1	1	0	0	0	0	1	1	4
GGGTAACA	GCATAACC	GCATAACA	GGGTAACC	GGGTAACA	GCATAACC	GCATAACA	GGGTAACC	Type IV (Ambiguous spacer)	0	1	1	0	0	0	0	1	3
GCCTAACC	CACTACGA	GACTACGC	CCCTAACA	CCCTAACC	GACTACGA	CACTACGC	GCCTAACA	Type IV (Ambiguous spacer)	1	1	0	0	0	1	1	1	5
TATTATCC	CATTACTA	TATTACTC	CATTATCA	CATTATCC	TATTACTA	CATTACTC	TATTATCA	Type IV (Ambiguous spacer)	1	0	0	0	0	1	1	1	4
GTATACCC	CCCTACCC	GCCTACCC	CTATACCC	CTATACCC	GCCTACCC	CCCTACCC	GTATACCC	Type IV (Ambiguous spacer)	1	1	1	0	0	0	0	0	3
GCTTACCA	CTCTACAC	GTCTACAA	CCTTACCC	CCTTACCA	GTCTACAC	CTCTACAA	GCTTACCC	Type IV (Ambiguous spacer)	1	1	1	0	0	0	1	1	5
CACTACAC	CCCTACCA	CCCTACCC	CACTACAA	CACTACAC	CCCTACCA	CCCTACCC	CACTACAA	Type IV (Ambiguous spacer)	0	1	0	0	0	0	1	1	3
ACCTACCA	CATTACGC	AATTACGA	CCCTACCC	CCCTACCA	AATTACGC	CATTACGA	ACCTACCC	Type IV (Ambiguous spacer)	1	1	1	0	0	0	1	1	5
CTTTACCC	AAATACCA	CAATACCC	ATTTACCA	ATTTACCC	CAATACCA	AAATACCC	CTTTACCA	Type IV (Ambiguous spacer)	1	1	1	0	0	0	0	1	4
ACCTACTG	CCCTACCC	ACCTACCG	CCCTACTC	CCCTACTG	ACCTACCC	CCCTACCG	ACCTACTC	Type IV (Ambiguous spacer)	1	0	0	0	0	0	1	1	3
AACTACAC	CCCTATCC	ACCTATCC	CACTACAC	CACTACAC	ACCTATCC	CCCTATCC	AACTACAC	Type IV (Ambiguous spacer)	1	1	0	0	0	1	1	0	4
GCCTACTC	CCATACTG	GCATACTC	CCCTACTG	CCCTACTC	GCATACTG	CCATACTC	GCCTACTG	Type IV (Ambiguous spacer)	1	0	1	0	0	0	0	1	3
AGCTACCT	GACTACCA	AACTACCT	GGCTACCA	GGCTACCT	AACTACCA	GACTACCT	AGCTACCA	Type IV (Ambiguous spacer)	1	1	0	0	0	0	0	1	3
GAGTACCC	GTCTACTT	GTCTACTC	GAGTACCT	GAGTACCC	GTCTACTT	GTCTACTC	GAGTACCT	Type IV (Ambiguous spacer)	0	1	1	0	0	0	1	1	4
GCATACCA	ACCTACAA	GCCTACAA	ACATACCA	ACATACCA	GCCTACAA	ACCTACAA	GCATACCA	Type IV (Ambiguous spacer)	1	0	1	0	0	0	1	0	3
GCATAGCG	GACTAAAC	GACTAAAG	GCATAGCC	GCATAGCG	GACTAAAC	GACTAAAG	GCATAGCC	Type IV (Ambiguous spacer)	0	1	1	0	0	1	1	1	5
GAATACGC	GCATACTG	GCATACTC	GAATACGG	GAATACGC	GCATACTG	GCATACTC	GAATACGG	Type IV (Ambiguous spacer)	0	1	0	0	0	0	1	1	3
TTGTACCT	CCCTATAC	TCCTATAT	CTGTACCC	CTGTACCT	TCCTATAC	CCCTATAT	TTGTACCC	Type IV (Ambiguous spacer)	1	1	1	0	0	1	1	1	6
GCTTACTC	ACCTACCA	GCCTACCC	ACTTACTA	ACTTACTC	GCCTACCA	ACCTACCC	GCTTACTA	Type IV (Ambiguous spacer)	1	0	1	0	0	0	1	1	4
TCCTACGC	CACTATGC	TACTATGC	CCCTACGC	CCCTACGC	TACTATGC	CACTATGC	TCCTACGC	Type IV (Ambiguous spacer)	1	1	0	0	0	1	0	0	3
AAATAACG	TCATAACA	ACATAACG	TAATAACA	TAATAACG	ACATAACA	TCATAACG	AAATAACA	Type IV (Ambiguous spacer)	1	1	0	0	0	0	0	1	3
ATCTATCC	TACTACCA	AACTACCC	TTCTATCA	TTCTATCC	AACTACCA	TACTACCC	ATCTATCA	Type IV (Ambiguous spacer)	1	1	0	0	0	1	0	1	4
GCCTACTC	CCATACCC	GCATACCC	CCCTACTC	CCCTACTC	GCATACCC	CCATACCC	GCCTACTC	Type IV (Ambiguous spacer)	1	0	1	0	0	0	1	0	3
AACTACCT	CCCTACCC	ACCTACCT	CACTACCC	CACTACCT	ACCTACCC	CCCTACCT	AACTACCC	Type IV (Ambiguous spacer)	1	1	0	0	0	0	0	1	3
GTCTACCC	ATATACAC	GTATACAC	ATCTACCC	ATCTACCC	GTATACAC	ATATACAC	GTCTACCC	Type IV (Ambiguous spacer)	1	0	1	0	0	0	1	0	3
GTATAGCT	TCATACCG	GCATACCT	TTATAGCG	TTATAGCT	GCATACCG	TCATACCT	GTATAGCG	Type IV (Ambiguous spacer)	1	1	0	0	0	1	0	1	4
GTATACCC	CCATACCA	GCATACCC	CTATACCA	CTATACCC	GCATACCA	CCATACCC	GTATACCA	Type IV (Ambiguous spacer)	1	1	0	0	0	0	0	1	3
GCTTACCC	CCCTAGCC	GCCTAGCC	CCTTACCC	CCTTACCC	GCCTAGCC	CCCTAGCC	GCTTACCC	Type IV (Ambiguous spacer)	1	0	1	0	0	1	0	0	3
CTTTAGCC	GACTAAAA	CACTAAAC	GTTTAGCA	GTTTAGCC	CACTAAAA	GACTAAAC	CTTTAGCA	Type IV (Ambiguous spacer)	1	1	1	0	0	1	1	1	6
ATATACAG	CATTACAG	AATTACAG	CTATACAG	CTATACAG	AATTACAG	CATTACAG	ATATACAG	Type IV (Ambiguous spacer)	1	1	1	0	0	0	0	0	3
CCATACCC	TCGTACCA	CCGTACCC	TCATACCA	TCATACCC	CCGTACCA	TCGTACCC	CCATACCA	Type IV (Ambiguous spacer)	1	0	1	0	0	0	0	1	3
AATTACCC	GCATACAA	ACATACAC	GATTACCA	GATTACCC	ACATACAA	GCATACAC	AATTACCA	Type IV (Ambiguous spacer)	1	1	1	0	0	0	1	1	5
GCCTACCC	CACTACCC	GACTACCC	CCCTACCC	CCCTACCC	GACTACCC	CACTACCC	GCCTACCC	Type IV (Ambiguous spacer)	1	1	0	0	0	0	0	0	2
ACGTATGG	GCCTATAA	ACCTATAG	GCGTATGA	GCGTATGG	ACCTATAA	GCCTATAG	ACGTATGA	Type IV (Ambiguous spacer)	1	0	1	0	0	0	1	1	4
ACCTACAC	GCCTACCC	ACCTACCC	GCCTACAC	GCCTACAC	ACCTACCC	GCCTACCC	ACCTACAC	Type IV (Ambiguous spacer)	1	0	0	0	0	0	1	0	2
TCGTACGT	ACGTACCA	TCGTACCT	ACGTACGA	ACGTACGT	TCGTACCA	ACGTACCT	TCGTACGA	Type IV (Ambiguous spacer)	1	0	0	0	0	0	1	1	3
TGCTACGC	GGCTACTT	TGCTACTC	GGCTACGT	GGCTACGC	TGCTACTT	GGCTACTC	TGCTACGT	Type IV (Ambiguous spacer)	1	0	0	0	0	0	1	1	3
TCGTACCC	CGCTACCA	TGCTACCC	CCGTACCA	CCGTACCC	TGCTACCA	CGCTACCC	TCGTACCA	Type IV (Ambiguous spacer)	1	1	1	0	0	0	0	1	4
GCATAACC	ACATAAGA	GCATAAGC	ACATAACA	ACATAACC	GCATAAGA	ACATAAGC	GCATAACA	Type IV (Ambiguous spacer)	1	0	0	0	0	0	1	1	3
CAGTACGA	CGCTACCC	CGCTACCA	CAGTACGC	CAGTACGA	CGCTACCC	CGCTACCA	CAGTACGC	Type IV (Ambiguous spacer)	0	1	1	0	0	0	1	1	4
GCGTACCC	ACCTAAGC	GCCTAAGC	ACGTACCC	ACGTACCC	GCCTAAGC	ACCTAAGC	GCGTACCC	Type IV (Ambiguous spacer)	1	0	1	0	0	1	1	0	4
GCATAAGT	AGATAACC	GGATAACT	ACATAAGC	ACATAAGT	GGATAACC	AGATAACT	GCATAAGC	Type IV (Ambiguous spacer)	1	1	0	0	0	0	1	1	4
ATATACAA	CTATACCC	ATATACCA	CTATACAC	CTATACAA	ATATACCC	CTATACCA	ATATACAC	Type IV (Ambiguous spacer)	1	0	0	0	0	0	1	1	3
ACTTACCC	CACTACCC	AACTACCC	CCTTACCC	CCTTACCC	AACTACCC	CACTACCC	ACTTACCC	Type IV (Ambiguous spacer)	1	1	1	0	0	0	0	0	3
GCCTACCC	TGCTACCC	GGCTACCC	TCCTACCC	TCCTACCC	GGCTACCC	TGCTACCC	GCCTACCC	Type IV (Ambiguous spacer)	1	1	0	0	0	0	0	0	2
GATTACAC	TCCTAACT	GCCTAACC	TATTACAT	TATTACAC	GCCTAACT	TCCTAACC	GATTACAT	Type IV (Ambiguous spacer)	1	1	1	0	0	1	1	1	6
CCGTATGG	GCCTACAA	CCCTACAG	GCGTATGA	GCGTATGG	CCCTACAA	GCCTACAG	CCGTATGA	Type IV (Ambiguous spacer)	1	0	1	0	0	1	1	1	5
GTCTACCA	GTCTACAC	GTCTACAA	GTCTACCC	GTCTACCA	GTCTACAC	GTCTACAA	GTCTACCC	Type IV (Ambiguous spacer)	0	0	0	0	0	0	1	1	2
AAATACCC	CTGTACAA	ATGTACAC	CAATACCA	CAATACCC	ATGTACAA	CTGTACAC	AAATACCA	Type IV (Ambiguous spacer)	1	1	1	0	0	0	1	1	5
ACATACCT	TACTAGAC	AACTAGAT	TCATACCC	TCATACCT	AACTAGAC	TACTAGAT	ACATACCC	Type IV (Ambiguous spacer)	1	1	1	0	0	1	1	1	6
GCTTATTG	TCCTACCC	GCCTACCG	TCTTATTC	TCTTATTG	GCCTACCC	TCCTACCG	GCTTATTC	Type IV (Ambiguous spacer)	1	0	1	0	0	1	1	1	5
CACTAACC	GCCTACCC	CCCTACCC	GACTAACC	GACTAACC	CCCTACCC	GCCTACCC	CACTAACC	Type IV (Ambiguous spacer)	1	1	0	0	0	1	0	0	3
GCCTACTA	CCCTACCC	GCCTACCA	CCCTACTC	CCCTACTA	GCCTACCC	CCCTACCA	GCCTACTC	Type IV (Ambiguous spacer)	1	0	0	0	0	0	1	1	3
GCCTATCC	TCATAAAC	GCATAAAC	TCCTATCC	TCCTATCC	GCATAAAC	TCATAAAC	GCCTATCC	Type IV (Ambiguous spacer)	1	0	1	0	0	1	1	0	4
GGATAAGG	GACTACAA	GACTACAG	GGATAAGA	GGATAAGG	GACTACAA	GACTACAG	GGATAAGA	Type IV (Ambiguous spacer)	0	1	1	0	0	1	1	1	5
GATTATGC	TTCTATCA	GTCTATCC	TATTATGA	TATTATGC	GTCTATCA	TTCTATCC	GATTATGA	Type IV (Ambiguous spacer)	1	1	1	0	0	0	1	1	5
GCTTACCC	CCATACCA	GCATACCC	CCTTACCA	CCTTACCC	GCATACCA	CCATACCC	GCTTACCA	Type IV (Ambiguous spacer)	1	0	1	0	0	0	0	1	3
GCCTACCT	TATTACCC	GATTACCT	TCCTACCC	TCCTACCT	GATTACCC	TATTACCT	GCCTACCC	Type IV (Ambiguous spacer)	1	1	1	0	0	0	0	1	4
AACTAGGT	GACTACCA	AACTACCT	GACTAGGA	GACTAGGT	AACTACCA	GACTACCT	AACTAGGA	Type IV (Ambiguous spacer)	1	0	0	0	0	1	1	1	4
GCCTACCC	CACTACAC	GACTACAC	CCCTACCC	CCCTACCC	GACTACAC	CACTACAC	GCCTACCC	Type IV (Ambiguous spacer)	1	1	0	0	0	0	1	0	3
CTTTACCA	TATTAGCA	CATTAGCA	TTTTACCA	TTTTACCA	CATTAGCA	TATTAGCA	CTTTACCA	Type IV (Ambiguous spacer)	1	1	0	0	0	1	0	0	3
ACCTACTC	GCATACAC	ACATACAC	GCCTACTC	GCCTACTC	ACATACAC	GCATACAC	ACCTACTC	Type IV (Ambiguous spacer)	1	0	1	0	0	0	1	0	3
ACCTATCC	GCATACCC	ACATACCC	GCCTATCC	GCCTATCC	ACATACCC	GCATACCC	ACCTATCC	Type IV (Ambiguous spacer)	1	0	1	0	0	1	0	0	3
GCCTACTC	GACTACCT	GACTACCC	GCCTACTT	GCCTACTC	GACTACCT	GACTACCC	GCCTACTT	Type IV (Ambiguous spacer)	0	1	0	0	0	0	1	1	3
CCATAGCC	GCATACAC	CCATACAC	GCATAGCC	GCATAGCC	CCATACAC	GCATACAC	CCATAGCC	Type IV (Ambiguous spacer)	1	0	0	0	0	1	1	0	3
ATCTACGG	GTCTACCC	ATCTACCG	GTCTACGC	GTCTACGG	ATCTACCC	GTCTACCG	ATCTACGC	Type IV (Ambiguous spacer)	1	0	0	0	0	0	1	1	3
GGCTATCA	GCATAACC	GCATAACA	GGCTATCC	GGCTATCA	GCATAACC	GCATAACA	GGCTATCC	Type IV (Ambiguous spacer)	0	1	1	0	0	1	0	1	4
GCATACAC	ACCTACTA	GCCTACTC	ACATACAA	ACATACAC	GCCTACTA	ACCTACTC	GCATACAA	Type IV (Ambiguous spacer)	1	0	1	0	0	0	1	1	4
GGCTAACG	TCCTACAC	GCCTACAG	TGCTAACC	TGCTAACG	GCCTACAC	TCCTACAG	GGCTAACC	Type IV (Ambiguous spacer)	1	1	0	0	0	1	1	1	5
GGATACTT	CCATACCA	GCATACCT	CGATACTA	CGATACTT	GCATACCA	CCATACCT	GGATACTA	Type IV (Ambiguous spacer)	1	1	0	0	0	0	1	1	4
AAATAGCC	CTATATCC	ATATATCC	CAATAGCC	CAATAGCC	ATATATCC	CTATATCC	AAATAGCC	Type IV (Ambiguous spacer)	1	1	0	0	0	1	0	0	3
ACTTACCC	CCCTACCA	ACCTACCC	CCTTACCA	CCTTACCC	ACCTACCA	CCCTACCC	ACTTACCA	Type IV (Ambiguous spacer)	1	0	1	0	0	0	0	1	3
AGCTACGT	GCATATCT	ACATATCT	GGCTACGT	GGCTACGT	ACATATCT	GCATATCT	AGCTACGT	Type IV (Ambiguous spacer)	1	1	1	0	0	1	1	0	5
GCCTACCA	ACCTAGCA	GCCTAGCA	ACCTACCA	ACCTACCA	GCCTAGCA	ACCTAGCA	GCCTACCA	Type IV (Ambiguous spacer)	1	0	0	0	0	1	0	0	2
ACTTATAC	GGCTACAC	AGCTACAC	GCTTATAC	GCTTATAC	AGCTACAC	GGCTACAC	ACTTATAC	Type IV (Ambiguous spacer)	1	1	1	0	0	1	0	0	4
GCTTACAC	TCCTACCC	GCCTACCC	TCTTACAC	TCTTACAC	GCCTACCC	TCCTACCC	GCTTACAC	Type IV (Ambiguous spacer)	1	0	1	0	0	0	1	0	3
ATCTACTC	CTCTACCG	ATCTACCC	CTCTACTG	CTCTACTC	ATCTACCG	CTCTACCC	ATCTACTG	Type IV (Ambiguous spacer)	1	0	0	0	0	0	1	1	3
GGATACCC	CCCTACCA	GCCTACCC	CGATACCA	CGATACCC	GCCTACCA	CCCTACCC	GGATACCA	Type IV (Ambiguous spacer)	1	1	1	0	0	0	0	1	4
GCCTATCC	CCCTAACA	GCCTAACC	CCCTATCA	CCCTATCC	GCCTAACA	CCCTAACC	GCCTATCA	Type IV (Ambiguous spacer)	1	0	0	0	0	1	0	1	3
AACTAACA	GCCTACCA	ACCTACCA	GACTAACA	GACTAACA	ACCTACCA	GCCTACCA	AACTAACA	Type IV (Ambiguous spacer)	1	1	0	0	0	1	0	0	3
GCCTACCC	CATTACAG	GATTACAC	CCCTACCG	CCCTACCC	GATTACAG	CATTACAC	GCCTACCG	Type IV (Ambiguous spacer)	1	1	1	0	0	0	1	1	5
GCATACGC	CCCTACGC	GCCTACGC	CCATACGC	CCATACGC	GCCTACGC	CCCTACGC	GCATACGC	Type IV (Ambiguous spacer)	1	0	1	0	0	0	0	0	2
ACTTACTC	CCTTACAA	ACTTACAC	CCTTACTA	CCTTACTC	ACTTACAA	CCTTACAC	ACTTACTA	Type IV (Ambiguous spacer)	1	0	0	0	0	0	1	1	3
ACCTATCC	GCGTACCA	ACGTACCC	GCCTATCA	GCCTATCC	ACGTACCA	GCGTACCC	ACCTATCA	Type IV (Ambiguous spacer)	1	0	1	0	0	1	0	1	4
GCCTATCC	CCCTACCC	GCCTACCC	CCCTATCC	CCCTATCC	GCCTACCC	CCCTACCC	GCCTATCC	Type IV (Ambiguous spacer)	1	0	0	0	0	1	0	0	2
GTCTACGA	GCCTACAC	GCCTACAA	GTCTACGC	GTCTACGA	GCCTACAC	GCCTACAA	GTCTACGC	Type IV (Ambiguous spacer)	0	1	0	0	0	0	1	1	3
ATTTATCC	CAATATTC	AAATATTC	CTTTATCC	CTTTATCC	AAATATTC	CAATATTC	ATTTATCC	Type IV (Ambiguous spacer)	1	1	1	0	0	0	1	0	4
TCTTACCC	ACCTACCC	TCCTACCC	ACTTACCC	ACTTACCC	TCCTACCC	ACCTACCC	TCTTACCC	Type IV (Ambiguous spacer)	1	0	1	0	0	0	0	0	2
ACTTACCC	GCATACTG	ACATACTC	GCTTACCG	GCTTACCC	ACATACTG	GCATACTC	ACTTACCG	Type IV (Ambiguous spacer)	1	0	1	0	0	0	1	1	4
AACTACCC	ATATACCA	ATATACCC	AACTACCA	AACTACCC	ATATACCA	ATATACCC	AACTACCA	Type IV (Ambiguous spacer)	0	1	1	0	0	0	0	1	3
CGGTATAG	TCATACCC	CCATACCG	TGGTATAC	TGGTATAG	CCATACCC	TCATACCG	CGGTATAC	Type IV (Ambiguous spacer)	1	1	1	0	0	1	1	1	6
GCGTACGG	CAATAACC	GAATAACG	CCGTACGC	CCGTACGG	GAATAACC	CAATAACG	GCGTACGC	Type IV (Ambiguous spacer)	1	1	1	0	0	1	1	1	6
GCTTAGCC	CACTACCA	GACTACCC	CCTTAGCA	CCTTAGCC	GACTACCA	CACTACCC	GCTTAGCA	Type IV (Ambiguous spacer)	1	1	1	0	0	1	0	1	5
GGCTACTC	GCTTATTA	GCTTATTC	GGCTACTA	GGCTACTC	GCTTATTA	GCTTATTC	GGCTACTA	Type IV (Ambiguous spacer)	0	1	1	0	0	1	0	1	4
GCGTACGC	CCCTACAC	GCCTACAC	CCGTACGC	CCGTACGC	GCCTACAC	CCCTACAC	GCGTACGC	Type IV (Ambiguous spacer)	1	0	1	0	0	0	1	0	3
TTCTATAA	CCCTAGCA	TCCTAGCA	CTCTATAA	CTCTATAA	TCCTAGCA	CCCTAGCA	TTCTATAA	Type IV (Ambiguous spacer)	1	1	0	0	0	1	1	0	4
TAATACGT	ACATACCC	TCATACCT	AAATACGC	AAATACGT	TCATACCC	ACATACCT	TAATACGC	Type IV (Ambiguous spacer)	1	1	0	0	0	0	1	1	4
GCTTAACC	CGTTACCC	GGTTACCC	CCTTAACC	CCTTAACC	GGTTACCC	CGTTACCC	GCTTAACC	Type IV (Ambiguous spacer)	1	1	0	0	0	1	0	0	3
GCTTACCA	ACCTATCA	GCCTATCA	ACTTACCA	ACTTACCA	GCCTATCA	ACCTATCA	GCTTACCA	Type IV (Ambiguous spacer)	1	0	1	0	0	1	0	0	3
GCCTAAGC	ACCTACGC	GCCTACGC	ACCTAAGC	ACCTAAGC	GCCTACGC	ACCTACGC	GCCTAAGC	Type IV (Ambiguous spacer)	1	0	0	0	0	1	0	0	2
CTCTAGCC	GCATAAAC	CCATAAAC	GTCTAGCC	GTCTAGCC	CCATAAAC	GCATAAAC	CTCTAGCC	Type IV (Ambiguous spacer)	1	1	1	0	0	1	1	0	5
CTCTACCA	TCCTACAA	CCCTACAA	TTCTACCA	TTCTACCA	CCCTACAA	TCCTACAA	CTCTACCA	Type IV (Ambiguous spacer)	1	1	0	0	0	0	1	0	3
ATCTACCC	TCATACCC	ACATACCC	TTCTACCC	TTCTACCC	ACATACCC	TCATACCC	ATCTACCC	Type IV (Ambiguous spacer)	1	1	1	0	0	0	0	0	3
GAATACCC	CCATACAA	GCATACAC	CAATACCA	CAATACCC	GCATACAA	CCATACAC	GAATACCA	Type IV (Ambiguous spacer)	1	1	0	0	0	0	1	1	4
ATCTACAC	TCATACAA	ACATACAC	TTCTACAA	TTCTACAC	ACATACAA	TCATACAC	ATCTACAA	Type IV (Ambiguous spacer)	1	1	1	0	0	0	0	1	4
TAGTACCC	GCTTACAC	TCTTACAC	GAGTACCC	GAGTACCC	TCTTACAC	GCTTACAC	TAGTACCC	Type IV (Ambiguous spacer)	1	1	1	0	0	0	1	0	4
GGATACCC	TGATAGCC	GGATAGCC	TGATACCC	TGATACCC	GGATAGCC	TGATAGCC	GGATACCC	Type IV (Ambiguous spacer)	1	0	0	0	0	1	0	0	2
GCCTACCA	CCCTATGC	GCCTATGA	CCCTACCC	CCCTACCA	GCCTATGC	CCCTATGA	GCCTACCC	Type IV (Ambiguous spacer)	1	0	0	0	0	1	1	1	4
GCCTAAGG	GCCTAACA	GCCTAACG	GCCTAAGA	GCCTAAGG	GCCTAACA	GCCTAACG	GCCTAAGA	Type IV (Ambiguous spacer)	0	0	0	0	0	0	1	1	2
TACTACCC	AACTACAC	TACTACAC	AACTACCC	AACTACCC	TACTACAC	AACTACAC	TACTACCC	Type IV (Ambiguous spacer)	1	0	0	0	0	0	1	0	2
ACATACAG	CCATAACA	ACATAACG	CCATACAA	CCATACAG	ACATAACA	CCATAACG	ACATACAA	Type IV (Ambiguous spacer)	1	0	0	0	0	1	1	1	4
TCGTAGCC	GCGTACCC	TCGTACCC	GCGTAGCC	GCGTAGCC	TCGTACCC	GCGTACCC	TCGTAGCC	Type IV (Ambiguous spacer)	1	0	0	0	0	1	0	0	2
CCGTAGAC	GCCTAAAC	CCCTAAAC	GCGTAGAC	GCGTAGAC	CCCTAAAC	GCCTAAAC	CCGTAGAC	Type IV (Ambiguous spacer)	1	0	1	0	0	1	0	0	3
GCCTATCC	TACTACCA	GACTACCC	TCCTATCA	TCCTATCC	GACTACCA	TACTACCC	GCCTATCA	Type IV (Ambiguous spacer)	1	1	0	0	0	1	0	1	4
GCCTAACA	AACTACCC	GACTACCA	ACCTAACC	ACCTAACA	GACTACCC	AACTACCA	GCCTAACC	Type IV (Ambiguous spacer)	1	1	0	0	0	1	0	1	4
GGCTACAG	AGCTATCA	GGCTATCG	AGCTACAA	AGCTACAG	GGCTATCA	AGCTATCG	GGCTACAA	Type IV (Ambiguous spacer)	1	0	0	0	0	1	1	1	4
ACATACCA	ACGTACAC	ACGTACAA	ACATACCC	ACATACCA	ACGTACAC	ACGTACAA	ACATACCC	Type IV (Ambiguous spacer)	0	0	1	0	0	0	1	1	3
GCATACCC	CTATACAC	GTATACAC	CCATACCC	CCATACCC	GTATACAC	CTATACAC	GCATACCC	Type IV (Ambiguous spacer)	1	1	0	0	0	0	1	0	3
AAGTAACC	CTCTACAC	ATCTACAC	CAGTAACC	CAGTAACC	ATCTACAC	CTCTACAC	AAGTAACC	Type IV (Ambiguous spacer)	1	1	1	0	0	1	1	0	5
GCTTAGCT	CCCTAAAG	GCCTAAAT	CCTTAGCG	CCTTAGCT	GCCTAAAG	CCCTAAAT	GCTTAGCG	Type IV (Ambiguous spacer)	1	0	1	0	0	1	1	1	5
TACTAATG	CCCTATCA	TCCTATCG	CACTAATA	CACTAATG	TCCTATCA	CCCTATCG	TACTAATA	Type IV (Ambiguous spacer)	1	1	0	0	0	1	1	1	5
GACTACAC	CACTAGTC	GACTAGTC	CACTACAC	CACTACAC	GACTAGTC	CACTAGTC	GACTACAC	Type IV (Ambiguous spacer)	1	0	0	0	0	1	1	0	3
AACTACCT	GCCTATCA	ACCTATCT	GACTACCA	GACTACCT	ACCTATCA	GCCTATCT	AACTACCA	Type IV (Ambiguous spacer)	1	1	0	0	0	1	0	1	4
TCATACTC	GCATAACC	TCATAACC	GCATACTC	GCATACTC	TCATAACC	GCATAACC	TCATACTC	Type IV (Ambiguous spacer)	1	0	0	0	0	1	1	0	3
AAGTACCC	CCATAGCC	ACATAGCC	CAGTACCC	CAGTACCC	ACATAGCC	CCATAGCC	AAGTACCC	Type IV (Ambiguous spacer)	1	1	1	0	0	1	0	0	4
TCCTAGCC	CCCTACCA	TCCTACCC	CCCTAGCA	CCCTAGCC	TCCTACCA	CCCTACCC	TCCTAGCA	Type IV (Ambiguous spacer)	1	0	0	0	0	1	0	1	3
ACGTACCA	CCGTACAC	ACGTACAA	CCGTACCC	CCGTACCA	ACGTACAC	CCGTACAA	ACGTACCC	Type IV (Ambiguous spacer)	1	0	0	0	0	0	1	1	3
AACTAGAC	ACATAACA	ACATAACC	AACTAGAA	AACTAGAC	ACATAACA	ACATAACC	AACTAGAA	Type IV (Ambiguous spacer)	0	1	1	0	0	1	1	1	5
GCCTACTA	TCTTACAC	GCTTACAA	TCCTACTC	TCCTACTA	GCTTACAC	TCTTACAA	GCCTACTC	Type IV (Ambiguous spacer)	1	0	1	0	0	0	1	1	4
ACTTACAC	CCCTACCA	ACCTACCC	CCTTACAA	CCTTACAC	ACCTACCA	CCCTACCC	ACTTACAA	Type IV (Ambiguous spacer)	1	0	1	0	0	0	1	1	4
AGATACCC	CCATACCC	ACATACCC	CGATACCC	CGATACCC	ACATACCC	CCATACCC	AGATACCC	Type IV (Ambiguous spacer)	1	1	0	0	0	0	0	0	2
GTCTACAC	TTGTAACA	GTGTAACC	TTCTACAA	TTCTACAC	GTGTAACA	TTGTAACC	GTCTACAA	Type IV (Ambiguous spacer)	1	0	1	0	0	1	1	1	5
GGCTACTA	ACATACGC	GCATACGA	AGCTACTC	AGCTACTA	GCATACGC	ACATACGA	GGCTACTC	Type IV (Ambiguous spacer)	1	1	1	0	0	0	1	1	5
GAATACAT	CCATACAC	GCATACAT	CAATACAC	CAATACAT	GCATACAC	CCATACAT	GAATACAC	Type IV (Ambiguous spacer)	1	1	0	0	0	0	0	1	3
GCATACAC	CCATAAAC	GCATAAAC	CCATACAC	CCATACAC	GCATAAAC	CCATAAAC	GCATACAC	Type IV (Ambiguous spacer)	1	0	0	0	0	1	0	0	2
TTCTACTC	CCCTACCC	TCCTACCC	CTCTACTC	CTCTACTC	TCCTACCC	CCCTACCC	TTCTACTC	Type IV (Ambiguous spacer)	1	1	0	0	0	0	1	0	3
GTTTACCA	ACGTACAC	GCGTACAA	ATTTACCC	ATTTACCA	GCGTACAC	ACGTACAA	GTTTACCC	Type IV (Ambiguous spacer)	1	1	1	0	0	0	1	1	5
CCGTACAC	GCGTACCA	CCGTACCC	GCGTACAA	GCGTACAC	CCGTACCA	GCGTACCC	CCGTACAA	Type IV (Ambiguous spacer)	1	0	0	0	0	0	1	1	3
TCATACAT	CCATATGC	TCATATGT	CCATACAC	CCATACAT	TCATATGC	CCATATGT	TCATACAC	Type IV (Ambiguous spacer)	1	0	0	0	0	1	1	1	4
GCATAACA	AACTACAA	GACTACAA	ACATAACA	ACATAACA	GACTACAA	AACTACAA	GCATAACA	Type IV (Ambiguous spacer)	1	1	1	0	0	1	1	0	5
TCCTAAGG	TCCTACAA	TCCTACAG	TCCTAAGA	TCCTAAGG	TCCTACAA	TCCTACAG	TCCTAAGA	Type IV (Ambiguous spacer)	0	0	0	0	0	1	1	1	3
GCTTAACC	ACGTAACA	GCGTAACC	ACTTAACA	ACTTAACC	GCGTAACA	ACGTAACC	GCTTAACA	Type IV (Ambiguous spacer)	1	0	1	0	0	0	0	1	3
GTCTATGC	AAATACGA	GAATACGC	ATCTATGA	ATCTATGC	GAATACGA	AAATACGC	GTCTATGA	Type IV (Ambiguous spacer)	1	1	1	0	0	1	0	1	5
GTTTACCC	CAATACCC	GAATACCC	CTTTACCC	CTTTACCC	GAATACCC	CAATACCC	GTTTACCC	Type IV (Ambiguous spacer)	1	1	1	0	0	0	0	0	3
AGTTATCC	GCATAATC	ACATAATC	GGTTATCC	GGTTATCC	ACATAATC	GCATAATC	AGTTATCC	Type IV (Ambiguous spacer)	1	1	1	0	0	1	1	0	5
GCCTACCC	CCTTAACC	GCTTAACC	CCCTACCC	CCCTACCC	GCTTAACC	CCTTAACC	GCCTACCC	Type IV (Ambiguous spacer)	1	0	1	0	0	1	0	0	3
TCGTAAGT	TCATACGA	TCATACGT	TCGTAAGA	TCGTAAGT	TCATACGA	TCATACGT	TCGTAAGA	Type IV (Ambiguous spacer)	0	0	1	0	0	1	0	1	3
GCCTACCC	TCATATCA	GCATATCC	TCCTACCA	TCCTACCC	GCATATCA	TCATATCC	GCCTACCA	Type IV (Ambiguous spacer)	1	0	1	0	0	1	0	1	4
GTTTACCA	CCCTAAGA	GCCTAAGA	CTTTACCA	CTTTACCA	GCCTAAGA	CCCTAAGA	GTTTACCA	Type IV (Ambiguous spacer)	1	1	1	0	0	1	1	0	5
ACTTAACC	ACCTAACA	ACCTAACC	ACTTAACA	ACTTAACC	ACCTAACA	ACCTAACC	ACTTAACA	Type IV (Ambiguous spacer)	0	0	1	0	0	0	0	1	2
TCTTAGGC	GCCTATTT	TCCTATTC	GCTTAGGT	GCTTAGGC	TCCTATTT	GCCTATTC	TCTTAGGT	Type IV (Ambiguous spacer)	1	0	1	0	0	1	1	1	5
TCGTATCC	GCCTGCCC	TCCTGCCC	GCGTATCC	GCGTATCC	TCCTGCCC	GCCTGCCC	TCGTATCC	Type IV (Ambiguous spacer)	1	0	1	0	1	1	0	0	4
ACCTACAC	GCGTACCC	ACGTACCC	GCCTACAC	GCCTACAC	ACGTACCC	GCGTACCC	ACCTACAC	Type IV (Ambiguous spacer)	1	0	1	0	0	0	1	0	3
ATCTAACC	GTCTACCG	ATCTACCC	GTCTAACG	GTCTAACC	ATCTACCG	GTCTACCC	ATCTAACG	Type IV (Ambiguous spacer)	1	0	0	0	0	1	0	1	3
CCCTACCA	GCCTAAAA	CCCTAAAA	GCCTACCA	GCCTACCA	CCCTAAAA	GCCTAAAA	CCCTACCA	Type IV (Ambiguous spacer)	1	0	0	0	0	1	1	0	3
GAGTACAC	TTCTACAT	GTCTACAC	TAGTACAT	TAGTACAC	GTCTACAT	TTCTACAC	GAGTACAT	Type IV (Ambiguous spacer)	1	1	1	0	0	0	0	1	4
ACGTACAC	CCATACGC	ACATACGC	CCGTACAC	CCGTACAC	ACATACGC	CCATACGC	ACGTACAC	Type IV (Ambiguous spacer)	1	0	1	0	0	0	1	0	3
GCGTAGAG	GTCTACCC	GTCTACCG	GCGTAGAC	GCGTAGAG	GTCTACCC	GTCTACCG	GCGTAGAC	Type IV (Ambiguous spacer)	0	1	1	0	0	1	1	1	5
TCCTACCC	GCTTACTT	TCTTACTC	GCCTACCT	GCCTACCC	TCTTACTT	GCTTACTC	TCCTACCT	Type IV (Ambiguous spacer)	1	0	1	0	0	0	1	1	4
CTTTACCC	CTCTACAA	CTCTACAC	CTTTACCA	CTTTACCC	CTCTACAA	CTCTACAC	CTTTACCA	Type IV (Ambiguous spacer)	0	0	1	0	0	0	1	1	3
CATTAGCC	GCGTACCA	CCGTACCC	GATTAGCA	GATTAGCC	CCGTACCA	GCGTACCC	CATTAGCA	Type IV (Ambiguous spacer)	1	1	1	0	0	1	0	1	5
CCCTAACC	AGCTAAAA	CGCTAAAC	ACCTAACA	ACCTAACC	CGCTAAAA	AGCTAAAC	CCCTAACA	Type IV (Ambiguous spacer)	1	1	0	0	0	0	1	1	4
TCCTAAAC	GCTTAAAA	TCTTAAAC	GCCTAAAA	GCCTAAAC	TCTTAAAA	GCTTAAAC	TCCTAAAA	Type IV (Ambiguous spacer)	1	0	1	0	0	0	0	1	3
TGATATGC	GCCTAACT	TCCTAACC	GGATATGT	GGATATGC	TCCTAACT	GCCTAACC	TGATATGT	Type IV (Ambiguous spacer)	1	1	1	0	0	1	1	1	6
GCCTACCC	ACCTAGCA	GCCTAGCC	ACCTACCA	ACCTACCC	GCCTAGCA	ACCTAGCC	GCCTACCA	Type IV (Ambiguous spacer)	1	0	0	0	0	1	0	1	3
AGATACCC	CCATACTT	ACATACTC	CGATACCT	CGATACCC	ACATACTT	CCATACTC	AGATACCT	Type IV (Ambiguous spacer)	1	1	0	0	0	0	1	1	4
ACTTATCT	CGCTACCC	AGCTACCT	CCTTATCC	CCTTATCT	AGCTACCC	CGCTACCT	ACTTATCC	Type IV (Ambiguous spacer)	1	1	1	0	0	1	0	1	5
ACCTAACC	TAATATCG	AAATATCC	TCCTAACG	TCCTAACC	AAATATCG	TAATATCC	ACCTAACG	Type IV (Ambiguous spacer)	1	1	1	0	0	1	0	1	5
AACTAGGG	CACTACGC	AACTACGG	CACTAGGC	CACTAGGG	AACTACGC	CACTACGG	AACTAGGC	Type IV (Ambiguous spacer)	1	0	0	0	0	1	0	1	3
AACTACCC	CCGTACCC	ACGTACCC	CACTACCC	CACTACCC	ACGTACCC	CCGTACCC	AACTACCC	Type IV (Ambiguous spacer)	1	1	1	0	0	0	0	0	3
ACCTACCA	AACTACCC	AACTACCA	ACCTACCC	ACCTACCA	AACTACCC	AACTACCA	ACCTACCC	Type IV (Ambiguous spacer)	0	1	0	0	0	0	0	1	2
GTCTAACC	GACTAAAT	GACTAAAC	GTCTAACT	GTCTAACC	GACTAAAT	GACTAAAC	GTCTAACT	Type IV (Ambiguous spacer)	0	1	0	0	0	0	1	1	3
GTCTACCC	GCCTACCA	GCCTACCC	GTCTACCA	GTCTACCC	GCCTACCA	GCCTACCC	GTCTACCA	Type IV (Ambiguous spacer)	0	1	0	0	0	0	0	1	2
CCCTAACC	ACCTACAC	CCCTACAC	ACCTAACC	ACCTAACC	CCCTACAC	ACCTACAC	CCCTAACC	Type IV (Ambiguous spacer)	1	0	0	0	0	1	1	0	3
ACCTACGC	CCCTACTA	ACCTACTC	CCCTACGA	CCCTACGC	ACCTACTA	CCCTACTC	ACCTACGA	Type IV (Ambiguous spacer)	1	0	0	0	0	0	1	1	3
ACTTACAT	GCCTACCA	ACCTACCT	GCTTACAA	GCTTACAT	ACCTACCA	GCCTACCT	ACTTACAA	Type IV (Ambiguous spacer)	1	0	1	0	0	0	1	1	4
GCCTACCC	CCGTAGCA	GCGTAGCC	CCCTACCA	CCCTACCC	GCGTAGCA	CCGTAGCC	GCCTACCA	Type IV (Ambiguous spacer)	1	0	1	0	0	1	0	1	4
CGCTAATG	CGCTAACA	CGCTAACG	CGCTAATA	CGCTAATG	CGCTAACA	CGCTAACG	CGCTAATA	Type IV (Ambiguous spacer)	0	0	0	0	0	0	1	1	2
TGCTATTT	ATCTAGCA	TTCTAGCT	AGCTATTA	AGCTATTT	TTCTAGCA	ATCTAGCT	TGCTATTA	Type IV (Ambiguous spacer)	1	1	0	0	0	1	1	1	5
CCCTACCC	AAATACAA	CAATACAC	ACCTACCA	ACCTACCC	CAATACAA	AAATACAC	CCCTACCA	Type IV (Ambiguous spacer)	1	1	1	0	0	0	1	1	5
TTATAGCT	CAATAGCC	TAATAGCT	CTATAGCC	CTATAGCT	TAATAGCC	CAATAGCT	TTATAGCC	Type IV (Ambiguous spacer)	1	1	0	0	0	0	0	1	3
TGCTACTC	GCCTACAC	TCCTACAC	GGCTACTC	GGCTACTC	TCCTACAC	GCCTACAC	TGCTACTC	Type IV (Ambiguous spacer)	1	1	0	0	0	0	1	0	3
GCCTAATG	GCCTAACT	GCCTAACG	GCCTAATT	GCCTAATG	GCCTAACT	GCCTAACG	GCCTAATT	Type IV (Ambiguous spacer)	0	0	0	0	0	0	1	1	2
TCCTACCC	CCTTACCC	TCTTACCC	CCCTACCC	CCCTACCC	TCTTACCC	CCTTACCC	TCCTACCC	Type IV (Ambiguous spacer)	1	0	1	0	0	0	0	0	2
ACCTACTC	GCCTACCA	ACCTACCC	GCCTACTA	GCCTACTC	ACCTACCA	GCCTACCC	ACCTACTA	Type IV (Ambiguous spacer)	1	0	0	0	0	0	1	1	3
TACTACGG	TACTACCC	TACTACCG	TACTACGC	TACTACGG	TACTACCC	TACTACCG	TACTACGC	Type IV (Ambiguous spacer)	0	0	0	0	0	0	1	1	2
TACTACCC	CACTACAA	TACTACAC	CACTACCA	CACTACCC	TACTACAA	CACTACAC	TACTACCA	Type IV (Ambiguous spacer)	1	0	0	0	0	0	1	1	3
GCTTACTG	GCGTATCC	GCGTATCG	GCTTACTC	GCTTACTG	GCGTATCC	GCGTATCG	GCTTACTC	Type IV (Ambiguous spacer)	0	0	1	0	0	1	1	1	4
GTCTAGCC	CGATACCC	GGATACCC	CTCTAGCC	CTCTAGCC	GGATACCC	CGATACCC	GTCTAGCC	Type IV (Ambiguous spacer)	1	1	1	0	0	1	0	0	4
GCGTAACC	CCGTACCC	GCGTACCC	CCGTAACC	CCGTAACC	GCGTACCC	CCGTACCC	GCGTAACC	Type IV (Ambiguous spacer)	1	0	0	0	0	1	0	0	2
TTCTACCC	CCCTACTC	TCCTACTC	CTCTACCC	CTCTACCC	TCCTACTC	CCCTACTC	TTCTACCC	Type IV (Ambiguous spacer)	1	1	0	0	0	0	1	0	3
ATATACCA	CAATAGCC	AAATAGCA	CTATACCC	CTATACCA	AAATAGCC	CAATAGCA	ATATACCC	Type IV (Ambiguous spacer)	1	1	0	0	0	1	0	1	4
ACGTACCC	CCGTACTC	ACGTACTC	CCGTACCC	CCGTACCC	ACGTACTC	CCGTACTC	ACGTACCC	Type IV (Ambiguous spacer)	1	0	0	0	0	0	1	0	2
ATCTACCC	CCGTACCA	ACGTACCC	CTCTACCA	CTCTACCC	ACGTACCA	CCGTACCC	ATCTACCA	Type IV (Ambiguous spacer)	1	1	1	0	0	0	0	1	4
ACTTACCC	GCATACAA	ACATACAC	GCTTACCA	GCTTACCC	ACATACAA	GCATACAC	ACTTACCA	Type IV (Ambiguous spacer)	1	0	1	0	0	0	1	1	4
CGATATAC	GGATAAAC	CGATAAAC	GGATATAC	GGATATAC	CGATAAAC	GGATAAAC	CGATATAC	Type IV (Ambiguous spacer)	1	0	0	0	0	1	0	0	2
GCCTACAA	ACCTATAA	GCCTATAA	ACCTACAA	ACCTACAA	GCCTATAA	ACCTATAA	GCCTACAA	Type IV (Ambiguous spacer)	1	0	0	0	0	1	0	0	2
CCATAGCC	AAGTATCC	CAGTATCC	ACATAGCC	ACATAGCC	CAGTATCC	AAGTATCC	CCATAGCC	Type IV (Ambiguous spacer)	1	1	1	0	0	1	0	0	4
ACTTACCT	ACTTACAA	ACTTACAT	ACTTACCA	ACTTACCT	ACTTACAA	ACTTACAT	ACTTACCA	Type IV (Ambiguous spacer)	0	0	0	0	0	0	1	1	2
ATTTACGC	CGCTAGTG	AGCTAGTC	CTTTACGG	CTTTACGC	AGCTAGTG	CGCTAGTC	ATTTACGG	Type IV (Ambiguous spacer)	1	1	1	0	0	1	1	1	6
CCCTACAA	TCCTAATC	CCCTAATA	TCCTACAC	TCCTACAA	CCCTAATC	TCCTAATA	CCCTACAC	Type IV (Ambiguous spacer)	1	0	0	0	0	1	1	1	4
CATTACCC	GCCTACAC	CCCTACAC	GATTACCC	GATTACCC	CCCTACAC	GCCTACAC	CATTACCC	Type IV (Ambiguous spacer)	1	1	1	0	0	0	1	0	4
TCATATAA	CCATACAA	TCATACAA	CCATATAA	CCATATAA	TCATACAA	CCATACAA	TCATATAA	Type IV (Ambiguous spacer)	1	0	0	0	0	1	0	0	2
CTATAGCC	AGCTACCA	CGCTACCC	ATATAGCA	ATATAGCC	CGCTACCA	AGCTACCC	CTATAGCA	Type IV (Ambiguous spacer)	1	1	1	0	0	1	0	1	5
AACTACAC	ACCTACCA	ACCTACCC	AACTACAA	AACTACAC	ACCTACCA	ACCTACCC	AACTACAA	Type IV (Ambiguous spacer)	0	1	0	0	0	0	1	1	3
TCCTAACC	CGCTACCA	TGCTACCC	CCCTAACA	CCCTAACC	TGCTACCA	CGCTACCC	TCCTAACA	Type IV (Ambiguous spacer)	1	1	0	0	0	1	0	1	4
GCCTACTA	CCCTACAC	GCCTACAA	CCCTACTC	CCCTACTA	GCCTACAC	CCCTACAA	GCCTACTC	Type IV (Ambiguous spacer)	1	0	0	0	0	0	1	1	3
GCCTAGCC	CCATACCA	GCATACCC	CCCTAGCA	CCCTAGCC	GCATACCA	CCATACCC	GCCTAGCA	Type IV (Ambiguous spacer)	1	0	1	0	0	1	0	1	4
GCCTACCG	CCCTACGT	GCCTACGG	CCCTACCT	CCCTACCG	GCCTACGT	CCCTACGG	GCCTACCT	Type IV (Ambiguous spacer)	1	0	0	0	0	0	1	1	3
ATCTACGC	GAATACGA	AAATACGC	GTCTACGA	GTCTACGC	AAATACGA	GAATACGC	ATCTACGA	Type IV (Ambiguous spacer)	1	1	1	0	0	0	0	1	4
GATTACTC	CGGTACAC	GGGTACAC	CATTACTC	CATTACTC	GGGTACAC	CGGTACAC	GATTACTC	Type IV (Ambiguous spacer)	1	1	1	0	0	0	1	0	4
GATTACCA	CACTACCA	GACTACCA	CATTACCA	CATTACCA	GACTACCA	CACTACCA	GATTACCA	Type IV (Ambiguous spacer)	1	0	1	0	0	0	0	0	2
ATATATTC	GCCTAAGC	ACCTAAGC	GTATATTC	GTATATTC	ACCTAAGC	GCCTAAGC	ATATATTC	Type IV (Ambiguous spacer)	1	1	1	0	0	1	1	0	5
GCCTACTC	CCCTAGCC	GCCTAGCC	CCCTACTC	CCCTACTC	GCCTAGCC	CCCTAGCC	GCCTACTC	Type IV (Ambiguous spacer)	1	0	0	0	0	1	1	0	3
GCGTACCC	TCTTACAC	GCTTACAC	TCGTACCC	TCGTACCC	GCTTACAC	TCTTACAC	GCGTACCC	Type IV (Ambiguous spacer)	1	0	1	0	0	0	1	0	3
GCCTACCC	AGCTAACT	GGCTAACC	ACCTACCT	ACCTACCC	GGCTAACT	AGCTAACC	GCCTACCT	Type IV (Ambiguous spacer)	1	1	0	0	0	1	0	1	4
ACATACCC	GAATACGA	AAATACGC	GCATACCA	GCATACCC	AAATACGA	GAATACGC	ACATACCA	Type IV (Ambiguous spacer)	1	1	0	0	0	0	1	1	4
GCATACTG	CAGTACTC	GAGTACTG	CCATACTC	CCATACTG	GAGTACTC	CAGTACTG	GCATACTC	Type IV (Ambiguous spacer)	1	1	1	0	0	0	0	1	4
GCGTACCC	TCTTAGAA	GCTTAGAC	TCGTACCA	TCGTACCC	GCTTAGAA	TCTTAGAC	GCGTACCA	Type IV (Ambiguous spacer)	1	0	1	0	0	1	1	1	5
GACTACGC	GCCTAGCG	GCCTAGCC	GACTACGG	GACTACGC	GCCTAGCG	GCCTAGCC	GACTACGG	Type IV (Ambiguous spacer)	0	1	0	0	0	1	1	1	4
TCTTACTG	ACTTATCC	TCTTATCG	ACTTACTC	ACTTACTG	TCTTATCC	ACTTATCG	TCTTACTC	Type IV (Ambiguous spacer)	1	0	0	0	0	1	1	1	4
TGGTAGGA	CTCTACCT	TTCTACCA	CGGTAGGT	CGGTAGGA	TTCTACCT	CTCTACCA	TGGTAGGT	Type IV (Ambiguous spacer)	1	1	1	0	0	1	1	1	6
TTGTACCC	CACTACAT	TACTACAC	CTGTACCT	CTGTACCC	TACTACAT	CACTACAC	TTGTACCT	Type IV (Ambiguous spacer)	1	1	1	0	0	0	1	1	5
ATTTACCC	CGGTACCC	AGGTACCC	CTTTACCC	CTTTACCC	AGGTACCC	CGGTACCC	ATTTACCC	Type IV (Ambiguous spacer)	1	1	1	0	0	0	0	0	3
GCCTAGAA	CCCTACAC	GCCTACAA	CCCTAGAC	CCCTAGAA	GCCTACAC	CCCTACAA	GCCTAGAC	Type IV (Ambiguous spacer)	1	0	0	0	0	1	0	1	3
TCCTATCT	CCCTATAC	TCCTATAT	CCCTATCC	CCCTATCT	TCCTATAC	CCCTATAT	TCCTATCC	Type IV (Ambiguous spacer)	1	0	0	0	0	0	1	1	3
GGCTACCC	TGCTAACA	GGCTAACC	TGCTACCA	TGCTACCC	GGCTAACA	TGCTAACC	GGCTACCA	Type IV (Ambiguous spacer)	1	0	0	0	0	1	0	1	3
CCGTACCC	GGATAGCA	CGATAGCC	GCGTACCA	GCGTACCC	CGATAGCA	GGATAGCC	CCGTACCA	Type IV (Ambiguous spacer)	1	1	1	0	0	1	0	1	5
GTCTACCC	CCCTACTC	GCCTACTC	CTCTACCC	CTCTACCC	GCCTACTC	CCCTACTC	GTCTACCC	Type IV (Ambiguous spacer)	1	1	0	0	0	0	1	0	3
ACCTAACC	TTATACCA	ATATACCC	TCCTAACA	TCCTAACC	ATATACCA	TTATACCC	ACCTAACA	Type IV (Ambiguous spacer)	1	1	1	0	0	1	0	1	5
ACCTACCC	GGGTACCC	AGGTACCC	GCCTACCC	GCCTACCC	AGGTACCC	GGGTACCC	ACCTACCC	Type IV (Ambiguous spacer)	1	1	1	0	0	0	0	0	3
ATTTACCC	CTTTACAC	ATTTACAC	CTTTACCC	CTTTACCC	ATTTACAC	CTTTACAC	ATTTACCC	Type IV (Ambiguous spacer)	1	0	0	0	0	0	1	0	2
GACTACAC	GCGTACCT	GCGTACCC	GACTACAT	GACTACAC	GCGTACCT	GCGTACCC	GACTACAT	Type IV (Ambiguous spacer)	0	1	1	0	0	0	1	1	4
TCCTACTG	ATCTACCA	TTCTACCG	ACCTACTA	ACCTACTG	TTCTACCA	ATCTACCG	TCCTACTA	Type IV (Ambiguous spacer)	1	1	0	0	0	0	1	1	4
TCATACCC	GTTTACTC	TTTTACTC	GCATACCC	GCATACCC	TTTTACTC	GTTTACTC	TCATACCC	Type IV (Ambiguous spacer)	1	1	1	0	0	0	1	0	4
TCTTACAC	CCTTATAC	TCTTATAC	CCTTACAC	CCTTACAC	TCTTATAC	CCTTATAC	TCTTACAC	Type IV (Ambiguous spacer)	1	0	0	0	0	1	0	0	2
TCTTACCC	CGCTACCC	TGCTACCC	CCTTACCC	CCTTACCC	TGCTACCC	CGCTACCC	TCTTACCC	Type IV (Ambiguous spacer)	1	1	1	0	0	0	0	0	3
TCCTAGAC	GCCTAATA	TCCTAATC	GCCTAGAA	GCCTAGAC	TCCTAATA	GCCTAATC	TCCTAGAA	Type IV (Ambiguous spacer)	1	0	0	0	0	1	1	1	4
TCATACAC	CCCTATAC	TCCTATAC	CCATACAC	CCATACAC	TCCTATAC	CCCTATAC	TCATACAC	Type IV (Ambiguous spacer)	1	0	1	0	0	1	0	0	3
GCCTAACA	CCATAACC	GCATAACA	CCCTAACC	CCCTAACA	GCATAACC	CCATAACA	GCCTAACC	Type IV (Ambiguous spacer)	1	0	1	0	0	0	0	1	3
GTTTACCA	AAATACCA	GAATACCA	ATTTACCA	ATTTACCA	GAATACCA	AAATACCA	GTTTACCA	Type IV (Ambiguous spacer)	1	1	1	0	0	0	0	0	3
ATCTACTC	CAGTACGA	AAGTACGC	CTCTACTA	CTCTACTC	AAGTACGA	CAGTACGC	ATCTACTA	Type IV (Ambiguous spacer)	1	1	1	0	0	0	1	1	5
GCGTATTA	TCATAATC	GCATAATA	TCGTATTC	TCGTATTA	GCATAATC	TCATAATA	GCGTATTC	Type IV (Ambiguous spacer)	1	0	1	0	0	1	0	1	4
TCGTACCC	GCCTACAA	TCCTACAC	GCGTACCA	GCGTACCC	TCCTACAA	GCCTACAC	TCGTACCA	Type IV (Ambiguous spacer)	1	0	1	0	0	0	1	1	4
TACTACCC	GCCTACTA	TCCTACTC	GACTACCA	GACTACCC	TCCTACTA	GCCTACTC	TACTACCA	Type IV (Ambiguous spacer)	1	1	0	0	0	0	1	1	4
ACCTAGCC	CCCTACAC	ACCTACAC	CCCTAGCC	CCCTAGCC	ACCTACAC	CCCTACAC	ACCTAGCC	Type IV (Ambiguous spacer)	1	0	0	0	0	1	1	0	3
AATTAGAC	CTTTACCA	ATTTACCC	CATTAGAA	CATTAGAC	ATTTACCA	CTTTACCC	AATTAGAA	Type IV (Ambiguous spacer)	1	1	0	0	0	1	1	1	5
CCCTACCG	AAATACCA	CAATACCG	ACCTACCA	ACCTACCG	CAATACCA	AAATACCG	CCCTACCA	Type IV (Ambiguous spacer)	1	1	1	0	0	0	0	1	4
GTTTATCC	CACTACAA	GACTACAC	CTTTATCA	CTTTATCC	GACTACAA	CACTACAC	GTTTATCA	Type IV (Ambiguous spacer)	1	1	1	0	0	1	1	1	6
ACCTACGC	CTTTACAA	ATTTACAC	CCCTACGA	CCCTACGC	ATTTACAA	CTTTACAC	ACCTACGA	Type IV (Ambiguous spacer)	1	1	1	0	0	0	1	1	5
GCATACCA	CACTAACC	GACTAACA	CCATACCC	CCATACCA	GACTAACC	CACTAACA	GCATACCC	Type IV (Ambiguous spacer)	1	1	1	0	0	1	0	1	5
CATTAACC	GACTACCC	CACTACCC	GATTAACC	GATTAACC	CACTACCC	GACTACCC	CATTAACC	Type IV (Ambiguous spacer)	1	0	1	0	0	1	0	0	3
GCCTACAC	AGCTACCC	GGCTACCC	ACCTACAC	ACCTACAC	GGCTACCC	AGCTACCC	GCCTACAC	Type IV (Ambiguous spacer)	1	1	0	0	0	0	1	0	3
AATTACAC	TCCTACCC	ACCTACCC	TATTACAC	TATTACAC	ACCTACCC	TCCTACCC	AATTACAC	Type IV (Ambiguous spacer)	1	1	1	0	0	0	1	0	4
CCCTACCC	ACGTACCC	CCGTACCC	ACCTACCC	ACCTACCC	CCGTACCC	ACGTACCC	CCCTACCC	Type IV (Ambiguous spacer)	1	0	1	0	0	0	0	0	2
GGCTAGCC	GCATACCA	GCATACCC	GGCTAGCA	GGCTAGCC	GCATACCA	GCATACCC	GGCTAGCA	Type IV (Ambiguous spacer)	0	1	1	0	0	1	0	1	4
CTTTAGAC	GTGTAAGT	CTGTAAGC	GTTTAGAT	GTTTAGAC	CTGTAAGT	GTGTAAGC	CTTTAGAT	Type IV (Ambiguous spacer)	1	0	1	0	0	1	1	1	5
GTTTACCC	TCCTACCA	GCCTACCC	TTTTACCA	TTTTACCC	GCCTACCA	TCCTACCC	GTTTACCA	Type IV (Ambiguous spacer)	1	1	1	0	0	0	0	1	4
AGCTATCC	CCCTACCG	ACCTACCC	CGCTATCG	CGCTATCC	ACCTACCG	CCCTACCC	AGCTATCG	Type IV (Ambiguous spacer)	1	1	0	0	0	1	0	1	4
ACCTAACC	CCCTACTA	ACCTACTC	CCCTAACA	CCCTAACC	ACCTACTA	CCCTACTC	ACCTAACA	Type IV (Ambiguous spacer)	1	0	0	0	0	1	1	1	4
GCCTACCG	TCATAACC	GCATAACG	TCCTACCC	TCCTACCG	GCATAACC	TCATAACG	GCCTACCC	Type IV (Ambiguous spacer)	1	0	1	0	0	1	0	1	4
GAGTACCC	CCCTACCA	GCCTACCC	CAGTACCA	CAGTACCC	GCCTACCA	CCCTACCC	GAGTACCA	Type IV (Ambiguous spacer)	1	1	1	0	0	0	0	1	4
AAGTACCC	CACTACCA	AACTACCC	CAGTACCA	CAGTACCC	AACTACCA	CACTACCC	AAGTACCA	Type IV (Ambiguous spacer)	1	0	1	0	0	0	0	1	3
ACTTACCA	CTATATCT	ATATATCA	CCTTACCT	CCTTACCA	ATATATCT	CTATATCA	ACTTACCT	Type IV (Ambiguous spacer)	1	1	1	0	0	1	0	1	5
TCCTAAGC	ACATATTA	TCATATTC	ACCTAAGA	ACCTAAGC	TCATATTA	ACATATTC	TCCTAAGA	Type IV (Ambiguous spacer)	1	0	1	0	0	1	1	1	5
GTCTACAC	TCGTACCA	GCGTACCC	TTCTACAA	TTCTACAC	GCGTACCA	TCGTACCC	GTCTACAA	Type IV (Ambiguous spacer)	1	1	1	0	0	0	1	1	5
CTCTAGCC	TTCTATCG	CTCTATCC	TTCTAGCG	TTCTAGCC	CTCTATCG	TTCTATCC	CTCTAGCG	Type IV (Ambiguous spacer)	1	0	0	0	0	1	0	1	3
ATGTACGT	CCCTACCA	ACCTACCT	CTGTACGA	CTGTACGT	ACCTACCA	CCCTACCT	ATGTACGA	Type IV (Ambiguous spacer)	1	1	1	0	0	0	1	1	5
ACCTACGC	GTCTAAGC	ATCTAAGC	GCCTACGC	GCCTACGC	ATCTAAGC	GTCTAAGC	ACCTACGC	Type IV (Ambiguous spacer)	1	1	0	0	0	1	0	0	3
AACTACAC	CCCTAAGC	ACCTAAGC	CACTACAC	CACTACAC	ACCTAAGC	CCCTAAGC	AACTACAC	Type IV (Ambiguous spacer)	1	1	0	0	0	1	1	0	4
GAATACCC	ACATACAC	GCATACAC	AAATACCC	AAATACCC	GCATACAC	ACATACAC	GAATACCC	Type IV (Ambiguous spacer)	1	1	0	0	0	0	1	0	3
CCCTAAAC	GCCTATTC	CCCTATTC	GCCTAAAC	GCCTAAAC	CCCTATTC	GCCTATTC	CCCTAAAC	Type IV (Ambiguous spacer)	1	0	0	0	0	1	1	0	3
CCCTAAAC	GCATAAAC	CCATAAAC	GCCTAAAC	GCCTAAAC	CCATAAAC	GCATAAAC	CCCTAAAC	Type IV (Ambiguous spacer)	1	0	1	0	0	0	0	0	2
GCCTAACG	CCCTACCA	GCCTACCG	CCCTAACA	CCCTAACG	GCCTACCA	CCCTACCG	GCCTAACA	Type IV (Ambiguous spacer)	1	0	0	0	0	1	0	1	3
CGCTACTA	TCCTAGAC	CCCTAGAA	TGCTACTC	TGCTACTA	CCCTAGAC	TCCTAGAA	CGCTACTC	Type IV (Ambiguous spacer)	1	1	0	0	0	1	1	1	5
GCCTACAT	GCCTATAA	GCCTATAT	GCCTACAA	GCCTACAT	GCCTATAA	GCCTATAT	GCCTACAA	Type IV (Ambiguous spacer)	0	0	0	0	0	1	0	1	2
TCCTACCC	CCGTACCA	TCGTACCC	CCCTACCA	CCCTACCC	TCGTACCA	CCGTACCC	TCCTACCA	Type IV (Ambiguous spacer)	1	0	1	0	0	0	0	1	3
TACTATGT	CCATACAC	TCATACAT	CACTATGC	CACTATGT	TCATACAC	CCATACAT	TACTATGC	Type IV (Ambiguous spacer)	1	1	1	0	0	1	1	1	6
GCCTACCG	CCATACGA	GCATACGG	CCCTACCA	CCCTACCG	GCATACGA	CCATACGG	GCCTACCA	Type IV (Ambiguous spacer)	1	0	1	0	0	0	1	1	4
GCCTAGAG	CCCTACGC	GCCTACGG	CCCTAGAC	CCCTAGAG	GCCTACGC	CCCTACGG	GCCTAGAC	Type IV (Ambiguous spacer)	1	0	0	0	0	1	1	1	4
GCATATAA	GCCTAGCG	GCCTAGCA	GCATATAG	GCATATAA	GCCTAGCG	GCCTAGCA	GCATATAG	Type IV (Ambiguous spacer)	0	0	1	0	0	1	1	1	4
TCATACGC	CGGTACAA	TGGTACAC	CCATACGA	CCATACGC	TGGTACAA	CGGTACAC	TCATACGA	Type IV (Ambiguous spacer)	1	1	1	0	0	0	1	1	5
GGCTACAC	TCCTACCC	GCCTACCC	TGCTACAC	TGCTACAC	GCCTACCC	TCCTACCC	GGCTACAC	Type IV (Ambiguous spacer)	1	1	0	0	0	0	1	0	3
CACTACAT	ACGTACAC	CCGTACAT	AACTACAC	AACTACAT	CCGTACAC	ACGTACAT	CACTACAC	Type IV (Ambiguous spacer)	1	1	1	0	0	0	0	1	4
ATATACGC	GCCTACAA	ACCTACAC	GTATACGA	GTATACGC	ACCTACAA	GCCTACAC	ATATACGA	Type IV (Ambiguous spacer)	1	1	1	0	0	0	1	1	5
GTTTACAC	ATCTACAC	GTCTACAC	ATTTACAC	ATTTACAC	GTCTACAC	ATCTACAC	GTTTACAC	Type IV (Ambiguous spacer)	1	0	1	0	0	0	0	0	2
ACCTACGC	CCCTACAC	ACCTACAC	CCCTACGC	CCCTACGC	ACCTACAC	CCCTACAC	ACCTACGC	Type IV (Ambiguous spacer)	1	0	0	0	0	0	1	0	2
GACTACCT	GCCTACCC	GCCTACCT	GACTACCC	GACTACCT	GCCTACCC	GCCTACCT	GACTACCC	Type IV (Ambiguous spacer)	0	1	0	0	0	0	0	1	2
GCCTACAC	TCCTATCC	GCCTATCC	TCCTACAC	TCCTACAC	GCCTATCC	TCCTATCC	GCCTACAC	Type IV (Ambiguous spacer)	1	0	0	0	0	1	1	0	3
AGCTACCT	CAATAACC	AAATAACT	CGCTACCC	CGCTACCT	AAATAACC	CAATAACT	AGCTACCC	Type IV (Ambiguous spacer)	1	1	1	0	0	1	0	1	5
GCTTACCG	GCCTACCC	GCCTACCG	GCTTACCC	GCTTACCG	GCCTACCC	GCCTACCG	GCTTACCC	Type IV (Ambiguous spacer)	0	0	1	0	0	0	0	1	2
ACGTACTG	GCCTACCA	ACCTACCG	GCGTACTA	GCGTACTG	ACCTACCA	GCCTACCG	ACGTACTA	Type IV (Ambiguous spacer)	1	0	1	0	0	0	1	1	4
TCCTACCA	CCATAACC	TCATAACA	CCCTACCC	CCCTACCA	TCATAACC	CCATAACA	TCCTACCC	Type IV (Ambiguous spacer)	1	0	1	0	0	1	0	1	4
AGATACAT	GCCTAATC	ACCTAATT	GGATACAC	GGATACAT	ACCTAATC	GCCTAATT	AGATACAC	Type IV (Ambiguous spacer)	1	1	1	0	0	1	1	1	6
GACTAACT	GCATACAC	GCATACAT	GACTAACC	GACTAACT	GCATACAC	GCATACAT	GACTAACC	Type IV (Ambiguous spacer)	0	1	1	0	0	1	1	1	5
ACCTACCC	CGCTAGCC	AGCTAGCC	CCCTACCC	CCCTACCC	AGCTAGCC	CGCTAGCC	ACCTACCC	Type IV (Ambiguous spacer)	1	1	0	0	0	1	0	0	3
CGCTACCC	GCGTAAAA	CCGTAAAC	GGCTACCA	GGCTACCC	CCGTAAAA	GCGTAAAC	CGCTACCA	Type IV (Ambiguous spacer)	1	1	1	0	0	1	1	1	6
TCATACAC	CCCTACCC	TCCTACCC	CCATACAC	CCATACAC	TCCTACCC	CCCTACCC	TCATACAC	Type IV (Ambiguous spacer)	1	0	1	0	0	0	1	0	3
ATATACGC	CCATACCA	ACATACCC	CTATACGA	CTATACGC	ACATACCA	CCATACCC	ATATACGA	Type IV (Ambiguous spacer)	1	1	0	0	0	0	1	1	4
GAATACCC	TCCTAGCT	GCCTAGCC	TAATACCT	TAATACCC	GCCTAGCT	TCCTAGCC	GAATACCT	Type IV (Ambiguous spacer)	1	1	1	0	0	1	0	1	5
GTTTACCT	TCGTACCC	GCGTACCT	TTTTACCC	TTTTACCT	GCGTACCC	TCGTACCT	GTTTACCC	Type IV (Ambiguous spacer)	1	1	1	0	0	0	0	1	4
ACCTACGA	GCCTACAA	ACCTACAA	GCCTACGA	GCCTACGA	ACCTACAA	GCCTACAA	ACCTACGA	Type IV (Ambiguous spacer)	1	0	0	0	0	0	1	0	2
CCCTACCA	CCCTACGC	CCCTACGA	CCCTACCC	CCCTACCA	CCCTACGC	CCCTACGA	CCCTACCC	Type IV (Ambiguous spacer)	0	0	0	0	0	0	1	1	2
TCCTAACA	ACCTATCC	TCCTATCA	ACCTAACC	ACCTAACA	TCCTATCC	ACCTATCA	TCCTAACC	Type IV (Ambiguous spacer)	1	0	0	0	0	1	0	1	3
AACTACTC	CCCTACCA	ACCTACCC	CACTACTA	CACTACTC	ACCTACCA	CCCTACCC	AACTACTA	Type IV (Ambiguous spacer)	1	1	0	0	0	0	1	1	4
ATCTACCC	CACTACCA	AACTACCC	CTCTACCA	CTCTACCC	AACTACCA	CACTACCC	ATCTACCA	Type IV (Ambiguous spacer)	1	1	0	0	0	0	0	1	3
GCCTACCC	GGCTACAA	GGCTACAC	GCCTACCA	GCCTACCC	GGCTACAA	GGCTACAC	GCCTACCA	Type IV (Ambiguous spacer)	0	1	0	0	0	0	1	1	3
ACCTAGCG	GCATACCA	ACATACCG	GCCTAGCA	GCCTAGCG	ACATACCA	GCATACCG	ACCTAGCA	Type IV (Ambiguous spacer)	1	0	1	0	0	1	0	1	4
ATATACAC	GGATACTA	AGATACTC	GTATACAA	GTATACAC	AGATACTA	GGATACTC	ATATACAA	Type IV (Ambiguous spacer)	1	1	0	0	0	0	1	1	4
TACTACGA	AGCTACAC	TGCTACAA	AACTACGC	AACTACGA	TGCTACAC	AGCTACAA	TACTACGC	Type IV (Ambiguous spacer)	1	1	0	0	0	0	1	1	4
ACTTACAA	CCCTACAT	ACCTACAA	CCTTACAT	CCTTACAA	ACCTACAT	CCCTACAA	ACTTACAT	Type IV (Ambiguous spacer)	1	0	1	0	0	0	0	1	3
GCCTACCA	TCCTATTC	GCCTATTA	TCCTACCC	TCCTACCA	GCCTATTC	TCCTATTA	GCCTACCC	Type IV (Ambiguous spacer)	1	0	0	0	0	1	1	1	4
TACTACCA	CCCTAACA	TCCTAACA	CACTACCA	CACTACCA	TCCTAACA	CCCTAACA	TACTACCA	Type IV (Ambiguous spacer)	1	1	0	0	0	1	0	0	3
GTTTACGC	CCCTAACC	GCCTAACC	CTTTACGC	CTTTACGC	GCCTAACC	CCCTAACC	GTTTACGC	Type IV (Ambiguous spacer)	1	1	1	0	0	1	1	0	5
ATTTATCC	CGCTATAC	AGCTATAC	CTTTATCC	CTTTATCC	AGCTATAC	CGCTATAC	ATTTATCC	Type IV (Ambiguous spacer)	1	1	1	0	0	0	1	0	4
TCGTATAG	GCATACCC	TCATACCG	GCGTATAC	GCGTATAG	TCATACCC	GCATACCG	TCGTATAC	Type IV (Ambiguous spacer)	1	0	1	0	0	1	1	1	5
GCATACAA	GTATACAC	GTATACAA	GCATACAC	GCATACAA	GTATACAC	GTATACAA	GCATACAC	Type IV (Ambiguous spacer)	0	1	0	0	0	0	0	1	2
TCCTACTC	GCCTACCC	TCCTACCC	GCCTACTC	GCCTACTC	TCCTACCC	GCCTACCC	TCCTACTC	Type IV (Ambiguous spacer)	1	0	0	0	0	0	1	0	2
AGTTATCC	CTGTACCC	ATGTACCC	CGTTATCC	CGTTATCC	ATGTACCC	CTGTACCC	AGTTATCC	Type IV (Ambiguous spacer)	1	1	1	0	0	1	0	0	4
AGCTACAC	GCCTACAA	ACCTACAC	GGCTACAA	GGCTACAC	ACCTACAA	GCCTACAC	AGCTACAA	Type IV (Ambiguous spacer)	1	1	0	0	0	0	0	1	3
ACTTACAC	CCGTACCC	ACGTACCC	CCTTACAC	CCTTACAC	ACGTACCC	CCGTACCC	ACTTACAC	Type IV (Ambiguous spacer)	1	0	1	0	0	0	1	0	3
TACTACCC	TCCTACCA	TCCTACCC	TACTACCA	TACTACCC	TCCTACCA	TCCTACCC	TACTACCA	Type IV (Ambiguous spacer)	0	1	0	0	0	0	0	1	2
TCCTACCA	GCCTACAC	TCCTACAA	GCCTACCC	GCCTACCA	TCCTACAC	GCCTACAA	TCCTACCC	Type IV (Ambiguous spacer)	1	0	0	0	0	0	1	1	3
TTCTACAA	CCCTACTA	TCCTACTA	CTCTACAA	CTCTACAA	TCCTACTA	CCCTACTA	TTCTACAA	Type IV (Ambiguous spacer)	1	1	0	0	0	0	1	0	3
GTCTACCC	CGCTACAA	GGCTACAC	CTCTACCA	CTCTACCC	GGCTACAA	CGCTACAC	GTCTACCA	Type IV (Ambiguous spacer)	1	1	0	0	0	0	1	1	4
ACATACGC	CCATACCC	ACATACCC	CCATACGC	CCATACGC	ACATACCC	CCATACCC	ACATACGC	Type IV (Ambiguous spacer)	1	0	0	0	0	0	1	0	2
TCCTACCA	CAATACAA	TAATACAA	CCCTACCA	CCCTACCA	TAATACAA	CAATACAA	TCCTACCA	Type IV (Ambiguous spacer)	1	1	1	0	0	0	1	0	4
TCCTACAT	GACTACAA	TACTACAT	GCCTACAA	GCCTACAT	TACTACAA	GACTACAT	TCCTACAA	Type IV (Ambiguous spacer)	1	1	0	0	0	0	0	1	3
GCATATCC	GCCTAACA	GCCTAACC	GCATATCA	GCATATCC	GCCTAACA	GCCTAACC	GCATATCA	Type IV (Ambiguous spacer)	0	0	1	0	0	1	0	1	3
GCTTACCC	TCCTACCC	GCCTACCC	TCTTACCC	TCTTACCC	GCCTACCC	TCCTACCC	GCTTACCC	Type IV (Ambiguous spacer)	1	0	1	0	0	0	0	0	2
GCTTACCC	CACTACCC	GACTACCC	CCTTACCC	CCTTACCC	GACTACCC	CACTACCC	GCTTACCC	Type IV (Ambiguous spacer)	1	1	1	0	0	0	0	0	3
AACTACCC	TTCTACCT	ATCTACCC	TACTACCT	TACTACCC	ATCTACCT	TTCTACCC	AACTACCT	Type IV (Ambiguous spacer)	1	1	0	0	0	0	0	1	3
GCCTACCA	TCGTACCA	GCGTACCA	TCCTACCA	TCCTACCA	GCGTACCA	TCGTACCA	GCCTACCA	Type IV (Ambiguous spacer)	1	0	1	0	0	0	0	0	2
GACTACAC	CCCTACAC	GCCTACAC	CACTACAC	CACTACAC	GCCTACAC	CCCTACAC	GACTACAC	Type IV (Ambiguous spacer)	1	1	0	0	0	0	0	0	2
GCTTAGAG	CCGTACCA	GCGTACCG	CCTTAGAA	CCTTAGAG	GCGTACCA	CCGTACCG	GCTTAGAA	Type IV (Ambiguous spacer)	1	0	1	0	0	1	1	1	5
GATTACCC	CCATACCA	GCATACCC	CATTACCA	CATTACCC	GCATACCA	CCATACCC	GATTACCA	Type IV (Ambiguous spacer)	1	1	1	0	0	0	0	1	4
CACTACCT	TTCTATCC	CTCTATCT	TACTACCC	TACTACCT	CTCTATCC	TTCTATCT	CACTACCC	Type IV (Ambiguous spacer)	1	1	0	0	0	1	0	1	4
ACGTACCT	CCCTACCA	ACCTACCT	CCGTACCA	CCGTACCT	ACCTACCA	CCCTACCT	ACGTACCA	Type IV (Ambiguous spacer)	1	0	1	0	0	0	0	1	3
ACCTACGC	CATTACCC	AATTACCC	CCCTACGC	CCCTACGC	AATTACCC	CATTACCC	ACCTACGC	Type IV (Ambiguous spacer)	1	1	1	0	0	0	1	0	4
GCCTACAT	TACTACAT	GACTACAT	TCCTACAT	TCCTACAT	GACTACAT	TACTACAT	GCCTACAT	Type IV (Ambiguous spacer)	1	1	0	0	0	0	0	0	2
GCGTAACC	CCCTACCA	GCCTACCC	CCGTAACA	CCGTAACC	GCCTACCA	CCCTACCC	GCGTAACA	Type IV (Ambiguous spacer)	1	0	1	0	0	1	0	1	4
GCTTACCC	CCATACTC	GCATACTC	CCTTACCC	CCTTACCC	GCATACTC	CCATACTC	GCTTACCC	Type IV (Ambiguous spacer)	1	0	1	0	0	0	1	0	3
CTTTACCC	CCCTACAA	CCCTACAC	CTTTACCA	CTTTACCC	CCCTACAA	CCCTACAC	CTTTACCA	Type IV (Ambiguous spacer)	0	1	1	0	0	0	1	1	4
ATCTACCC	CACTACTC	AACTACTC	CTCTACCC	CTCTACCC	AACTACTC	CACTACTC	ATCTACCC	Type IV (Ambiguous spacer)	1	1	0	0	0	0	1	0	3
ACCTAGCC	GCATAATC	ACATAATC	GCCTAGCC	GCCTAGCC	ACATAATC	GCATAATC	ACCTAGCC	Type IV (Ambiguous spacer)	1	0	1	0	0	1	1	0	4
AGTTACCC	CGCTACCA	AGCTACCC	CGTTACCA	CGTTACCC	AGCTACCA	CGCTACCC	AGTTACCA	Type IV (Ambiguous spacer)	1	0	1	0	0	0	0	1	3
GACTACCC	CGCTACAC	GGCTACAC	CACTACCC	CACTACCC	GGCTACAC	CGCTACAC	GACTACCC	Type IV (Ambiguous spacer)	1	1	0	0	0	0	1	0	3
GTCTACCC	TCGTACCC	GCGTACCC	TTCTACCC	TTCTACCC	GCGTACCC	TCGTACCC	GTCTACCC	Type IV (Ambiguous spacer)	1	1	1	0	0	0	0	0	3
ACATACCC	GATTACCC	AATTACCC	GCATACCC	GCATACCC	AATTACCC	GATTACCC	ACATACCC	Type IV (Ambiguous spacer)	1	1	1	0	0	0	0	0	3
CCATATCA	ACCTACTC	CCCTACTA	ACATATCC	ACATATCA	CCCTACTC	ACCTACTA	CCATATCC	Type IV (Ambiguous spacer)	1	0	1	0	0	1	1	1	5
CACTACGC	GAATACCC	CAATACCC	GACTACGC	GACTACGC	CAATACCC	GAATACCC	CACTACGC	Type IV (Ambiguous spacer)	1	0	1	0	0	0	1	0	3
GACTACAA	CCCTAACA	GCCTAACA	CACTACAA	CACTACAA	GCCTAACA	CCCTAACA	GACTACAA	Type IV (Ambiguous spacer)	1	1	0	0	0	1	1	0	4
GGCTACAG	CGCTAAAC	GGCTAAAG	CGCTACAC	CGCTACAG	GGCTAAAC	CGCTAAAG	GGCTACAC	Type IV (Ambiguous spacer)	1	0	0	0	0	1	0	1	3
GCATAGCC	CCCTACAA	GCCTACAC	CCATAGCA	CCATAGCC	GCCTACAA	CCCTACAC	GCATAGCA	Type IV (Ambiguous spacer)	1	0	1	0	0	1	1	1	5
GCTTACAT	CCATACCG	GCATACCT	CCTTACAG	CCTTACAT	GCATACCG	CCATACCT	GCTTACAG	Type IV (Ambiguous spacer)	1	0	1	0	0	0	1	1	4
ACCTACCC	GTCTACGA	ATCTACGC	GCCTACCA	GCCTACCC	ATCTACGA	GTCTACGC	ACCTACCA	Type IV (Ambiguous spacer)	1	1	0	0	0	0	1	1	4
AACTAACC	CCGTACCA	ACGTACCC	CACTAACA	CACTAACC	ACGTACCA	CCGTACCC	AACTAACA	Type IV (Ambiguous spacer)	1	1	1	0	0	1	0	1	5
ACCTACCC	CCCTACTC	ACCTACTC	CCCTACCC	CCCTACCC	ACCTACTC	CCCTACTC	ACCTACCC	Type IV (Ambiguous spacer)	1	0	0	0	0	0	1	0	2
GTCTACCC	TCCTACCA	GCCTACCC	TTCTACCA	TTCTACCC	GCCTACCA	TCCTACCC	GTCTACCA	Type IV (Ambiguous spacer)	1	1	0	0	0	0	0	1	3
GCATACTC	TCATACCC	GCATACCC	TCATACTC	TCATACTC	GCATACCC	TCATACCC	GCATACTC	Type IV (Ambiguous spacer)	1	0	0	0	0	0	1	0	2
GCGTAGTC	CCATAGCC	GCATAGCC	CCGTAGTC	CCGTAGTC	GCATAGCC	CCATAGCC	GCGTAGTC	Type IV (Ambiguous spacer)	1	0	1	0	0	0	1	0	3
ACTTAGTC	CCTTAGCC	ACTTAGCC	CCTTAGTC	CCTTAGTC	ACTTAGCC	CCTTAGCC	ACTTAGTC	Type IV (Ambiguous spacer)	1	0	0	0	0	0	1	0	2
TCCTACCC	CACTACCC	TACTACCC	CCCTACCC	CCCTACCC	TACTACCC	CACTACCC	TCCTACCC	Type IV (Ambiguous spacer)	1	1	0	0	0	0	0	0	2
CGCTACAC	TCCTACAA	CCCTACAC	TGCTACAA	TGCTACAC	CCCTACAA	TCCTACAC	CGCTACAA	Type IV (Ambiguous spacer)	1	1	0	0	0	0	0	1	3
CCCTACTC	GTCTAGAC	CTCTAGAC	GCCTACTC	GCCTACTC	CTCTAGAC	GTCTAGAC	CCCTACTC	Type IV (Ambiguous spacer)	1	1	0	0	0	1	1	0	4
GACTACCC	CCCTACCA	GCCTACCC	CACTACCA	CACTACCC	GCCTACCA	CCCTACCC	GACTACCA	Type IV (Ambiguous spacer)	1	1	0	0	0	0	0	1	3
TCGTACCA	GCCTATAA	TCCTATAA	GCGTACCA	GCGTACCA	TCCTATAA	GCCTATAA	TCGTACCA	Type IV (Ambiguous spacer)	1	0	1	0	0	1	1	0	4
CCATACCC	TCTTACCC	CCTTACCC	TCATACCC	TCATACCC	CCTTACCC	TCTTACCC	CCATACCC	Type IV (Ambiguous spacer)	1	0	1	0	0	0	0	0	2
TCTTAAAG	GCCTAATC	TCCTAATG	GCTTAAAC	GCTTAAAG	TCCTAATC	GCCTAATG	TCTTAAAC	Type IV (Ambiguous spacer)	1	0	1	0	0	0	1	1	4
TCCTACAC	CTCTACAC	TTCTACAC	CCCTACAC	CCCTACAC	TTCTACAC	CTCTACAC	TCCTACAC	Type IV (Ambiguous spacer)	1	1	0	0	0	0	0	0	2
ACTTACCC	CCATACCA	ACATACCC	CCTTACCA	CCTTACCC	ACATACCA	CCATACCC	ACTTACCA	Type IV (Ambiguous spacer)	1	0	1	0	0	0	0	1	3
ACCTACCC	GCCTACAA	ACCTACAC	GCCTACCA	GCCTACCC	ACCTACAA	GCCTACAC	ACCTACCA	Type IV (Ambiguous spacer)	1	0	0	0	0	0	1	1	3
ACCTATCC	ACCTACCA	ACCTACCC	ACCTATCA	ACCTATCC	ACCTACCA	ACCTACCC	ACCTATCA	Type IV (Ambiguous spacer)	0	0	0	0	0	1	0	1	2
GCCTACGC	CCGTATGC	GCGTATGC	CCCTACGC	CCCTACGC	GCGTATGC	CCGTATGC	GCCTACGC	Type IV (Ambiguous spacer)	1	0	1	0	0	1	0	0	3
ACGTATCA	TCATACAC	ACATACAA	TCGTATCC	TCGTATCA	ACATACAC	TCATACAA	ACGTATCC	Type IV (Ambiguous spacer)	1	0	1	0	0	1	1	1	5
GCCTACAA	CCGTACCA	GCGTACCA	CCCTACAA	CCCTACAA	GCGTACCA	CCGTACCA	GCCTACAA	Type IV (Ambiguous spacer)	1	0	1	0	0	0	1	0	3
TCTTACTC	GCGTATCC	TCGTATCC	GCTTACTC	GCTTACTC	TCGTATCC	GCGTATCC	TCTTACTC	Type IV (Ambiguous spacer)	1	0	1	0	0	1	1	0	4
GTATACGA	CCGTACTA	GCGTACTA	CTATACGA	CTATACGA	GCGTACTA	CCGTACTA	GTATACGA	Type IV (Ambiguous spacer)	1	1	1	0	0	0	1	0	4
ATCTACAC	CCCTACTC	ACCTACTC	CTCTACAC	CTCTACAC	ACCTACTC	CCCTACTC	ATCTACAC	Type IV (Ambiguous spacer)	1	1	0	0	0	0	1	0	3
TCCTACAC	GCCTACCA	TCCTACCC	GCCTACAA	GCCTACAC	TCCTACCA	GCCTACCC	TCCTACAA	Type IV (Ambiguous spacer)	1	0	0	0	0	0	1	1	3
ATGTACCC	TCCTAGCA	ACCTAGCC	TTGTACCA	TTGTACCC	ACCTAGCA	TCCTAGCC	ATGTACCA	Type IV (Ambiguous spacer)	1	1	1	0	0	1	0	1	5
ACCTACTT	ATCTACCC	ATCTACCT	ACCTACTC	ACCTACTT	ATCTACCC	ATCTACCT	ACCTACTC	Type IV (Ambiguous spacer)	0	1	0	0	0	0	1	1	3
TACTACCC	CAGTACGA	TAGTACGC	CACTACCA	CACTACCC	TAGTACGA	CAGTACGC	TACTACCA	Type IV (Ambiguous spacer)	1	0	1	0	0	0	1	1	4
GCCTATCC	ACCTACCC	GCCTACCC	ACCTATCC	ACCTATCC	GCCTACCC	ACCTACCC	GCCTATCC	Type IV (Ambiguous spacer)	1	0	0	0	0	1	0	0	2
ATCTATAC	GGCTATAC	AGCTATAC	GTCTATAC	GTCTATAC	AGCTATAC	GGCTATAC	ATCTATAC	Type IV (Ambiguous spacer)	1	1	0	0	0	0	0	0	2
ACATACAC	TCCTAACT	ACCTAACC	TCATACAT	TCATACAC	ACCTAACT	TCCTAACC	ACATACAT	Type IV (Ambiguous spacer)	1	0	1	0	0	1	1	1	5
GCCTACCC	CCCTACAA	GCCTACAC	CCCTACCA	CCCTACCC	GCCTACAA	CCCTACAC	GCCTACCA	Type IV (Ambiguous spacer)	1	0	0	0	0	0	1	1	3
AACTAGTA	CACTAATA	AACTAATA	CACTAGTA	CACTAGTA	AACTAATA	CACTAATA	AACTAGTA	Type IV (Ambiguous spacer)	1	0	0	0	0	1	0	0	2
GCATACAT	CACTATCC	GACTATCT	CCATACAC	CCATACAT	GACTATCC	CACTATCT	GCATACAC	Type IV (Ambiguous spacer)	1	1	1	0	0	1	1	1	6
ACTTATAC	GCTTACCA	ACTTACCC	GCTTATAA	GCTTATAC	ACTTACCA	GCTTACCC	ACTTATAA	Type IV (Ambiguous spacer)	1	0	0	0	0	1	1	1	4
ACATAACG	CAATACCC	AAATACCG	CCATAACC	CCATAACG	AAATACCC	CAATACCG	ACATAACC	Type IV (Ambiguous spacer)	1	1	0	0	0	1	0	1	4
CATTACCC	ACCTAGCC	CCCTAGCC	AATTACCC	AATTACCC	CCCTAGCC	ACCTAGCC	CATTACCC	Type IV (Ambiguous spacer)	1	1	1	0	0	1	0	0	4
GACTACCC	AACTACAC	GACTACAC	AACTACCC	AACTACCC	GACTACAC	AACTACAC	GACTACCC	Type IV (Ambiguous spacer)	1	0	0	0	0	0	1	0	2
ACTTATCC	CCCTACAA	ACCTACAC	CCTTATCA	CCTTATCC	ACCTACAA	CCCTACAC	ACTTATCA	Type IV (Ambiguous spacer)	1	0	1	0	0	1	1	1	5
TCCTACAG	CCATACAA	TCATACAG	CCCTACAA	CCCTACAG	TCATACAA	CCATACAG	TCCTACAA	Type IV (Ambiguous spacer)	1	0	1	0	0	0	0	1	3
GCCTACCC	CTCTAGCA	GTCTAGCC	CCCTACCA	CCCTACCC	GTCTAGCA	CTCTAGCC	GCCTACCA	Type IV (Ambiguous spacer)	1	1	0	0	0	1	0	1	4
CTGTACAA	CACTACCC	CACTACCA	CTGTACAC	CTGTACAA	CACTACCC	CACTACCA	CTGTACAC	Type IV (Ambiguous spacer)	0	1	1	0	0	0	1	1	4
ACCTACCC	TAATACCC	AAATACCC	TCCTACCC	TCCTACCC	AAATACCC	TAATACCC	ACCTACCC	Type IV (Ambiguous spacer)	1	1	1	0	0	0	0	0	3
GACTACAC	CCCTACAA	GCCTACAC	CACTACAA	CACTACAC	GCCTACAA	CCCTACAC	GACTACAA	Type IV (Ambiguous spacer)	1	1	0	0	0	0	0	1	3
GCGTACTC	GCCTAATA	GCCTAATC	GCGTACTA	GCGTACTC	GCCTAATA	GCCTAATC	GCGTACTA	Type IV (Ambiguous spacer)	0	0	1	0	0	1	0	1	3
ACCTAGCA	GCCTACCA	ACCTACCA	GCCTAGCA	GCCTAGCA	ACCTACCA	GCCTACCA	ACCTAGCA	Type IV (Ambiguous spacer)	1	0	0	0	0	1	0	0	2
GAATACCC	CCCTACCT	GCCTACCC	CAATACCT	CAATACCC	GCCTACCT	CCCTACCC	GAATACCT	Type IV (Ambiguous spacer)	1	1	1	0	0	0	0	1	4
GACTACGC	CCCTAGAA	GCCTAGAC	CACTACGA	CACTACGC	GCCTAGAA	CCCTAGAC	GACTACGA	Type IV (Ambiguous spacer)	1	1	0	0	0	1	1	1	5
CCATACTA	GCATATCA	CCATATCA	GCATACTA	GCATACTA	CCATATCA	GCATATCA	CCATACTA	Type IV (Ambiguous spacer)	1	0	0	0	0	1	1	0	3
ACCTATAC	GCTTACCC	ACTTACCC	GCCTATAC	GCCTATAC	ACTTACCC	GCTTACCC	ACCTATAC	Type IV (Ambiguous spacer)	1	0	1	0	0	1	1	0	4
AATTACCC	GCCTACCC	ACCTACCC	GATTACCC	GATTACCC	ACCTACCC	GCCTACCC	AATTACCC	Type IV (Ambiguous spacer)	1	1	1	0	0	0	0	0	3
GACTATCC	TTCTACCA	GTCTACCC	TACTATCA	TACTATCC	GTCTACCA	TTCTACCC	GACTATCA	Type IV (Ambiguous spacer)	1	1	0	0	0	1	0	1	4
TCATACGC	CCCTACCA	TCCTACCC	CCATACGA	CCATACGC	TCCTACCA	CCCTACCC	TCATACGA	Type IV (Ambiguous spacer)	1	0	1	0	0	0	1	1	4
CGCTATGC	GCGTACCC	CCGTACCC	GGCTATGC	GGCTATGC	CCGTACCC	GCGTACCC	CGCTATGC	Type IV (Ambiguous spacer)	1	1	1	0	0	1	1	0	5
TACTATTC	GCCTACCA	TCCTACCC	GACTATTA	GACTATTC	TCCTACCA	GCCTACCC	TACTATTA	Type IV (Ambiguous spacer)	1	1	0	0	0	1	1	1	5
TCTTACCC	GCCTACCA	TCCTACCC	GCTTACCA	GCTTACCC	TCCTACCA	GCCTACCC	TCTTACCA	Type IV (Ambiguous spacer)	1	0	1	0	0	0	0	1	3
ACCTACCA	TTCTACGC	ATCTACGA	TCCTACCC	TCCTACCA	ATCTACGC	TTCTACGA	ACCTACCC	Type IV (Ambiguous spacer)	1	1	0	0	0	0	1	1	4
CGCTACCC	ACCTACCC	CCCTACCC	AGCTACCC	AGCTACCC	CCCTACCC	ACCTACCC	CGCTACCC	Type IV (Ambiguous spacer)	1	1	0	0	0	0	0	0	2
GCATAACA	TCCTACCA	GCCTACCA	TCATAACA	TCATAACA	GCCTACCA	TCCTACCA	GCATAACA	Type IV (Ambiguous spacer)	1	0	1	0	0	1	0	0	3
CATTACGA	CGATACCC	CGATACCA	CATTACGC	CATTACGA	CGATACCC	CGATACCA	CATTACGC	Type IV (Ambiguous spacer)	0	1	1	0	0	0	1	1	4
ACATACAC	TAATACAA	AAATACAC	TCATACAA	TCATACAC	AAATACAA	TAATACAC	ACATACAA	Type IV (Ambiguous spacer)	1	1	0	0	0	0	0	1	3
CCCTACCC	ATCTACAC	CTCTACAC	ACCTACCC	ACCTACCC	CTCTACAC	ATCTACAC	CCCTACCC	Type IV (Ambiguous spacer)	1	1	0	0	0	0	1	0	3
GCATAGCC	CCCTACAC	GCCTACAC	CCATAGCC	CCATAGCC	GCCTACAC	CCCTACAC	GCATAGCC	Type IV (Ambiguous spacer)	1	0	1	0	0	1	1	0	4
GCATAGCC	TCATACCG	GCATACCC	TCATAGCG	TCATAGCC	GCATACCG	TCATACCC	GCATAGCG	Type IV (Ambiguous spacer)	1	0	0	0	0	1	0	1	3
TCGTACAC	CCCTACAA	TCCTACAC	CCGTACAA	CCGTACAC	TCCTACAA	CCCTACAC	TCGTACAA	Type IV (Ambiguous spacer)	1	0	1	0	0	0	0	1	3
GTGTACCC	CCCTACCA	GCCTACCC	CTGTACCA	CTGTACCC	GCCTACCA	CCCTACCC	GTGTACCA	Type IV (Ambiguous spacer)	1	1	1	0	0	0	0	1	4
GATTACCC	TTCTACCA	GTCTACCC	TATTACCA	TATTACCC	GTCTACCA	TTCTACCC	GATTACCA	Type IV (Ambiguous spacer)	1	1	1	0	0	0	0	1	4
ACCTAGCC	GCCTATGC	ACCTATGC	GCCTAGCC	GCCTAGCC	ACCTATGC	GCCTATGC	ACCTAGCC	Type IV (Ambiguous spacer)	1	0	0	0	0	1	1	0	3
GTATAGCC	AGCTACCA	GGCTACCC	ATATAGCA	ATATAGCC	GGCTACCA	AGCTACCC	GTATAGCA	Type IV (Ambiguous spacer)	1	1	1	0	0	1	0	1	5
AACTACAC	CAATACAC	AAATACAC	CACTACAC	CACTACAC	AAATACAC	CAATACAC	AACTACAC	Type IV (Ambiguous spacer)	1	0	1	0	0	0	0	0	2
GCCTACCC	AACTATCT	GACTATCC	ACCTACCT	ACCTACCC	GACTATCT	AACTATCC	GCCTACCT	Type IV (Ambiguous spacer)	1	1	0	0	0	1	0	1	4
ACCTACCC	CCCTACGC	ACCTACGC	CCCTACCC	CCCTACCC	ACCTACGC	CCCTACGC	ACCTACCC	Type IV (Ambiguous spacer)	1	0	0	0	0	0	1	0	2
GACTACAC	CACTACCC	GACTACCC	CACTACAC	CACTACAC	GACTACCC	CACTACCC	GACTACAC	Type IV (Ambiguous spacer)	1	0	0	0	0	0	1	0	2
ATTTAACC	CATTAACA	AATTAACC	CTTTAACA	CTTTAACC	AATTAACA	CATTAACC	ATTTAACA	Type IV (Ambiguous spacer)	1	1	0	0	0	0	0	1	3
GATTACCC	CCTTACCC	GCTTACCC	CATTACCC	CATTACCC	GCTTACCC	CCTTACCC	GATTACCC	Type IV (Ambiguous spacer)	1	1	0	0	0	0	0	0	2
TGGTACCC	GCCTACAT	TCCTACAC	GGGTACCT	GGGTACCC	TCCTACAT	GCCTACAC	TGGTACCT	Type IV (Ambiguous spacer)	1	1	1	0	0	0	1	1	5
ATCTATCC	GCTTACCC	ACTTACCC	GTCTATCC	GTCTATCC	ACTTACCC	GCTTACCC	ATCTATCC	Type IV (Ambiguous spacer)	1	1	1	0	0	1	0	0	4
GCCTAAAC	CCGTACCA	GCGTACCC	CCCTAAAA	CCCTAAAC	GCGTACCA	CCGTACCC	GCCTAAAA	Type IV (Ambiguous spacer)	1	0	1	0	0	1	1	1	5
ATCTAGCC	GGCTAGCC	AGCTAGCC	GTCTAGCC	GTCTAGCC	AGCTAGCC	GGCTAGCC	ATCTAGCC	Type IV (Ambiguous spacer)	1	1	0	0	0	0	0	0	2
GCCTACTG	CCCTACCA	GCCTACCG	CCCTACTA	CCCTACTG	GCCTACCA	CCCTACCG	GCCTACTA	Type IV (Ambiguous spacer)	1	0	0	0	0	0	1	1	3
TCCTACGT	GCCTACCC	TCCTACCT	GCCTACGC	GCCTACGT	TCCTACCC	GCCTACCT	TCCTACGC	Type IV (Ambiguous spacer)	1	0	0	0	0	0	1	1	3
TCCTACTG	TACTACCC	TACTACCG	TCCTACTC	TCCTACTG	TACTACCC	TACTACCG	TCCTACTC	Type IV (Ambiguous spacer)	0	1	0	0	0	0	1	1	3
GTCTACCG	CCCTACCC	GCCTACCG	CTCTACCC	CTCTACCG	GCCTACCC	CCCTACCG	GTCTACCC	Type IV (Ambiguous spacer)	1	1	0	0	0	0	0	1	3
TCATACCT	ACGTACAA	TCGTACAT	ACATACCA	ACATACCT	TCGTACAA	ACGTACAT	TCATACCA	Type IV (Ambiguous spacer)	1	0	1	0	0	0	1	1	4
GCCTATTC	GCCTATCA	GCCTATCC	GCCTATTA	GCCTATTC	GCCTATCA	GCCTATCC	GCCTATTA	Type IV (Ambiguous spacer)	0	0	0	0	0	0	1	1	2
GGCTACGC	CCCTACCA	GCCTACCC	CGCTACGA	CGCTACGC	GCCTACCA	CCCTACCC	GGCTACGA	Type IV (Ambiguous spacer)	1	1	0	0	0	0	1	1	4
ACCTACCC	GCCTAAAC	ACCTAAAC	GCCTACCC	GCCTACCC	ACCTAAAC	GCCTAAAC	ACCTACCC	Type IV (Ambiguous spacer)	1	0	0	0	0	1	1	0	3
GCATACCC	CCCTACCA	GCCTACCC	CCATACCA	CCATACCC	GCCTACCA	CCCTACCC	GCATACCA	Type IV (Ambiguous spacer)	1	0	1	0	0	0	0	1	3
GACTACGG	TTCTACCC	GTCTACCG	TACTACGC	TACTACGG	GTCTACCC	TTCTACCG	GACTACGC	Type IV (Ambiguous spacer)	1	1	0	0	0	0	1	1	4
GCGTACAC	CAATAAAC	GAATAAAC	CCGTACAC	CCGTACAC	GAATAAAC	CAATAAAC	GCGTACAC	Type IV (Ambiguous spacer)	1	1	1	0	0	1	0	0	4
GTCTATAC	CCCTATAC	GCCTATAC	CTCTATAC	CTCTATAC	GCCTATAC	CCCTATAC	GTCTATAC	Type IV (Ambiguous spacer)	1	1	0	0	0	0	0	0	2
CACTACCT	TCATACGC	CCATACGT	TACTACCC	TACTACCT	CCATACGC	TCATACGT	CACTACCC	Type IV (Ambiguous spacer)	1	1	1	0	0	0	1	1	5
GCATACCA	GACTACCC	GACTACCA	GCATACCC	GCATACCA	GACTACCC	GACTACCA	GCATACCC	Type IV (Ambiguous spacer)	0	1	1	0	0	0	0	1	3
GCCTACCC	CCATACCA	GCATACCC	CCCTACCA	CCCTACCC	GCATACCA	CCATACCC	GCCTACCA	Type IV (Ambiguous spacer)	1	0	1	0	0	0	0	1	3
CCGTACCC	GCATACCC	CCATACCC	GCGTACCC	GCGTACCC	CCATACCC	GCATACCC	CCGTACCC	Type IV (Ambiguous spacer)	1	0	1	0	0	0	0	0	2
ACATACAC	AACTAACA	AACTAACC	ACATACAA	ACATACAC	AACTAACA	AACTAACC	ACATACAA	Type IV (Ambiguous spacer)	0	1	1	0	0	1	1	1	5
TCCTACCA	GCATACCC	TCATACCA	GCCTACCC	GCCTACCA	TCATACCC	GCATACCA	TCCTACCC	Type IV (Ambiguous spacer)	1	0	1	0	0	0	0	1	3
ATTTAGCC	CCCTAAAA	ACCTAAAC	CTTTAGCA	CTTTAGCC	ACCTAAAA	CCCTAAAC	ATTTAGCA	Type IV (Ambiguous spacer)	1	1	1	0	0	1	1	1	6
GATTACAC	CCATACAA	GCATACAC	CATTACAA	CATTACAC	GCATACAA	CCATACAC	GATTACAA	Type IV (Ambiguous spacer)	1	1	1	0	0	0	0	1	4
GCATACCC	CCATACAA	GCATACAC	CCATACCA	CCATACCC	GCATACAA	CCATACAC	GCATACCA	Type IV (Ambiguous spacer)	1	0	0	0	0	0	1	1	3
GCGTACCC	ACGTACGC	GCGTACGC	ACGTACCC	ACGTACCC	GCGTACGC	ACGTACGC	GCGTACCC	Type IV (Ambiguous spacer)	1	0	0	0	0	0	1	0	2
ACATACAG	TCATACCG	ACATACCG	TCATACAG	TCATACAG	ACATACCG	TCATACCG	ACATACAG	Type IV (Ambiguous spacer)	1	0	0	0	0	0	1	0	2
CTCTACCC	TCATACCC	CCATACCC	TTCTACCC	TTCTACCC	CCATACCC	TCATACCC	CTCTACCC	Type IV (Ambiguous spacer)	1	1	1	0	0	0	0	0	3
CGTTAGAC	CACTACCA	CACTACCC	CGTTAGAA	CGTTAGAC	CACTACCA	CACTACCC	CGTTAGAA	Type IV (Ambiguous spacer)	0	1	1	0	0	1	1	1	5
GTCTACCC	ACCTACCC	GCCTACCC	ATCTACCC	ATCTACCC	GCCTACCC	ACCTACCC	GTCTACCC	Type IV (Ambiguous spacer)	1	1	0	0	0	0	0	0	2
GAATACCT	CCATAGCA	GCATAGCT	CAATACCA	CAATACCT	GCATAGCA	CCATAGCT	GAATACCA	Type IV (Ambiguous spacer)	1	1	0	0	0	1	0	1	4
AACTAGCT	CCGTAACA	ACGTAACT	CACTAGCA	CACTAGCT	ACGTAACA	CCGTAACT	AACTAGCA	Type IV (Ambiguous spacer)	1	1	1	0	0	1	0	1	5
GCATACAC	TCCTACCA	GCCTACCC	TCATACAA	TCATACAC	GCCTACCA	TCCTACCC	GCATACAA	Type IV (Ambiguous spacer)	1	0	1	0	0	0	1	1	4
ATCTAACT	GCCTAGAA	ACCTAGAT	GTCTAACA	GTCTAACT	ACCTAGAA	GCCTAGAT	ATCTAACA	Type IV (Ambiguous spacer)	1	1	0	0	0	1	1	1	5
ACCTACCA	CAGTACCA	AAGTACCA	CCCTACCA	CCCTACCA	AAGTACCA	CAGTACCA	ACCTACCA	Type IV (Ambiguous spacer)	1	1	1	0	0	0	0	0	3
GCATACCC	CGCTACAA	GGCTACAC	CCATACCA	CCATACCC	GGCTACAA	CGCTACAC	GCATACCA	Type IV (Ambiguous spacer)	1	1	1	0	0	0	1	1	5
GCCTACTC	CCCTACAC	GCCTACAC	CCCTACTC	CCCTACTC	GCCTACAC	CCCTACAC	GCCTACTC	Type IV (Ambiguous spacer)	1	0	0	0	0	0	1	0	2
GCCTACTT	TCCTACAA	GCCTACAT	TCCTACTA	TCCTACTT	GCCTACAA	TCCTACAT	GCCTACTA	Type IV (Ambiguous spacer)	1	0	0	0	0	0	1	1	3
GCCTACGC	GCCTACCA	GCCTACCC	GCCTACGA	GCCTACGC	GCCTACCA	GCCTACCC	GCCTACGA	Type IV (Ambiguous spacer)	0	0	0	0	0	0	1	1	2
AAATAGCC	GGCTACCC	AGCTACCC	GAATAGCC	GAATAGCC	AGCTACCC	GGCTACCC	AAATAGCC	Type IV (Ambiguous spacer)	1	1	1	0	0	1	0	0	4
CCCTACCC	GCGTACCC	CCGTACCC	GCCTACCC	GCCTACCC	CCGTACCC	GCGTACCC	CCCTACCC	Type IV (Ambiguous spacer)	1	0	1	0	0	0	0	0	2
TCATACCC	CAGTAGCG	TAGTAGCC	CCATACCG	CCATACCC	TAGTAGCG	CAGTAGCC	TCATACCG	Type IV (Ambiguous spacer)	1	1	1	0	0	1	0	1	5
TCCTAACC	CCCTACCA	TCCTACCC	CCCTAACA	CCCTAACC	TCCTACCA	CCCTACCC	TCCTAACA	Type IV (Ambiguous spacer)	1	0	0	0	0	1	0	1	3
ACCTACTC	GACTACAC	AACTACAC	GCCTACTC	GCCTACTC	AACTACAC	GACTACAC	ACCTACTC	Type IV (Ambiguous spacer)	1	1	0	0	0	0	1	0	3
GCCTACCC	CCCTACTC	GCCTACTC	CCCTACCC	CCCTACCC	GCCTACTC	CCCTACTC	GCCTACCC	Type IV (Ambiguous spacer)	1	0	0	0	0	0	1	0	2
GCATACAC	GATTACCA	GATTACCC	GCATACAA	GCATACAC	GATTACCA	GATTACCC	GCATACAA	Type IV (Ambiguous spacer)	0	1	1	0	0	0	1	1	4
ACTTAAAC	CGCTACAA	AGCTACAC	CCTTAAAA	CCTTAAAC	AGCTACAA	CGCTACAC	ACTTAAAA	Type IV (Ambiguous spacer)	1	1	1	0	0	1	0	1	5
TCCTAAGC	TCCTACAG	TCCTACAC	TCCTAAGG	TCCTAAGC	TCCTACAG	TCCTACAC	TCCTAAGG	Type IV (Ambiguous spacer)	0	0	0	0	0	1	1	1	3
CACTACCC	CACTAGCA	CACTAGCC	CACTACCA	CACTACCC	CACTAGCA	CACTAGCC	CACTACCA	Type IV (Ambiguous spacer)	0	0	0	0	0	1	0	1	2
ACGTACCC	CCCTAACC	ACCTAACC	CCGTACCC	CCGTACCC	ACCTAACC	CCCTAACC	ACGTACCC	Type IV (Ambiguous spacer)	1	0	1	0	0	1	0	0	3
AGCTACCC	CCCTACTC	ACCTACTC	CGCTACCC	CGCTACCC	ACCTACTC	CCCTACTC	AGCTACCC	Type IV (Ambiguous spacer)	1	1	0	0	0	0	1	0	3
TCATAAAC	ACCTACCC	TCCTACCC	ACATAAAC	ACATAAAC	TCCTACCC	ACCTACCC	TCATAAAC	Type IV (Ambiguous spacer)	1	0	1	0	0	1	1	0	4
CACTACAC	GCATACCA	CCATACCC	GACTACAA	GACTACAC	CCATACCA	GCATACCC	CACTACAA	Type IV (Ambiguous spacer)	1	1	1	0	0	0	1	1	5
TCATAGCA	CACTACCC	TACTACCA	CCATAGCC	CCATAGCA	TACTACCC	CACTACCA	TCATAGCC	Type IV (Ambiguous spacer)	1	1	1	0	0	1	0	1	5
TCCTACCC	GCCTACTC	TCCTACTC	GCCTACCC	GCCTACCC	TCCTACTC	GCCTACTC	TCCTACCC	Type IV (Ambiguous spacer)	1	0	0	0	0	0	1	0	2
GCATACGT	CCATACCA	GCATACCT	CCATACGA	CCATACGT	GCATACCA	CCATACCT	GCATACGA	Type IV (Ambiguous spacer)	1	0	0	0	0	0	1	1	3
GCTTATCC	GCCTACCA	GCCTACCC	GCTTATCA	GCTTATCC	GCCTACCA	GCCTACCC	GCTTATCA	Type IV (Ambiguous spacer)	0	0	1	0	0	1	0	1	3
ACCTACCG	CGCTACAA	AGCTACAG	CCCTACCA	CCCTACCG	AGCTACAA	CGCTACAG	ACCTACCA	Type IV (Ambiguous spacer)	1	1	0	0	0	0	1	1	4
TTCTAGCC	CGCTACCC	TGCTACCC	CTCTAGCC	CTCTAGCC	TGCTACCC	CGCTACCC	TTCTAGCC	Type IV (Ambiguous spacer)	1	1	0	0	0	1	0	0	3
AGCTACCT	GGCTACAA	AGCTACAT	GGCTACCA	GGCTACCT	AGCTACAA	GGCTACAT	AGCTACCA	Type IV (Ambiguous spacer)	1	0	0	0	0	0	1	1	3
TCCTACCC	GCATAATC	TCATAATC	GCCTACCC	GCCTACCC	TCATAATC	GCATAATC	TCCTACCC	Type IV (Ambiguous spacer)	1	0	1	0	0	1	1	0	4
TTCTAAAC	CCGTACAA	TCGTACAC	CTCTAAAA	CTCTAAAC	TCGTACAA	CCGTACAC	TTCTAAAA	Type IV (Ambiguous spacer)	1	1	1	0	0	1	0	1	5
TCCTACAC	CCCTATCC	TCCTATCC	CCCTACAC	CCCTACAC	TCCTATCC	CCCTATCC	TCCTACAC	Type IV (Ambiguous spacer)	1	0	0	0	0	1	1	0	3
GCCTACCC	TTCTACCA	GTCTACCC	TCCTACCA	TCCTACCC	GTCTACCA	TTCTACCC	GCCTACCA	Type IV (Ambiguous spacer)	1	1	0	0	0	0	0	1	3
GCCTACAG	CCATAAAC	GCATAAAG	CCCTACAC	CCCTACAG	GCATAAAC	CCATAAAG	GCCTACAC	Type IV (Ambiguous spacer)	1	0	1	0	0	1	0	1	4
GTCTACAC	TATTACAA	GATTACAC	TTCTACAA	TTCTACAC	GATTACAA	TATTACAC	GTCTACAA	Type IV (Ambiguous spacer)	1	1	1	0	0	0	0	1	4
GATTACCC	GCCTACGA	GCCTACGC	GATTACCA	GATTACCC	GCCTACGA	GCCTACGC	GATTACCA	Type IV (Ambiguous spacer)	0	1	1	0	0	0	1	1	4
ACCTATCT	GCGTACCC	ACGTACCT	GCCTATCC	GCCTATCT	ACGTACCC	GCGTACCT	ACCTATCC	Type IV (Ambiguous spacer)	1	0	1	0	0	1	0	1	4
TCCTACTG	GCTTACAA	TCTTACAG	GCCTACTA	GCCTACTG	TCTTACAA	GCTTACAG	TCCTACTA	Type IV (Ambiguous spacer)	1	0	1	0	0	0	1	1	4
AGCTACAA	TTCTATCC	ATCTATCA	TGCTACAC	TGCTACAA	ATCTATCC	TTCTATCA	AGCTACAC	Type IV (Ambiguous spacer)	1	1	0	0	0	1	1	1	5
TCTTACAC	GACTACCC	TACTACCC	GCTTACAC	GCTTACAC	TACTACCC	GACTACCC	TCTTACAC	Type IV (Ambiguous spacer)	1	1	1	0	0	0	1	0	4
CGCTACTC	GTCTAAAC	CTCTAAAC	GGCTACTC	GGCTACTC	CTCTAAAC	GTCTAAAC	CGCTACTC	Type IV (Ambiguous spacer)	1	1	0	0	0	1	1	0	4
GTATACGC	CACTACGT	GACTACGC	CTATACGT	CTATACGC	GACTACGT	CACTACGC	GTATACGT	Type IV (Ambiguous spacer)	1	1	1	0	0	0	0	1	4
ACATATGC	CTCTAAGT	ATCTAAGC	CCATATGT	CCATATGC	ATCTAAGT	CTCTAAGC	ACATATGT	Type IV (Ambiguous spacer)	1	1	1	0	0	1	0	1	5
ACCTACCC	TTCTACAC	ATCTACAC	TCCTACCC	TCCTACCC	ATCTACAC	TTCTACAC	ACCTACCC	Type IV (Ambiguous spacer)	1	1	0	0	0	0	1	0	3
GCTTAGCC	TCCTACAC	GCCTACAC	TCTTAGCC	TCTTAGCC	GCCTACAC	TCCTACAC	GCTTAGCC	Type IV (Ambiguous spacer)	1	0	1	0	0	1	1	0	4
GATTACCC	CTTTACCC	GTTTACCC	CATTACCC	CATTACCC	GTTTACCC	CTTTACCC	GATTACCC	Type IV (Ambiguous spacer)	1	1	0	0	0	0	0	0	2
ACATAGCA	GCCTATCA	ACCTATCA	GCATAGCA	GCATAGCA	ACCTATCA	GCCTATCA	ACATAGCA	Type IV (Ambiguous spacer)	1	0	1	0	0	1	0	0	3
TCCTAGCC	GCATACCC	TCATACCC	GCCTAGCC	GCCTAGCC	TCATACCC	GCATACCC	TCCTAGCC	Type IV (Ambiguous spacer)	1	0	1	0	0	1	0	0	3
TCCTACAC	CCTTACCC	TCTTACCC	CCCTACAC	CCCTACAC	TCTTACCC	CCTTACCC	TCCTACAC	Type IV (Ambiguous spacer)	1	0	1	0	0	0	1	0	3
GTCTACCC	GGCTACCT	GGCTACCC	GTCTACCT	GTCTACCC	GGCTACCT	GGCTACCC	GTCTACCT	Type IV (Ambiguous spacer)	0	1	0	0	0	0	0	1	2
GCATATAG	CCTTATAG	GCTTATAG	CCATATAG	CCATATAG	GCTTATAG	CCTTATAG	GCATATAG	Type IV (Ambiguous spacer)	1	0	1	0	0	0	0	0	2
GCTTACCC	CCCTACCC	GCCTACCC	CCTTACCC	CCTTACCC	GCCTACCC	CCCTACCC	GCTTACCC	Type IV (Ambiguous spacer)	1	0	1	0	0	0	0	0	2
AACTACCC	TTCTAACA	ATCTAACC	TACTACCA	TACTACCC	ATCTAACA	TTCTAACC	AACTACCA	Type IV (Ambiguous spacer)	1	1	0	0	0	1	0	1	4
TAATACCC	CCCTACCA	TCCTACCC	CAATACCA	CAATACCC	TCCTACCA	CCCTACCC	TAATACCA	Type IV (Ambiguous spacer)	1	1	1	0	0	0	0	1	4
AATTACAC	CGCTACCA	AGCTACCC	CATTACAA	CATTACAC	AGCTACCA	CGCTACCC	AATTACAA	Type IV (Ambiguous spacer)	1	1	1	0	0	0	1	1	5
GTTTACCA	GCCTAACC	GCCTAACA	GTTTACCC	GTTTACCA	GCCTAACC	GCCTAACA	GTTTACCC	Type IV (Ambiguous spacer)	0	1	1	0	0	1	0	1	4
ACTTACCA	TGCTAACC	AGCTAACA	TCTTACCC	TCTTACCA	AGCTAACC	TGCTAACA	ACTTACCC	Type IV (Ambiguous spacer)	1	1	1	0	0	1	0	1	5
GCTTAAAC	ATCTACCA	GTCTACCC	ACTTAAAA	ACTTAAAC	GTCTACCA	ATCTACCC	GCTTAAAA	Type IV (Ambiguous spacer)	1	1	1	0	0	1	1	1	6
ACCTAACC	CCCTACCC	ACCTACCC	CCCTAACC	CCCTAACC	ACCTACCC	CCCTACCC	ACCTAACC	Type IV (Ambiguous spacer)	1	0	0	0	0	1	0	0	2
GCCTAGCT	GCCTACTA	GCCTACTT	GCCTAGCA	GCCTAGCT	GCCTACTA	GCCTACTT	GCCTAGCA	Type IV (Ambiguous spacer)	0	0	0	0	0	1	1	1	3
AACTAGCC	CACTACCC	AACTACCC	CACTAGCC	CACTAGCC	AACTACCC	CACTACCC	AACTAGCC	Type IV (Ambiguous spacer)	1	0	0	0	0	1	0	0	2
GCCTATGC	CCCTACGA	GCCTACGC	CCCTATGA	CCCTATGC	GCCTACGA	CCCTACGC	GCCTATGA	Type IV (Ambiguous spacer)	1	0	0	0	0	1	0	1	3
ATCTAACA	AGCTACCC	AGCTACCA	ATCTAACC	ATCTAACA	AGCTACCC	AGCTACCA	ATCTAACC	Type IV (Ambiguous spacer)	0	1	0	0	0	1	0	1	3
GCCTACCC	GCCTACGT	GCCTACGC	GCCTACCT	GCCTACCC	GCCTACGT	GCCTACGC	GCCTACCT	Type IV (Ambiguous spacer)	0	0	0	0	0	0	1	1	2
GCGTACGC	GCATACGT	GCATACGC	GCGTACGT	GCGTACGC	GCATACGT	GCATACGC	GCGTACGT	Type IV (Ambiguous spacer)	0	0	1	0	0	0	0	1	2
GCTTACTT	CCCTAAGC	GCCTAAGT	CCTTACTC	CCTTACTT	GCCTAAGC	CCCTAAGT	GCTTACTC	Type IV (Ambiguous spacer)	1	0	1	0	0	1	1	1	5
TGATACCC	AGCTACCA	TGCTACCC	AGATACCA	AGATACCC	TGCTACCA	AGCTACCC	TGATACCA	Type IV (Ambiguous spacer)	1	0	1	0	0	0	0	1	3
GGCTACGC	CCCTACAA	GCCTACAC	CGCTACGA	CGCTACGC	GCCTACAA	CCCTACAC	GGCTACGA	Type IV (Ambiguous spacer)	1	1	0	0	0	0	1	1	4
GCGTAGGA	CCCTACCA	GCCTACCA	CCGTAGGA	CCGTAGGA	GCCTACCA	CCCTACCA	GCGTAGGA	Type IV (Ambiguous spacer)	1	0	1	0	0	1	1	0	4
AACTACCC	CTTTAGCA	ATTTAGCC	CACTACCA	CACTACCC	ATTTAGCA	CTTTAGCC	AACTACCA	Type IV (Ambiguous spacer)	1	1	1	0	0	1	0	1	5
TCCTACCC	GCGTAATC	TCGTAATC	GCCTACCC	GCCTACCC	TCGTAATC	GCGTAATC	TCCTACCC	Type IV (Ambiguous spacer)	1	0	1	0	0	1	1	0	4
ATCTACCC	CCCTAGCA	ACCTAGCC	CTCTACCA	CTCTACCC	ACCTAGCA	CCCTAGCC	ATCTACCA	Type IV (Ambiguous spacer)	1	1	0	0	0	1	0	1	4
GCCTACCC	CACTACAC	GACTACAC	CCCTACCC	CCCTACCC	GACTACAC	CACTACAC	GCCTACCC	Type IV (Ambiguous spacer)	1	1	0	0	0	0	1	0	3
GCGTACTC	GCATACCG	GCATACCC	GCGTACTG	GCGTACTC	GCATACCG	GCATACCC	GCGTACTG	Type IV (Ambiguous spacer)	0	0	1	0	0	0	1	1	3
CCATAAGG	CAATACAA	CAATACAG	CCATAAGA	CCATAAGG	CAATACAA	CAATACAG	CCATAAGA	Type IV (Ambiguous spacer)	0	1	0	0	0	1	1	1	4
ACCTATTC	CACTACCC	AACTACCC	CCCTATTC	CCCTATTC	AACTACCC	CACTACCC	ACCTATTC	Type IV (Ambiguous spacer)	1	1	0	0	0	1	1	0	4
ATCTATCC	CCATACCC	ACATACCC	CTCTATCC	CTCTATCC	ACATACCC	CCATACCC	ATCTATCC	Type IV (Ambiguous spacer)	1	1	1	0	0	1	0	0	4
GCGTACAC	CCGTACTA	GCGTACTC	CCGTACAA	CCGTACAC	GCGTACTA	CCGTACTC	GCGTACAA	Type IV (Ambiguous spacer)	1	0	0	0	0	0	1	1	3
ATCTACCC	GCATACCA	ACATACCC	GTCTACCA	GTCTACCC	ACATACCA	GCATACCC	ATCTACCA	Type IV (Ambiguous spacer)	1	1	1	0	0	0	0	1	4
ATATACGC	CCATATCC	ACATATCC	CTATACGC	CTATACGC	ACATATCC	CCATATCC	ATATACGC	Type IV (Ambiguous spacer)	1	1	0	0	0	1	1	0	4
TAATACCC	ACGTACCC	TCGTACCC	AAATACCC	AAATACCC	TCGTACCC	ACGTACCC	TAATACCC	Type IV (Ambiguous spacer)	1	1	1	0	0	0	0	0	3
GAGTATCG	GCATATCC	GCATATCG	GAGTATCC	GAGTATCG	GCATATCC	GCATATCG	GAGTATCC	Type IV (Ambiguous spacer)	0	1	1	0	0	0	0	1	3
GGCTACCC	CACTACAA	GACTACAC	CGCTACCA	CGCTACCC	GACTACAA	CACTACAC	GGCTACCA	Type IV (Ambiguous spacer)	1	1	0	0	0	0	1	1	4
GTTTACCC	TGTTAGCA	GGTTAGCC	TTTTACCA	TTTTACCC	GGTTAGCA	TGTTAGCC	GTTTACCA	Type IV (Ambiguous spacer)	1	1	0	0	0	1	0	1	4
TATTACCT	GACTACAA	TACTACAT	GATTACCA	GATTACCT	TACTACAA	GACTACAT	TATTACCA	Type IV (Ambiguous spacer)	1	0	1	0	0	0	1	1	4
GAATACCC	ACGTACCC	GCGTACCC	AAATACCC	AAATACCC	GCGTACCC	ACGTACCC	GAATACCC	Type IV (Ambiguous spacer)	1	1	1	0	0	0	0	0	3
TCATAACC	GCCTACTG	TCCTACTC	GCATAACG	GCATAACC	TCCTACTG	GCCTACTC	TCATAACG	Type IV (Ambiguous spacer)	1	0	1	0	0	1	1	1	5
GCATACTG	ACATACCC	GCATACCG	ACATACTC	ACATACTG	GCATACCC	ACATACCG	GCATACTC	Type IV (Ambiguous spacer)	1	0	0	0	0	0	1	1	3
AACTACTC	ATCTACAA	ATCTACAC	AACTACTA	AACTACTC	ATCTACAA	ATCTACAC	AACTACTA	Type IV (Ambiguous spacer)	0	1	0	0	0	0	1	1	3
TCCTACCG	CTATACGA	TTATACGG	CCCTACCA	CCCTACCG	TTATACGA	CTATACGG	TCCTACCA	Type IV (Ambiguous spacer)	1	1	1	0	0	0	1	1	5
ACATAAGA	CACTACAG	AACTACAA	CCATAAGG	CCATAAGA	AACTACAG	CACTACAA	ACATAAGG	Type IV (Ambiguous spacer)	1	1	1	0	0	1	1	1	6
ACATAACA	CAGTAACA	AAGTAACA	CCATAACA	CCATAACA	AAGTAACA	CAGTAACA	ACATAACA	Type IV (Ambiguous spacer)	1	1	1	0	0	0	0	0	3
GCCTACCC	CCCTAATC	GCCTAATC	CCCTACCC	CCCTACCC	GCCTAATC	CCCTAATC	GCCTACCC	Type IV (Ambiguous spacer)	1	0	0	0	0	1	1	0	3
CATTAGTC	GCGTACCA	CCGTACCC	GATTAGTA	GATTAGTC	CCGTACCA	GCGTACCC	CATTAGTA	Type IV (Ambiguous spacer)	1	1	1	0	0	1	1	1	6
ACTTACCC	CTTTACCC	ATTTACCC	CCTTACCC	CCTTACCC	ATTTACCC	CTTTACCC	ACTTACCC	Type IV (Ambiguous spacer)	1	1	0	0	0	0	0	0	2
GCCTACCA	TCATACCA	GCATACCA	TCCTACCA	TCCTACCA	GCATACCA	TCATACCA	GCCTACCA	Type IV (Ambiguous spacer)	1	0	1	0	0	0	0	0	2
ACATACCC	TCCTACAC	ACCTACAC	TCATACCC	TCATACCC	ACCTACAC	TCCTACAC	ACATACCC	Type IV (Ambiguous spacer)	1	0	1	0	0	0	1	0	3
CACTACAC	TGCTACAC	CGCTACAC	TACTACAC	TACTACAC	CGCTACAC	TGCTACAC	CACTACAC	Type IV (Ambiguous spacer)	1	1	0	0	0	0	0	0	2
TCCTACAA	CCCTACTC	TCCTACTA	CCCTACAC	CCCTACAA	TCCTACTC	CCCTACTA	TCCTACAC	Type IV (Ambiguous spacer)	1	0	0	0	0	0	1	1	3
GCGTACAC	ACCTACCT	GCCTACCC	ACGTACAT	ACGTACAC	GCCTACCT	ACCTACCC	GCGTACAT	Type IV (Ambiguous spacer)	1	0	1	0	0	0	1	1	4
CGCTATCC	GCCTACCA	CCCTACCC	GGCTATCA	GGCTATCC	CCCTACCA	GCCTACCC	CGCTATCA	Type IV (Ambiguous spacer)	1	1	0	0	0	1	0	1	4
GCATACTC	CGCTACAC	GGCTACAC	CCATACTC	CCATACTC	GGCTACAC	CGCTACAC	GCATACTC	Type IV (Ambiguous spacer)	1	1	1	0	0	0	1	0	4
GCCTACTC	CACTACCC	GACTACCC	CCCTACTC	CCCTACTC	GACTACCC	CACTACCC	GCCTACTC	Type IV (Ambiguous spacer)	1	1	0	0	0	0	1	0	3
CCCTAGCA	GCCTATGA	CCCTATGA	GCCTAGCA	GCCTAGCA	CCCTATGA	GCCTATGA	CCCTAGCA	Type IV (Ambiguous spacer)	1	0	0	0	0	1	1	0	3
GATTACTG	CAATACAA	GAATACAG	CATTACTA	CATTACTG	GAATACAA	CAATACAG	GATTACTA	Type IV (Ambiguous spacer)	1	0	1	0	0	0	1	1	4
GCATAGCC	TCTTACCC	GCTTACCC	TCATAGCC	TCATAGCC	GCTTACCC	TCTTACCC	GCATAGCC	Type IV (Ambiguous spacer)	1	0	1	0	0	1	0	0	3
TCATACGG	TGCTAGCC	TGCTAGCG	TCATACGC	TCATACGG	TGCTAGCC	TGCTAGCG	TCATACGC	Type IV (Ambiguous spacer)	0	1	1	0	0	1	1	1	5
GCCTACAC	TCATACCA	GCATACCC	TCCTACAA	TCCTACAC	GCATACCA	TCATACCC	GCCTACAA	Type IV (Ambiguous spacer)	1	0	1	0	0	0	1	1	4
ACATACCC	TAATACCC	AAATACCC	TCATACCC	TCATACCC	AAATACCC	TAATACCC	ACATACCC	Type IV (Ambiguous spacer)	1	1	0	0	0	0	0	0	2
GTCTACCC	CCCTACCA	GCCTACCC	CTCTACCA	CTCTACCC	GCCTACCA	CCCTACCC	GTCTACCA	Type IV (Ambiguous spacer)	1	1	0	0	0	0	0	1	3
AACTACCC	CATTACCC	AATTACCC	CACTACCC	CACTACCC	AATTACCC	CATTACCC	AACTACCC	Type IV (Ambiguous spacer)	1	0	1	0	0	0	0	0	2
TCCTACTT	CCATACCC	TCATACCT	CCCTACTC	CCCTACTT	TCATACCC	CCATACCT	TCCTACTC	Type IV (Ambiguous spacer)	1	0	1	0	0	0	1	1	4
AGCTACCC	ACCTAGCA	ACCTAGCC	AGCTACCA	AGCTACCC	ACCTAGCA	ACCTAGCC	AGCTACCA	Type IV (Ambiguous spacer)	0	1	0	0	0	1	0	1	3
CCGTATTC	GCATATCC	CCATATCC	GCGTATTC	GCGTATTC	CCATATCC	GCATATCC	CCGTATTC	Type IV (Ambiguous spacer)	1	0	1	0	0	0	1	0	3
GCCTACCC	TCCTATCA	GCCTATCC	TCCTACCA	TCCTACCC	GCCTATCA	TCCTATCC	GCCTACCA	Type IV (Ambiguous spacer)	1	0	0	0	0	1	0	1	3
GCCTAGGT	GCATACGC	GCATACGT	GCCTAGGC	GCCTAGGT	GCATACGC	GCATACGT	GCCTAGGC	Type IV (Ambiguous spacer)	0	0	1	0	0	1	0	1	3
GCGTACAC	ACGTAGCC	GCGTAGCC	ACGTACAC	ACGTACAC	GCGTAGCC	ACGTAGCC	GCGTACAC	Type IV (Ambiguous spacer)	1	0	0	0	0	1	1	0	3
GCCTAACT	GCCTAGAA	GCCTAGAT	GCCTAACA	GCCTAACT	GCCTAGAA	GCCTAGAT	GCCTAACA	Type IV (Ambiguous spacer)	0	0	0	0	0	1	1	1	3
ACCTACGG	TCCTACCC	ACCTACCG	TCCTACGC	TCCTACGG	ACCTACCC	TCCTACCG	ACCTACGC	Type IV (Ambiguous spacer)	1	0	0	0	0	0	1	1	3
GTCTACAC	ACATACAC	GCATACAC	ATCTACAC	ATCTACAC	GCATACAC	ACATACAC	GTCTACAC	Type IV (Ambiguous spacer)	1	1	1	0	0	0	0	0	3
CCCTAGGA	ACCTAGTA	CCCTAGTA	ACCTAGGA	ACCTAGGA	CCCTAGTA	ACCTAGTA	CCCTAGGA	Type IV (Ambiguous spacer)	1	0	0	0	0	0	1	0	2
CCTTACAC	ATCTACCC	CTCTACCC	ACTTACAC	ACTTACAC	CTCTACCC	ATCTACCC	CCTTACAC	Type IV (Ambiguous spacer)	1	1	1	0	0	0	1	0	4
TCTTATGC	TCCTACTA	TCCTACTC	TCTTATGA	TCTTATGC	TCCTACTA	TCCTACTC	TCTTATGA	Type IV (Ambiguous spacer)	0	0	1	0	0	1	1	1	4
GTCTATCC	CGCTACGC	GGCTACGC	CTCTATCC	CTCTATCC	GGCTACGC	CGCTACGC	GTCTATCC	Type IV (Ambiguous spacer)	1	1	0	0	0	1	1	0	4
ATCTACCC	CGCTATAA	AGCTATAC	CTCTACCA	CTCTACCC	AGCTATAA	CGCTATAC	ATCTACCA	Type IV (Ambiguous spacer)	1	1	0	0	0	1	1	1	5
CGCTATCC	CCATAACA	CCATAACC	CGCTATCA	CGCTATCC	CCATAACA	CCATAACC	CGCTATCA	Type IV (Ambiguous spacer)	0	1	1	0	0	1	0	1	4
GACTACCC	TCATAACC	GCATAACC	TACTACCC	TACTACCC	GCATAACC	TCATAACC	GACTACCC	Type IV (Ambiguous spacer)	1	1	1	0	0	1	0	0	4
TCATACTC	GCATACCC	TCATACCC	GCATACTC	GCATACTC	TCATACCC	GCATACCC	TCATACTC	Type IV (Ambiguous spacer)	1	0	0	0	0	0	1	0	2
GGATACAC	CGATACTC	GGATACTC	CGATACAC	CGATACAC	GGATACTC	CGATACTC	GGATACAC	Type IV (Ambiguous spacer)	1	0	0	0	0	0	1	0	2
ATGTACTA	GCATAGCC	ACATAGCA	GTGTACTC	GTGTACTA	ACATAGCC	GCATAGCA	ATGTACTC	Type IV (Ambiguous spacer)	1	1	1	0	0	1	1	1	6
TCATACAC	CACTACTA	TACTACTC	CCATACAA	CCATACAC	TACTACTA	CACTACTC	TCATACAA	Type IV (Ambiguous spacer)	1	1	1	0	0	0	1	1	5
TGCTACCC	AGATATGC	TGATATGC	AGCTACCC	AGCTACCC	TGATATGC	AGATATGC	TGCTACCC	Type IV (Ambiguous spacer)	1	0	1	0	0	1	1	0	4
ACCTACAC	CGCTACAG	AGCTACAC	CCCTACAG	CCCTACAC	AGCTACAG	CGCTACAC	ACCTACAG	Type IV (Ambiguous spacer)	1	1	0	0	0	0	0	1	3
GTCTACCC	TCGTACCA	GCGTACCC	TTCTACCA	TTCTACCC	GCGTACCA	TCGTACCC	GTCTACCA	Type IV (Ambiguous spacer)	1	1	1	0	0	0	0	1	4
TCGTACCC	GCCTACAC	TCCTACAC	GCGTACCC	GCGTACCC	TCCTACAC	GCCTACAC	TCGTACCC	Type IV (Ambiguous spacer)	1	0	1	0	0	0	1	0	3
GCCTAATA	CAGTACTC	GAGTACTA	CCCTAATC	CCCTAATA	GAGTACTC	CAGTACTA	GCCTAATC	Type IV (Ambiguous spacer)	1	1	1	0	0	1	0	1	5
TAGTACAT	TCGTACAC	TCGTACAT	TAGTACAC	TAGTACAT	TCGTACAC	TCGTACAT	TAGTACAC	Type IV (Ambiguous spacer)	0	1	0	0	0	0	0	1	2
GCCTACCC	GCCTATCA	GCCTATCC	GCCTACCA	GCCTACCC	GCCTATCA	GCCTATCC	GCCTACCA	Type IV (Ambiguous spacer)	0	0	0	0	0	1	0	1	2
ATCTACCC	GCCTACAC	ACCTACAC	GTCTACCC	GTCTACCC	ACCTACAC	GCCTACAC	ATCTACCC	Type IV (Ambiguous spacer)	1	1	0	0	0	0	1	0	3
GAGTACCC	ATCTACCA	GTCTACCC	AAGTACCA	AAGTACCC	GTCTACCA	ATCTACCC	GAGTACCA	Type IV (Ambiguous spacer)	1	1	1	0	0	0	0	1	4
GCGTACAG	CCGTATTC	GCGTATTG	CCGTACAC	CCGTACAG	GCGTATTC	CCGTATTG	GCGTACAC	Type IV (Ambiguous spacer)	1	0	0	0	0	1	1	1	4
CCCTACGC	CCCTAAAT	CCCTAAAC	CCCTACGT	CCCTACGC	CCCTAAAT	CCCTAAAC	CCCTACGT	Type IV (Ambiguous spacer)	0	0	0	0	0	1	1	1	3
AACTACCC	CTTTACAA	ATTTACAC	CACTACCA	CACTACCC	ATTTACAA	CTTTACAC	AACTACCA	Type IV (Ambiguous spacer)	1	1	1	0	0	0	1	1	5
ACATAGGT	CACTACTC	AACTACTT	CCATAGGC	CCATAGGT	AACTACTC	CACTACTT	ACATAGGC	Type IV (Ambiguous spacer)	1	1	1	0	0	1	1	1	6
ACATACAC	ATATACAA	ATATACAC	ACATACAA	ACATACAC	ATATACAA	ATATACAC	ACATACAA	Type IV (Ambiguous spacer)	0	1	0	0	0	0	0	1	2
GGCTATAA	CCGTACCC	GCGTACCA	CGCTATAC	CGCTATAA	GCGTACCC	CCGTACCA	GGCTATAC	Type IV (Ambiguous spacer)	1	1	1	0	0	1	1	1	6
CCGTACAA	CAATATGC	CAATATGA	CCGTACAC	CCGTACAA	CAATATGC	CAATATGA	CCGTACAC	Type IV (Ambiguous spacer)	0	1	1	0	0	1	1	1	5
TGCTACAA	GACTACAT	TACTACAA	GGCTACAT	GGCTACAA	TACTACAT	GACTACAA	TGCTACAT	Type IV (Ambiguous spacer)	1	1	0	0	0	0	0	1	3
GACTACGC	GCCTAGCG	GCCTAGCC	GACTACGG	GACTACGC	GCCTAGCG	GCCTAGCC	GACTACGG	Type IV (Ambiguous spacer)	0	1	0	0	0	1	1	1	4
TACTACCA	CCTTACCC	TCTTACCA	CACTACCC	CACTACCA	TCTTACCC	CCTTACCA	TACTACCC	Type IV (Ambiguous spacer)	1	1	1	0	0	0	0	1	4
TCCTACAC	CTCTAATC	TTCTAATC	CCCTACAC	CCCTACAC	TTCTAATC	CTCTAATC	TCCTACAC	Type IV (Ambiguous spacer)	1	1	0	0	0	1	1	0	4
AGTTATCC	GCTTACCC	ACTTACCC	GGTTATCC	GGTTATCC	ACTTACCC	GCTTACCC	AGTTATCC	Type IV (Ambiguous spacer)	1	1	0	0	0	1	0	0	3
CCCTAACC	CACTACCA	CACTACCC	CCCTAACA	CCCTAACC	CACTACCA	CACTACCC	CCCTAACA	Type IV (Ambiguous spacer)	0	1	0	0	0	1	0	1	3
GCCTACCC	CGCTACGA	GGCTACGC	CCCTACCA	CCCTACCC	GGCTACGA	CGCTACGC	GCCTACCA	Type IV (Ambiguous spacer)	1	1	0	0	0	0	1	1	4
CGCTACTC	TCATACCA	CCATACCC	TGCTACTA	TGCTACTC	CCATACCA	TCATACCC	CGCTACTA	Type IV (Ambiguous spacer)	1	1	1	0	0	0	1	1	5
TCCTACAC	GCCTACCC	TCCTACCC	GCCTACAC	GCCTACAC	TCCTACCC	GCCTACCC	TCCTACAC	Type IV (Ambiguous spacer)	1	0	0	0	0	0	1	0	2
AAATACGC	GCCTACGT	ACCTACGC	GAATACGT	GAATACGC	ACCTACGT	GCCTACGC	AAATACGT	Type IV (Ambiguous spacer)	1	1	1	0	0	0	0	1	4
ACCTACCC	CACTACCA	AACTACCC	CCCTACCA	CCCTACCC	AACTACCA	CACTACCC	ACCTACCA	Type IV (Ambiguous spacer)	1	1	0	0	0	0	0	1	3
GCTTAACC	CAATAGCC	GAATAGCC	CCTTAACC	CCTTAACC	GAATAGCC	CAATAGCC	GCTTAACC	Type IV (Ambiguous spacer)	1	1	1	0	0	1	0	0	4
GACTAGCC	TAGTACGC	GAGTACGC	TACTAGCC	TACTAGCC	GAGTACGC	TAGTACGC	GACTAGCC	Type IV (Ambiguous spacer)	1	0	1	0	0	1	1	0	4
GAGTACCC	ATGTAGGC	GTGTAGGC	AAGTACCC	AAGTACCC	GTGTAGGC	ATGTAGGC	GAGTACCC	Type IV (Ambiguous spacer)	1	1	0	0	0	1	1	0	4
GCCTAATG	ACCTAAAC	GCCTAAAG	ACCTAATC	ACCTAATG	GCCTAAAC	ACCTAAAG	GCCTAATC	Type IV (Ambiguous spacer)	1	0	0	0	0	0	1	1	3
GACTAACA	TGATAACC	GGATAACA	TACTAACC	TACTAACA	GGATAACC	TGATAACA	GACTAACC	Type IV (Ambiguous spacer)	1	1	1	0	0	0	0	1	4
TCATACCC	TCATAATA	TCATAATC	TCATACCA	TCATACCC	TCATAATA	TCATAATC	TCATACCA	Type IV (Ambiguous spacer)	0	0	0	0	0	1	1	1	3
ACTTAACC	CCCTACCA	ACCTACCC	CCTTAACA	CCTTAACC	ACCTACCA	CCCTACCC	ACTTAACA	Type IV (Ambiguous spacer)	1	0	1	0	0	1	0	1	4
GCATAAAA	TCATACTA	GCATACTA	TCATAAAA	TCATAAAA	GCATACTA	TCATACTA	GCATAAAA	Type IV (Ambiguous spacer)	1	0	0	0	0	1	1	0	3
GCATACCC	CCTTAGCA	GCTTAGCC	CCATACCA	CCATACCC	GCTTAGCA	CCTTAGCC	GCATACCA	Type IV (Ambiguous spacer)	1	0	1	0	0	1	0	1	4
TCCTAACC	CACTACCT	TACTACCC	CCCTAACT	CCCTAACC	TACTACCT	CACTACCC	TCCTAACT	Type IV (Ambiguous spacer)	1	1	0	0	0	1	0	1	4
ATATACCC	CATTACCA	AATTACCC	CTATACCA	CTATACCC	AATTACCA	CATTACCC	ATATACCA	Type IV (Ambiguous spacer)	1	1	1	0	0	0	0	1	4
GCCTAACC	TCGTAGCA	GCGTAGCC	TCCTAACA	TCCTAACC	GCGTAGCA	TCGTAGCC	GCCTAACA	Type IV (Ambiguous spacer)	1	0	1	0	0	1	0	1	4
TCCTACGC	GCCTACAA	TCCTACAC	GCCTACGA	GCCTACGC	TCCTACAA	GCCTACAC	TCCTACGA	Type IV (Ambiguous spacer)	1	0	0	0	0	0	1	1	3
ACATAACC	CCATAATA	ACATAATC	CCATAACA	CCATAACC	ACATAATA	CCATAATC	ACATAACA	Type IV (Ambiguous spacer)	1	0	0	0	0	0	1	1	3
TACTACTT	GACTACCC	TACTACCT	GACTACTC	GACTACTT	TACTACCC	GACTACCT	TACTACTC	Type IV (Ambiguous spacer)	1	0	0	0	0	0	1	1	3
ATATAGCC	ATGTACCA	ATGTACCC	ATATAGCA	ATATAGCC	ATGTACCA	ATGTACCC	ATATAGCA	Type IV (Ambiguous spacer)	0	0	1	0	0	1	0	1	3
ACTTACGC	GGCTACAC	AGCTACAC	GCTTACGC	GCTTACGC	AGCTACAC	GGCTACAC	ACTTACGC	Type IV (Ambiguous spacer)	1	1	1	0	0	0	1	0	4
CACTACAG	GCCTACGA	CCCTACGG	GACTACAA	GACTACAG	CCCTACGA	GCCTACGG	CACTACAA	Type IV (Ambiguous spacer)	1	1	0	0	0	0	1	1	4
AATTACCG	ACTTACCC	ACTTACCG	AATTACCC	AATTACCG	ACTTACCC	ACTTACCG	AATTACCC	Type IV (Ambiguous spacer)	0	1	0	0	0	0	0	1	2
ATCTACCA	GCCTAACA	ACCTAACA	GTCTACCA	GTCTACCA	ACCTAACA	GCCTAACA	ATCTACCA	Type IV (Ambiguous spacer)	1	1	0	0	0	1	0	0	3
ACCTACAG	TCCTAGGC	ACCTAGGG	TCCTACAC	TCCTACAG	ACCTAGGC	TCCTAGGG	ACCTACAC	Type IV (Ambiguous spacer)	1	0	0	0	0	1	1	1	4
GCCTATGC	TCCTACCC	GCCTACCC	TCCTATGC	TCCTATGC	GCCTACCC	TCCTACCC	GCCTATGC	Type IV (Ambiguous spacer)	1	0	0	0	0	1	1	0	3
TGATACGC	CCCTACCC	TCCTACCC	CGATACGC	CGATACGC	TCCTACCC	CCCTACCC	TGATACGC	Type IV (Ambiguous spacer)	1	1	1	0	0	0	1	0	4
AGCTACGG	CGCTAAAA	AGCTAAAG	CGCTACGA	CGCTACGG	AGCTAAAA	CGCTAAAG	AGCTACGA	Type IV (Ambiguous spacer)	1	0	0	0	0	1	1	1	4
GTTTACCC	CCCTACCC	GCCTACCC	CTTTACCC	CTTTACCC	GCCTACCC	CCCTACCC	GTTTACCC	Type IV (Ambiguous spacer)	1	1	1	0	0	0	0	0	3
GCATATAT	CCCTATGC	GCCTATGT	CCATATAC	CCATATAT	GCCTATGC	CCCTATGT	GCATATAC	Type IV (Ambiguous spacer)	1	0	1	0	0	0	1	1	4
GCTTACAT	ACTTAATC	GCTTAATT	ACTTACAC	ACTTACAT	GCTTAATC	ACTTAATT	GCTTACAC	Type IV (Ambiguous spacer)	1	0	0	0	0	1	1	1	4
TCCTACGC	ATCTACTC	TTCTACTC	ACCTACGC	ACCTACGC	TTCTACTC	ATCTACTC	TCCTACGC	Type IV (Ambiguous spacer)	1	1	0	0	0	0	1	0	3
CGCTACCC	AACTACCC	CACTACCC	AGCTACCC	AGCTACCC	CACTACCC	AACTACCC	CGCTACCC	Type IV (Ambiguous spacer)	1	1	0	0	0	0	0	0	2
GGCTACCA	CCATAACC	GCATAACA	CGCTACCC	CGCTACCA	GCATAACC	CCATAACA	GGCTACCC	Type IV (Ambiguous spacer)	1	1	1	0	0	1	0	1	5
AGCTACCC	CCCTACCC	ACCTACCC	CGCTACCC	CGCTACCC	ACCTACCC	CCCTACCC	AGCTACCC	Type IV (Ambiguous spacer)	1	1	0	0	0	0	0	0	2
GCCTATCA	TCTTAACA	GCTTAACA	TCCTATCA	TCCTATCA	GCTTAACA	TCTTAACA	GCCTATCA	Type IV (Ambiguous spacer)	1	0	1	0	0	1	0	0	3
GCCTACCA	CCATACCT	GCATACCA	CCCTACCT	CCCTACCA	GCATACCT	CCATACCA	GCCTACCT	Type IV (Ambiguous spacer)	1	0	1	0	0	0	0	1	3
TCCTAACT	GCCTAGCA	TCCTAGCT	GCCTAACA	GCCTAACT	TCCTAGCA	GCCTAGCT	TCCTAACA	Type IV (Ambiguous spacer)	1	0	0	0	0	1	0	1	3
GGCTAACC	CTGTACCC	GTGTACCC	CGCTAACC	CGCTAACC	GTGTACCC	CTGTACCC	GGCTAACC	Type IV (Ambiguous spacer)	1	1	1	0	0	1	0	0	4
TCATATGA	GCCTACCA	TCCTACCA	GCATATGA	GCATATGA	TCCTACCA	GCCTACCA	TCATATGA	Type IV (Ambiguous spacer)	1	0	1	0	0	1	1	0	4
TCATAATC	GCCTATAT	TCCTATAC	GCATAATT	GCATAATC	TCCTATAT	GCCTATAC	TCATAATT	Type IV (Ambiguous spacer)	1	0	1	0	0	1	1	1	5
CACTAGCC	TAATACAC	CAATACAC	TACTAGCC	TACTAGCC	CAATACAC	TAATACAC	CACTAGCC	Type IV (Ambiguous spacer)	1	0	1	0	0	1	1	0	4
CCCTACGA	ACCTAGCC	CCCTAGCA	ACCTACGC	ACCTACGA	CCCTAGCC	ACCTAGCA	CCCTACGC	Type IV (Ambiguous spacer)	1	0	0	0	0	1	1	1	4
ACCTACCA	TGCTACCC	AGCTACCA	TCCTACCC	TCCTACCA	AGCTACCC	TGCTACCA	ACCTACCC	Type IV (Ambiguous spacer)	1	1	0	0	0	0	0	1	3
ATGTACCT	CCGTACCC	ACGTACCT	CTGTACCC	CTGTACCT	ACGTACCC	CCGTACCT	ATGTACCC	Type IV (Ambiguous spacer)	1	1	0	0	0	0	0	1	3
TACTACAC	GCATACCC	TCATACCC	GACTACAC	GACTACAC	TCATACCC	GCATACCC	TACTACAC	Type IV (Ambiguous spacer)	1	1	1	0	0	0	1	0	4
CCGTACGG	GCATACTC	CCATACTG	GCGTACGC	GCGTACGG	CCATACTC	GCATACTG	CCGTACGC	Type IV (Ambiguous spacer)	1	0	1	0	0	0	1	1	4
TCCTAGTC	CCCTACGA	TCCTACGC	CCCTAGTA	CCCTAGTC	TCCTACGA	CCCTACGC	TCCTAGTA	Type IV (Ambiguous spacer)	1	0	0	0	0	1	1	1	4
ACTTACGA	TATTACCA	AATTACCA	TCTTACGA	TCTTACGA	AATTACCA	TATTACCA	ACTTACGA	Type IV (Ambiguous spacer)	1	1	0	0	0	0	1	0	3
CCATACAC	ACATACGA	CCATACGC	ACATACAA	ACATACAC	CCATACGA	ACATACGC	CCATACAA	Type IV (Ambiguous spacer)	1	0	0	0	0	0	1	1	3
GCATACCA	AACTACAC	GACTACAA	ACATACCC	ACATACCA	GACTACAC	AACTACAA	GCATACCC	Type IV (Ambiguous spacer)	1	1	1	0	0	0	1	1	5
TCCTACCG	ACCTAATC	TCCTAATG	ACCTACCC	ACCTACCG	TCCTAATC	ACCTAATG	TCCTACCC	Type IV (Ambiguous spacer)	1	0	0	0	0	1	1	1	4
AACTACCC	CCCTACAC	ACCTACAC	CACTACCC	CACTACCC	ACCTACAC	CCCTACAC	AACTACCC	Type IV (Ambiguous spacer)	1	1	0	0	0	0	1	0	3
ATTTATCC	GCGTAGCA	ACGTAGCC	GTTTATCA	GTTTATCC	ACGTAGCA	GCGTAGCC	ATTTATCA	Type IV (Ambiguous spacer)	1	1	1	0	0	1	0	1	5
TCCTACGC	CGCTACCC	TGCTACCC	CCCTACGC	CCCTACGC	TGCTACCC	CGCTACCC	TCCTACGC	Type IV (Ambiguous spacer)	1	1	0	0	0	0	1	0	3
CCCTACCA	ACCTACTA	CCCTACTA	ACCTACCA	ACCTACCA	CCCTACTA	ACCTACTA	CCCTACCA	Type IV (Ambiguous spacer)	1	0	0	0	0	0	1	0	2
TGATAACA	ACCTACCC	TCCTACCA	AGATAACC	AGATAACA	TCCTACCC	ACCTACCA	TGATAACC	Type IV (Ambiguous spacer)	1	1	1	0	0	1	0	1	5
CGCTAGTA	TGCTACAA	CGCTACAA	TGCTAGTA	TGCTAGTA	CGCTACAA	TGCTACAA	CGCTAGTA	Type IV (Ambiguous spacer)	1	0	0	0	0	1	1	0	3
GCTTACAC	AATTACAA	GATTACAC	ACTTACAA	ACTTACAC	GATTACAA	AATTACAC	GCTTACAA	Type IV (Ambiguous spacer)	1	1	0	0	0	0	0	1	3
CCATAGCC	ACATACCC	CCATACCC	ACATAGCC	ACATAGCC	CCATACCC	ACATACCC	CCATAGCC	Type IV (Ambiguous spacer)	1	0	0	0	0	1	0	0	2
ACTTACCC	ACCTACCT	ACCTACCC	ACTTACCT	ACTTACCC	ACCTACCT	ACCTACCC	ACTTACCT	Type IV (Ambiguous spacer)	0	0	1	0	0	0	0	1	2
GAATACCC	CCCTACGT	GCCTACGC	CAATACCT	CAATACCC	GCCTACGT	CCCTACGC	GAATACCT	Type IV (Ambiguous spacer)	1	1	1	0	0	0	1	1	5
ACTTACCC	AGGTACCA	AGGTACCC	ACTTACCA	ACTTACCC	AGGTACCA	AGGTACCC	ACTTACCA	Type IV (Ambiguous spacer)	0	1	1	0	0	0	0	1	3
TACTACCC	GCCTACCC	TCCTACCC	GACTACCC	GACTACCC	TCCTACCC	GCCTACCC	TACTACCC	Type IV (Ambiguous spacer)	1	1	0	0	0	0	0	0	2
AACTACCC	CCATACCA	ACATACCC	CACTACCA	CACTACCC	ACATACCA	CCATACCC	AACTACCA	Type IV (Ambiguous spacer)	1	1	1	0	0	0	0	1	4
GCGTACGA	GCGTAAAC	GCGTAAAA	GCGTACGC	GCGTACGA	GCGTAAAC	GCGTAAAA	GCGTACGC	Type IV (Ambiguous spacer)	0	0	0	0	0	1	1	1	3
AGGTATCG	CGCTACCC	AGCTACCG	CGGTATCC	CGGTATCG	AGCTACCC	CGCTACCG	AGGTATCC	Type IV (Ambiguous spacer)	1	0	1	0	0	1	0	1	4
ATGTAGCC	GCGTATAG	ACGTATAC	GTGTAGCG	GTGTAGCC	ACGTATAG	GCGTATAC	ATGTAGCG	Type IV (Ambiguous spacer)	1	1	0	0	0	1	1	1	5
GCGTAGCC	CAATACCC	GAATACCC	CCGTAGCC	CCGTAGCC	GAATACCC	CAATACCC	GCGTAGCC	Type IV (Ambiguous spacer)	1	1	1	0	0	1	0	0	4
ACTTACCA	TGCTACAC	AGCTACAA	TCTTACCC	TCTTACCA	AGCTACAC	TGCTACAA	ACTTACCC	Type IV (Ambiguous spacer)	1	1	1	0	0	0	1	1	5
GCCTAGCC	GCCTACTT	GCCTACTC	GCCTAGCT	GCCTAGCC	GCCTACTT	GCCTACTC	GCCTAGCT	Type IV (Ambiguous spacer)	0	0	0	0	0	1	1	1	3
ACGTAAGC	GCATAACA	ACATAACC	GCGTAAGA	GCGTAAGC	ACATAACA	GCATAACC	ACGTAAGA	Type IV (Ambiguous spacer)	1	0	1	0	0	0	1	1	4
TCATACCT	CCCTATAA	TCCTATAT	CCATACCA	CCATACCT	TCCTATAA	CCCTATAT	TCATACCA	Type IV (Ambiguous spacer)	1	0	1	0	0	1	1	1	5
GCTTACGC	CCCTACAC	GCCTACAC	CCTTACGC	CCTTACGC	GCCTACAC	CCCTACAC	GCTTACGC	Type IV (Ambiguous spacer)	1	0	1	0	0	0	1	0	3
CAATAGCC	TCTTAGCA	CCTTAGCC	TAATAGCA	TAATAGCC	CCTTAGCA	TCTTAGCC	CAATAGCA	Type IV (Ambiguous spacer)	1	1	1	0	0	0	0	1	4
GTATAACA	CGCTAACC	GGCTAACA	CTATAACC	CTATAACA	GGCTAACC	CGCTAACA	GTATAACC	Type IV (Ambiguous spacer)	1	1	1	0	0	0	0	1	4
GCCTATTC	CCGTACGC	GCGTACGC	CCCTATTC	CCCTATTC	GCGTACGC	CCGTACGC	GCCTATTC	Type IV (Ambiguous spacer)	1	0	1	0	0	1	1	0	4
GCCTAAGA	CCCTACCA	GCCTACCA	CCCTAAGA	CCCTAAGA	GCCTACCA	CCCTACCA	GCCTAAGA	Type IV (Ambiguous spacer)	1	0	0	0	0	1	1	0	3
CAATACAC	ACCTACAC	CCCTACAC	AAATACAC	AAATACAC	CCCTACAC	ACCTACAC	CAATACAC	Type IV (Ambiguous spacer)	1	1	1	0	0	0	0	0	3
GCATACGC	GCATACCT	GCATACCC	GCATACGT	GCATACGC	GCATACCT	GCATACCC	GCATACGT	Type IV (Ambiguous spacer)	0	0	0	0	0	0	1	1	2
AGCTACCC	GCCTACAC	ACCTACAC	GGCTACCC	GGCTACCC	ACCTACAC	GCCTACAC	AGCTACCC	Type IV (Ambiguous spacer)	1	1	0	0	0	0	1	0	3
ACATACAC	GCCTACCC	ACCTACCC	GCATACAC	GCATACAC	ACCTACCC	GCCTACCC	ACATACAC	Type IV (Ambiguous spacer)	1	0	1	0	0	0	1	0	3
ACTTACGT	TCATAACC	ACATAACT	TCTTACGC	TCTTACGT	ACATAACC	TCATAACT	ACTTACGC	Type IV (Ambiguous spacer)	1	0	1	0	0	1	1	1	5
TACTACAT	GCCTACCT	TCCTACCT	GACTACAT	GACTACAT	TCCTACCT	GCCTACCT	TACTACAT	Type IV (Ambiguous spacer)	1	1	0	0	0	0	1	0	3
GGCTAATC	AGCTACTC	GGCTACTC	AGCTAATC	AGCTAATC	GGCTACTC	AGCTACTC	GGCTAATC	Type IV (Ambiguous spacer)	1	0	0	0	0	1	0	0	2
ACCTAATA	GCCTACCA	ACCTACCA	GCCTAATA	GCCTAATA	ACCTACCA	GCCTACCA	ACCTAATA	Type IV (Ambiguous spacer)	1	0	0	0	0	1	1	0	3
GCGTACCC	ACGTACTC	GCGTACTC	ACGTACCC	ACGTACCC	GCGTACTC	ACGTACTC	GCGTACCC	Type IV (Ambiguous spacer)	1	0	0	0	0	0	1	0	2
CCTTAAAC	GCATACAT	CCATACAC	GCTTAAAT	GCTTAAAC	CCATACAT	GCATACAC	CCTTAAAT	Type IV (Ambiguous spacer)	1	0	1	0	0	1	0	1	4
GGCTACAC	CCCTACAC	GCCTACAC	CGCTACAC	CGCTACAC	GCCTACAC	CCCTACAC	GGCTACAC	Type IV (Ambiguous spacer)	1	1	0	0	0	0	0	0	2
CGATACGC	TAATACGT	CAATACGC	TGATACGT	TGATACGC	CAATACGT	TAATACGC	CGATACGT	Type IV (Ambiguous spacer)	1	1	0	0	0	0	0	1	3
GAATACGC	CCTTACGC	GCTTACGC	CAATACGC	CAATACGC	GCTTACGC	CCTTACGC	GAATACGC	Type IV (Ambiguous spacer)	1	1	1	0	0	0	0	0	3
GCCTACCC	GCATACCA	GCATACCC	GCCTACCA	GCCTACCC	GCATACCA	GCATACCC	GCCTACCA	Type IV (Ambiguous spacer)	0	0	1	0	0	0	0	1	2
ACCTACGA	TCGTACGA	ACGTACGA	TCCTACGA	TCCTACGA	ACGTACGA	TCGTACGA	ACCTACGA	Type IV (Ambiguous spacer)	1	0	1	0	0	0	0	0	2
GTCTATCC	CTTTACCA	GTTTACCC	CTCTATCA	CTCTATCC	GTTTACCA	CTTTACCC	GTCTATCA	Type IV (Ambiguous spacer)	1	0	1	0	0	1	0	1	4
ACTTACCA	AGCTACCC	AGCTACCA	ACTTACCC	ACTTACCA	AGCTACCC	AGCTACCA	ACTTACCC	Type IV (Ambiguous spacer)	0	1	1	0	0	0	0	1	3
GCTTACCC	CATTACCT	GATTACCC	CCTTACCT	CCTTACCC	GATTACCT	CATTACCC	GCTTACCT	Type IV (Ambiguous spacer)	1	1	0	0	0	0	0	1	3
TCCTAGAC	ACCTAAAC	TCCTAAAC	ACCTAGAC	ACCTAGAC	TCCTAAAC	ACCTAAAC	TCCTAGAC	Type IV (Ambiguous spacer)	1	0	0	0	0	1	0	0	2
CTATACCC	TCCTACCC	CCCTACCC	TTATACCC	TTATACCC	CCCTACCC	TCCTACCC	CTATACCC	Type IV (Ambiguous spacer)	1	1	1	0	0	0	0	0	3
GACTACCC	CCCTACCC	GCCTACCC	CACTACCC	CACTACCC	GCCTACCC	CCCTACCC	GACTACCC	Type IV (Ambiguous spacer)	1	1	0	0	0	0	0	0	2
TCATAACC	GCATACCA	TCATACCC	GCATAACA	GCATAACC	TCATACCA	GCATACCC	TCATAACA	Type IV (Ambiguous spacer)	1	0	0	0	0	1	0	1	3
GACTACCA	CCCTACCA	GCCTACCA	CACTACCA	CACTACCA	GCCTACCA	CCCTACCA	GACTACCA	Type IV (Ambiguous spacer)	1	1	0	0	0	0	0	0	2
ACCTAACA	TACTACAA	AACTACAA	TCCTAACA	TCCTAACA	AACTACAA	TACTACAA	ACCTAACA	Type IV (Ambiguous spacer)	1	1	0	0	0	1	1	0	4
GCGTACCC	TACTAACC	GACTAACC	TCGTACCC	TCGTACCC	GACTAACC	TACTAACC	GCGTACCC	Type IV (Ambiguous spacer)	1	1	1	0	0	1	0	0	4
AGATAACC	GCCTACCA	ACCTACCC	GGATAACA	GGATAACC	ACCTACCA	GCCTACCC	AGATAACA	Type IV (Ambiguous spacer)	1	1	1	0	0	1	0	1	5
GACTACTC	GCATACCA	GCATACCC	GACTACTA	GACTACTC	GCATACCA	GCATACCC	GACTACTA	Type IV (Ambiguous spacer)	0	1	1	0	0	0	1	1	4
CCATACCC	CCCTACAA	CCCTACAC	CCATACCA	CCATACCC	CCCTACAA	CCCTACAC	CCATACCA	Type IV (Ambiguous spacer)	0	0	1	0	0	0	1	1	3
GTATAGCC	ACATACTC	GCATACTC	ATATAGCC	ATATAGCC	GCATACTC	ACATACTC	GTATAGCC	Type IV (Ambiguous spacer)	1	1	0	0	0	1	1	0	4
GTCTATGC	TCCTACCT	GCCTACCC	TTCTATGT	TTCTATGC	GCCTACCT	TCCTACCC	GTCTATGT	Type IV (Ambiguous spacer)	1	1	0	0	0	1	1	1	5
TACTACAC	GGCTACAA	TGCTACAC	GACTACAA	GACTACAC	TGCTACAA	GGCTACAC	TACTACAA	Type IV (Ambiguous spacer)	1	1	0	0	0	0	0	1	3
ATTTACCC	CATTACCT	AATTACCC	CTTTACCT	CTTTACCC	AATTACCT	CATTACCC	ATTTACCT	Type IV (Ambiguous spacer)	1	1	0	0	0	0	0	1	3
TTCTACAC	AGCTACAC	TGCTACAC	ATCTACAC	ATCTACAC	TGCTACAC	AGCTACAC	TTCTACAC	Type IV (Ambiguous spacer)	1	1	0	0	0	0	0	0	2
CCGTACAA	TCATAGCC	CCATAGCA	TCGTACAC	TCGTACAA	CCATAGCC	TCATAGCA	CCGTACAC	Type IV (Ambiguous spacer)	1	0	1	0	0	1	1	1	5
GCGTAGGC	GCTTACAA	GCTTACAC	GCGTAGGA	GCGTAGGC	GCTTACAA	GCTTACAC	GCGTAGGA	Type IV (Ambiguous spacer)	0	0	1	0	0	1	1	1	4
AGCTACGT	CCTTATCC	ACTTATCT	CGCTACGC	CGCTACGT	ACTTATCC	CCTTATCT	AGCTACGC	Type IV (Ambiguous spacer)	1	1	1	0	0	1	1	1	6
TCTTACCC	AACTACAG	TACTACAC	ACTTACCG	ACTTACCC	TACTACAG	AACTACAC	TCTTACCG	Type IV (Ambiguous spacer)	1	1	1	0	0	0	1	1	5
GACTAAGT	GCCTACCA	GCCTACCT	GACTAAGA	GACTAAGT	GCCTACCA	GCCTACCT	GACTAAGA	Type IV (Ambiguous spacer)	0	1	0	0	0	1	1	1	4
ACGTACCT	GCATACCA	ACATACCT	GCGTACCA	GCGTACCT	ACATACCA	GCATACCT	ACGTACCA	Type IV (Ambiguous spacer)	1	0	1	0	0	0	0	1	3
TCCTACCC	CCCTACAA	TCCTACAC	CCCTACCA	CCCTACCC	TCCTACAA	CCCTACAC	TCCTACCA	Type IV (Ambiguous spacer)	1	0	0	0	0	0	1	1	3
ACATACAC	CAATACCG	AAATACCC	CCATACAG	CCATACAC	AAATACCG	CAATACCC	ACATACAG	Type IV (Ambiguous spacer)	1	1	0	0	0	0	1	1	4
GGCTACCT	CAGTACCC	GAGTACCT	CGCTACCC	CGCTACCT	GAGTACCC	CAGTACCT	GGCTACCC	Type IV (Ambiguous spacer)	1	1	1	0	0	0	0	1	4
GCCTACAA	GCATAAAC	GCATAAAA	GCCTACAC	GCCTACAA	GCATAAAC	GCATAAAA	GCCTACAC	Type IV (Ambiguous spacer)	0	0	1	0	0	1	0	1	3
TCTTAGCG	TCCTAATA	TCCTAATG	TCTTAGCA	TCTTAGCG	TCCTAATA	TCCTAATG	TCTTAGCA	Type IV (Ambiguous spacer)	0	0	1	0	0	1	1	1	4
CCGTACGA	TCATACAA	CCATACAA	TCGTACGA	TCGTACGA	CCATACAA	TCATACAA	CCGTACGA	Type IV (Ambiguous spacer)	1	0	1	0	0	0	1	0	3
GGCTAGCA	GCATACCC	GCATACCA	GGCTAGCC	GGCTAGCA	GCATACCC	GCATACCA	GGCTAGCC	Type IV (Ambiguous spacer)	0	1	1	0	0	1	0	1	4
AGTTACTC	CCCTACTG	ACCTACTC	CGTTACTG	CGTTACTC	ACCTACTG	CCCTACTC	AGTTACTG	Type IV (Ambiguous spacer)	1	1	1	0	0	0	0	1	4
GCATACAC	TGTTACAC	GGTTACAC	TCATACAC	TCATACAC	GGTTACAC	TGTTACAC	GCATACAC	Type IV (Ambiguous spacer)	1	1	1	0	0	0	0	0	3
GTCTACCC	CCCTACCG	GCCTACCC	CTCTACCG	CTCTACCC	GCCTACCG	CCCTACCC	GTCTACCG	Type IV (Ambiguous spacer)	1	1	0	0	0	0	0	1	3
TCCTACAG	CCCTATGC	TCCTATGG	CCCTACAC	CCCTACAG	TCCTATGC	CCCTATGG	TCCTACAC	Type IV (Ambiguous spacer)	1	0	0	0	0	1	1	1	4
ACCTAGTA	GCCTATCA	ACCTATCA	GCCTAGTA	GCCTAGTA	ACCTATCA	GCCTATCA	ACCTAGTA	Type IV (Ambiguous spacer)	1	0	0	0	0	1	1	0	3
AACTAGCC	CCCTAACC	ACCTAACC	CACTAGCC	CACTAGCC	ACCTAACC	CCCTAACC	AACTAGCC	Type IV (Ambiguous spacer)	1	1	0	0	0	1	0	0	3
ACCTATAC	CCATACCA	ACATACCC	CCCTATAA	CCCTATAC	ACATACCA	CCATACCC	ACCTATAA	Type IV (Ambiguous spacer)	1	0	1	0	0	1	1	1	5
GCATAAAC	CTATACCC	GTATACCC	CCATAAAC	CCATAAAC	GTATACCC	CTATACCC	GCATAAAC	Type IV (Ambiguous spacer)	1	1	0	0	0	1	1	0	4
TCCTACAG	TTATACAC	TTATACAG	TCCTACAC	TCCTACAG	TTATACAC	TTATACAG	TCCTACAC	Type IV (Ambiguous spacer)	0	1	1	0	0	0	0	1	3
GCTTACCC	GCCTACCA	GCCTACCC	GCTTACCA	GCTTACCC	GCCTACCA	GCCTACCC	GCTTACCA	Type IV (Ambiguous spacer)	0	0	1	0	0	0	0	1	2
AATTAGCC	TGCTATCC	AGCTATCC	TATTAGCC	TATTAGCC	AGCTATCC	TGCTATCC	AATTAGCC	Type IV (Ambiguous spacer)	1	1	1	0	0	1	0	0	4
ACGTACCG	CCGTATCA	ACGTATCG	CCGTACCA	CCGTACCG	ACGTATCA	CCGTATCG	ACGTACCA	Type IV (Ambiguous spacer)	1	0	0	0	0	1	0	1	3
GCGTATGC	CCATAAGA	GCATAAGC	CCGTATGA	CCGTATGC	GCATAAGA	CCATAAGC	GCGTATGA	Type IV (Ambiguous spacer)	1	0	1	0	0	1	0	1	4
ACATACGC	CGCTACAC	AGCTACAC	CCATACGC	CCATACGC	AGCTACAC	CGCTACAC	ACATACGC	Type IV (Ambiguous spacer)	1	1	1	0	0	0	1	0	4
ACTTAACC	GCTTACCC	ACTTACCC	GCTTAACC	GCTTAACC	ACTTACCC	GCTTACCC	ACTTAACC	Type IV (Ambiguous spacer)	1	0	0	0	0	1	0	0	2
GCATACCC	CCCTACCC	GCCTACCC	CCATACCC	CCATACCC	GCCTACCC	CCCTACCC	GCATACCC	Type IV (Ambiguous spacer)	1	0	1	0	0	0	0	0	2
CTGTACTT	ACATACAC	CCATACAT	ATGTACTC	ATGTACTT	CCATACAC	ACATACAT	CTGTACTC	Type IV (Ambiguous spacer)	1	1	1	0	0	0	1	1	5
TCCTACAC	CCCTACCT	TCCTACCC	CCCTACAT	CCCTACAC	TCCTACCT	CCCTACCC	TCCTACAT	Type IV (Ambiguous spacer)	1	0	0	0	0	0	1	1	3
TTCTACGC	GTCTACCC	TTCTACCC	GTCTACGC	GTCTACGC	TTCTACCC	GTCTACCC	TTCTACGC	Type IV (Ambiguous spacer)	1	0	0	0	0	0	1	0	2
TCCTACCC	CCCTAGCC	TCCTAGCC	CCCTACCC	CCCTACCC	TCCTAGCC	CCCTAGCC	TCCTACCC	Type IV (Ambiguous spacer)	1	0	0	0	0	1	0	0	2
ATCTACAG	ACCTACCA	ACCTACCG	ATCTACAA	ATCTACAG	ACCTACCA	ACCTACCG	ATCTACAA	Type IV (Ambiguous spacer)	0	1	0	0	0	0	1	1	3
GCCTACCC	TCATACCA	GCATACCC	TCCTACCA	TCCTACCC	GCATACCA	TCATACCC	GCCTACCA	Type IV (Ambiguous spacer)	1	0	1	0	0	0	0	1	3
CCCTAGCC	ACATACGC	CCATACGC	ACCTAGCC	ACCTAGCC	CCATACGC	ACATACGC	CCCTAGCC	Type IV (Ambiguous spacer)	1	0	1	0	0	1	1	0	4
GCCTACAA	CCTTACCA	GCTTACCA	CCCTACAA	CCCTACAA	GCTTACCA	CCTTACCA	GCCTACAA	Type IV (Ambiguous spacer)	1	0	1	0	0	0	1	0	3
AATTACCC	AACTACCA	AACTACCC	AATTACCA	AATTACCC	AACTACCA	AACTACCC	AATTACCA	Type IV (Ambiguous spacer)	0	0	1	0	0	0	0	1	2
ACCTATCC	GCGTAACC	ACGTAACC	GCCTATCC	GCCTATCC	ACGTAACC	GCGTAACC	ACCTATCC	Type IV (Ambiguous spacer)	1	0	1	0	0	1	0	0	3
GCGTAAAG	ACATACCA	GCATACCG	ACGTAAAA	ACGTAAAG	GCATACCA	ACATACCG	GCGTAAAA	Type IV (Ambiguous spacer)	1	0	1	0	0	1	1	1	5
ATTTACCC	TACTACAC	AACTACAC	TTTTACCC	TTTTACCC	AACTACAC	TACTACAC	ATTTACCC	Type IV (Ambiguous spacer)	1	1	1	0	0	0	1	0	4
GCCTATCT	TCATACCC	GCATACCT	TCCTATCC	TCCTATCT	GCATACCC	TCATACCT	GCCTATCC	Type IV (Ambiguous spacer)	1	0	1	0	0	1	0	1	4
GCATACAC	TCGTACCC	GCGTACCC	TCATACAC	TCATACAC	GCGTACCC	TCGTACCC	GCATACAC	Type IV (Ambiguous spacer)	1	0	1	0	0	0	1	0	3
GCGTATAC	TGCTATAG	GGCTATAC	TCGTATAG	TCGTATAC	GGCTATAG	TGCTATAC	GCGTATAG	Type IV (Ambiguous spacer)	1	1	1	0	0	0	0	1	4
ACTTAGGT	CCATAGCA	ACATAGCT	CCTTAGGA	CCTTAGGT	ACATAGCA	CCATAGCT	ACTTAGGA	Type IV (Ambiguous spacer)	1	0	1	0	0	0	1	1	4
CAATACCC	ACCTACCC	CCCTACCC	AAATACCC	AAATACCC	CCCTACCC	ACCTACCC	CAATACCC	Type IV (Ambiguous spacer)	1	1	1	0	0	0	0	0	3
TGCTACAT	CCATACAG	TCATACAT	CGCTACAG	CGCTACAT	TCATACAG	CCATACAT	TGCTACAG	Type IV (Ambiguous spacer)	1	1	1	0	0	0	0	1	4
ACTTACTC	CCTTACGA	ACTTACGC	CCTTACTA	CCTTACTC	ACTTACGA	CCTTACGC	ACTTACTA	Type IV (Ambiguous spacer)	1	0	0	0	0	0	1	1	3
GCATACAT	ACGTAACC	GCGTAACT	ACATACAC	ACATACAT	GCGTAACC	ACGTAACT	GCATACAC	Type IV (Ambiguous spacer)	1	0	1	0	0	1	1	1	5
GTTTACGG	TCCTACCT	GCCTACCG	TTTTACGT	TTTTACGG	GCCTACCT	TCCTACCG	GTTTACGT	Type IV (Ambiguous spacer)	1	1	1	0	0	0	1	1	5
TCCTACAA	GACTACAC	TACTACAA	GCCTACAC	GCCTACAA	TACTACAC	GACTACAA	TCCTACAC	Type IV (Ambiguous spacer)	1	1	0	0	0	0	0	1	3
AGATACAC	ATATACCG	ATATACCC	AGATACAG	AGATACAC	ATATACCG	ATATACCC	AGATACAG	Type IV (Ambiguous spacer)	0	1	0	0	0	0	1	1	3
CTTTAACC	AATTAACA	CATTAACC	ATTTAACA	ATTTAACC	CATTAACA	AATTAACC	CTTTAACA	Type IV (Ambiguous spacer)	1	1	0	0	0	0	0	1	3
CTGTACCG	GCCTACCA	CCCTACCG	GTGTACCA	GTGTACCG	CCCTACCA	GCCTACCG	CTGTACCA	Type IV (Ambiguous spacer)	1	1	1	0	0	0	0	1	4
TCCTACGG	ACATACCA	TCATACCG	ACCTACGA	ACCTACGG	TCATACCA	ACATACCG	TCCTACGA	Type IV (Ambiguous spacer)	1	0	1	0	0	0	1	1	4
CTCTACTG	GCCTACGA	CCCTACGG	GTCTACTA	GTCTACTG	CCCTACGA	GCCTACGG	CTCTACTA	Type IV (Ambiguous spacer)	1	1	0	0	0	0	1	1	4
ACATAGTA	CCCTACGT	ACCTACGA	CCATAGTT	CCATAGTA	ACCTACGT	CCCTACGA	ACATAGTT	Type IV (Ambiguous spacer)	1	0	1	0	0	1	1	1	5
GCCTACCG	CTCTACCC	GTCTACCG	CCCTACCC	CCCTACCG	GTCTACCC	CTCTACCG	GCCTACCC	Type IV (Ambiguous spacer)	1	1	0	0	0	0	0	1	3
CGCTAACA	ACCTACCC	CCCTACCA	AGCTAACC	AGCTAACA	CCCTACCC	ACCTACCA	CGCTAACC	Type IV (Ambiguous spacer)	1	1	0	0	0	1	0	1	4
TCATACCC	CCATATCA	TCATATCC	CCATACCA	CCATACCC	TCATATCA	CCATATCC	TCATACCA	Type IV (Ambiguous spacer)	1	0	0	0	0	1	0	1	3
ACCTACCC	TCATACAG	ACATACAC	TCCTACCG	TCCTACCC	ACATACAG	TCATACAC	ACCTACCG	Type IV (Ambiguous spacer)	1	0	1	0	0	0	1	1	4
CCATAAAC	GCCTACAT	CCCTACAC	GCATAAAT	GCATAAAC	CCCTACAT	GCCTACAC	CCATAAAT	Type IV (Ambiguous spacer)	1	0	1	0	0	1	0	1	4
GAGTACCC	CTCTACAA	GTCTACAC	CAGTACCA	CAGTACCC	GTCTACAA	CTCTACAC	GAGTACCA	Type IV (Ambiguous spacer)	1	1	1	0	0	0	1	1	5
GCTTACCC	GGATACCA	GGATACCC	GCTTACCA	GCTTACCC	GGATACCA	GGATACCC	GCTTACCA	Type IV (Ambiguous spacer)	0	1	1	0	0	0	0	1	3
AATTACCC	ACCTACAT	ACCTACAC	AATTACCT	AATTACCC	ACCTACAT	ACCTACAC	AATTACCT	Type IV (Ambiguous spacer)	0	1	1	0	0	0	1	1	4
CATTATCC	GACTAAAC	CACTAAAC	GATTATCC	GATTATCC	CACTAAAC	GACTAAAC	CATTATCC	Type IV (Ambiguous spacer)	1	0	1	0	0	1	1	0	4
ACCTACCC	CACTACCC	AACTACCC	CCCTACCC	CCCTACCC	AACTACCC	CACTACCC	ACCTACCC	Type IV (Ambiguous spacer)	1	1	0	0	0	0	0	0	2
ATCTACCC	CCCTACCC	ACCTACCC	CTCTACCC	CTCTACCC	ACCTACCC	CCCTACCC	ATCTACCC	Type IV (Ambiguous spacer)	1	1	0	0	0	0	0	0	2
ATGTACCC	ACTTACTA	ACTTACTC	ATGTACCA	ATGTACCC	ACTTACTA	ACTTACTC	ATGTACCA	Type IV (Ambiguous spacer)	0	1	1	0	0	0	1	1	4
GCCTACCC	CACTACCC	GACTACCC	CCCTACCC	CCCTACCC	GACTACCC	CACTACCC	GCCTACCC	Type IV (Ambiguous spacer)	1	1	0	0	0	0	0	0	2
GACTACAC	ATTTACAC	GTTTACAC	AACTACAC	AACTACAC	GTTTACAC	ATTTACAC	GACTACAC	Type IV (Ambiguous spacer)	1	1	1	0	0	0	0	0	3
GAATACCC	TCTTAACA	GCTTAACC	TAATACCA	TAATACCC	GCTTAACA	TCTTAACC	GAATACCA	Type IV (Ambiguous spacer)	1	1	1	0	0	1	0	1	5
AATTACCA	GCTTACCA	ACTTACCA	GATTACCA	GATTACCA	ACTTACCA	GCTTACCA	AATTACCA	Type IV (Ambiguous spacer)	1	1	0	0	0	0	0	0	2
AAGTACCC	TCCTACCC	ACCTACCC	TAGTACCC	TAGTACCC	ACCTACCC	TCCTACCC	AAGTACCC	Type IV (Ambiguous spacer)	1	1	1	0	0	0	0	0	3
TCTTAGCA	CCTTATTA	TCTTATTA	CCTTAGCA	CCTTAGCA	TCTTATTA	CCTTATTA	TCTTAGCA	Type IV (Ambiguous spacer)	1	0	0	0	0	1	1	0	3
ACATACAC	TCTTACCC	ACTTACCC	TCATACAC	TCATACAC	ACTTACCC	TCTTACCC	ACATACAC	Type IV (Ambiguous spacer)	1	0	1	0	0	0	1	0	3
CGATAACC	TCCTATCC	CCCTATCC	TGATAACC	TGATAACC	CCCTATCC	TCCTATCC	CGATAACC	Type IV (Ambiguous spacer)	1	1	1	0	0	1	0	0	4
CACTACAG	GCATAGCC	CCATAGCG	GACTACAC	GACTACAG	CCATAGCC	GCATAGCG	CACTACAC	Type IV (Ambiguous spacer)	1	1	1	0	0	1	1	1	6
GTCTACAC	CCCTAGAC	GCCTAGAC	CTCTACAC	CTCTACAC	GCCTAGAC	CCCTAGAC	GTCTACAC	Type IV (Ambiguous spacer)	1	1	0	0	0	1	0	0	3
GCATACTC	TCCTAAAC	GCCTAAAC	TCATACTC	TCATACTC	GCCTAAAC	TCCTAAAC	GCATACTC	Type IV (Ambiguous spacer)	1	0	1	0	0	1	1	0	4
TAATACCC	TCCTACAA	TCCTACAC	TAATACCA	TAATACCC	TCCTACAA	TCCTACAC	TAATACCA	Type IV (Ambiguous spacer)	0	1	1	0	0	0	1	1	4
AAGTACCC	GCCTACTC	ACCTACTC	GAGTACCC	GAGTACCC	ACCTACTC	GCCTACTC	AAGTACCC	Type IV (Ambiguous spacer)	1	1	1	0	0	0	1	0	4
TCGTACAC	TCCTACCG	TCCTACCC	TCGTACAG	TCGTACAC	TCCTACCG	TCCTACCC	TCGTACAG	Type IV (Ambiguous spacer)	0	0	1	0	0	0	1	1	3
CCCTACAT	TCATACAA	CCATACAT	TCCTACAA	TCCTACAT	CCATACAA	TCATACAT	CCCTACAA	Type IV (Ambiguous spacer)	1	0	1	0	0	0	0	1	3
GAATACCC	CCCTACCA	GCCTACCC	CAATACCA	CAATACCC	GCCTACCA	CCCTACCC	GAATACCA	Type IV (Ambiguous spacer)	1	1	1	0	0	0	0	1	4
GCGTACAC	CCATAGAG	GCATAGAC	CCGTACAG	CCGTACAC	GCATAGAG	CCATAGAC	GCGTACAG	Type IV (Ambiguous spacer)	1	0	1	0	0	1	0	1	4
GTCTATCG	CTCTACCC	GTCTACCG	CTCTATCC	CTCTATCG	GTCTACCC	CTCTACCG	GTCTATCC	Type IV (Ambiguous spacer)	1	0	0	0	0	1	0	1	3
GCGTACCC	CCGTAACA	GCGTAACC	CCGTACCA	CCGTACCC	GCGTAACA	CCGTAACC	GCGTACCA	Type IV (Ambiguous spacer)	1	0	0	0	0	1	0	1	3
ATTTACCA	TGCTACCC	AGCTACCA	TTTTACCC	TTTTACCA	AGCTACCC	TGCTACCA	ATTTACCC	Type IV (Ambiguous spacer)	1	1	1	0	0	0	0	1	4
ACATACGC	CTATACGA	ATATACGC	CCATACGA	CCATACGC	ATATACGA	CTATACGC	ACATACGA	Type IV (Ambiguous spacer)	1	1	0	0	0	0	0	1	3
GCCTACCA	ACCTACGC	GCCTACGA	ACCTACCC	ACCTACCA	GCCTACGC	ACCTACGA	GCCTACCC	Type IV (Ambiguous spacer)	1	0	0	0	0	0	1	1	3
ACGTATCC	CCTTAGGC	ACTTAGGC	CCGTATCC	CCGTATCC	ACTTAGGC	CCTTAGGC	ACGTATCC	Type IV (Ambiguous spacer)	1	0	1	0	0	1	1	0	4
ACCTACCT	TCTTACAT	ACTTACAT	TCCTACCT	TCCTACCT	ACTTACAT	TCTTACAT	ACCTACCT	Type IV (Ambiguous spacer)	1	0	1	0	0	0	1	0	3
AGTTACAC	CGTTACCC	AGTTACCC	CGTTACAC	CGTTACAC	AGTTACCC	CGTTACCC	AGTTACAC	Type IV (Ambiguous spacer)	1	0	0	0	0	0	1	0	2
GAATACAC	ACGTACAC	GCGTACAC	AAATACAC	AAATACAC	GCGTACAC	ACGTACAC	GAATACAC	Type IV (Ambiguous spacer)	1	1	1	0	0	0	0	0	3
TACTACCG	ACGTAACC	TCGTAACG	AACTACCC	AACTACCG	TCGTAACC	ACGTAACG	TACTACCC	Type IV (Ambiguous spacer)	1	1	1	0	0	1	0	1	5
GCATATCC	TCTTACCA	GCTTACCC	TCATATCA	TCATATCC	GCTTACCA	TCTTACCC	GCATATCA	Type IV (Ambiguous spacer)	1	0	1	0	0	1	0	1	4
ACCTAGCG	TTATACAA	ATATACAG	TCCTAGCA	TCCTAGCG	ATATACAA	TTATACAG	ACCTAGCA	Type IV (Ambiguous spacer)	1	1	1	0	0	1	1	1	6
GGCTATGC	CGCTATCC	GGCTATCC	CGCTATGC	CGCTATGC	GGCTATCC	CGCTATCC	GGCTATGC	Type IV (Ambiguous spacer)	1	0	0	0	0	0	1	0	2
AACTACCC	CGCTAGCT	AGCTAGCC	CACTACCT	CACTACCC	AGCTAGCT	CGCTAGCC	AACTACCT	Type IV (Ambiguous spacer)	1	1	0	0	0	1	0	1	4
TCATACAT	CTTTACAA	TTTTACAT	CCATACAA	CCATACAT	TTTTACAA	CTTTACAT	TCATACAA	Type IV (Ambiguous spacer)	1	1	1	0	0	0	0	1	4
AGCTACGG	GACTATCC	AACTATCG	GGCTACGC	GGCTACGG	AACTATCC	GACTATCG	AGCTACGC	Type IV (Ambiguous spacer)	1	1	0	0	0	1	1	1	5
GCATACCA	CCCTACCA	GCCTACCA	CCATACCA	CCATACCA	GCCTACCA	CCCTACCA	GCATACCA	Type IV (Ambiguous spacer)	1	0	1	0	0	0	0	0	2
TCATAGGC	CACTACCA	TACTACCC	CCATAGGA	CCATAGGC	TACTACCA	CACTACCC	TCATAGGA	Type IV (Ambiguous spacer)	1	1	1	0	0	1	1	1	6
AACTACCC	GCCTACCA	ACCTACCC	GACTACCA	GACTACCC	ACCTACCA	GCCTACCC	AACTACCA	Type IV (Ambiguous spacer)	1	1	0	0	0	0	0	1	3
TCCTACTG	GCCTATAC	TCCTATAG	GCCTACTC	GCCTACTG	TCCTATAC	GCCTATAG	TCCTACTC	Type IV (Ambiguous spacer)	1	0	0	0	0	1	1	1	4
TCCTACCC	AAGTACAA	TAGTACAC	ACCTACCA	ACCTACCC	TAGTACAA	AAGTACAC	TCCTACCA	Type IV (Ambiguous spacer)	1	1	1	0	0	0	1	1	5
TTATACAC	TCATACAA	TCATACAC	TTATACAA	TTATACAC	TCATACAA	TCATACAC	TTATACAA	Type IV (Ambiguous spacer)	0	1	0	0	0	0	0	1	2
GAGTACAT	GCCTATAA	GCCTATAT	GAGTACAA	GAGTACAT	GCCTATAA	GCCTATAT	GAGTACAA	Type IV (Ambiguous spacer)	0	1	1	0	0	1	0	1	4
ATTTACAC	CCGTAACA	ACGTAACC	CTTTACAA	CTTTACAC	ACGTAACA	CCGTAACC	ATTTACAA	Type IV (Ambiguous spacer)	1	1	1	0	0	1	1	1	6
GCCTACAC	CCCTACCC	GCCTACCC	CCCTACAC	CCCTACAC	GCCTACCC	CCCTACCC	GCCTACAC	Type IV (Ambiguous spacer)	1	0	0	0	0	0	1	0	2
AGCTACAA	CCCTACCA	ACCTACCA	CGCTACAA	CGCTACAA	ACCTACCA	CCCTACCA	AGCTACAA	Type IV (Ambiguous spacer)	1	1	0	0	0	0	1	0	3
TCATACAC	GCTTACAT	TCTTACAC	GCATACAT	GCATACAC	TCTTACAT	GCTTACAC	TCATACAT	Type IV (Ambiguous spacer)	1	0	1	0	0	0	0	1	3
GCCTACAC	ACCTACCC	GCCTACCC	ACCTACAC	ACCTACAC	GCCTACCC	ACCTACCC	GCCTACAC	Type IV (Ambiguous spacer)	1	0	0	0	0	0	1	0	2
ATGTACGC	CCCTACCC	ACCTACCC	CTGTACGC	CTGTACGC	ACCTACCC	CCCTACCC	ATGTACGC	Type IV (Ambiguous spacer)	1	1	1	0	0	0	1	0	4
GCATACAA	CTTTAGCA	GTTTAGCA	CCATACAA	CCATACAA	GTTTAGCA	CTTTAGCA	GCATACAA	Type IV (Ambiguous spacer)	1	1	1	0	0	1	1	0	5
TCTTACCT	CCCTACCA	TCCTACCT	CCTTACCA	CCTTACCT	TCCTACCA	CCCTACCT	TCTTACCA	Type IV (Ambiguous spacer)	1	0	1	0	0	0	0	1	3
GCATACCC	CACTACGC	GACTACGC	CCATACCC	CCATACCC	GACTACGC	CACTACGC	GCATACCC	Type IV (Ambiguous spacer)	1	1	1	0	0	0	1	0	4
AATTACAC	CCTTACCA	ACTTACCC	CATTACAA	CATTACAC	ACTTACCA	CCTTACCC	AATTACAA	Type IV (Ambiguous spacer)	1	1	0	0	0	0	1	1	4
GCTTACAC	CCCTAACC	GCCTAACC	CCTTACAC	CCTTACAC	GCCTAACC	CCCTAACC	GCTTACAC	Type IV (Ambiguous spacer)	1	0	1	0	0	1	1	0	4
GCTTACTT	TCTTACCC	GCTTACCT	TCTTACTC	TCTTACTT	GCTTACCC	TCTTACCT	GCTTACTC	Type IV (Ambiguous spacer)	1	0	0	0	0	0	1	1	3
ACCTACAC	CCCTAACC	ACCTAACC	CCCTACAC	CCCTACAC	ACCTAACC	CCCTAACC	ACCTACAC	Type IV (Ambiguous spacer)	1	0	0	0	0	1	1	0	3
GAATACCC	CCCTACCC	GCCTACCC	CAATACCC	CAATACCC	GCCTACCC	CCCTACCC	GAATACCC	Type IV (Ambiguous spacer)	1	1	1	0	0	0	0	0	3
GTGTACAC	GGCTAGCA	GGCTAGCC	GTGTACAA	GTGTACAC	GGCTAGCA	GGCTAGCC	GTGTACAA	Type IV (Ambiguous spacer)	0	1	1	0	0	1	1	1	5
ACCTACTC	GCCTACAC	ACCTACAC	GCCTACTC	GCCTACTC	ACCTACAC	GCCTACAC	ACCTACTC	Type IV (Ambiguous spacer)	1	0	0	0	0	0	1	0	2
ATTTACTA	CCCTACCC	ACCTACCA	CTTTACTC	CTTTACTA	ACCTACCC	CCCTACCA	ATTTACTC	Type IV (Ambiguous spacer)	1	1	1	0	0	0	1	1	5
CCATACAC	ACATACCC	CCATACCC	ACATACAC	ACATACAC	CCATACCC	ACATACCC	CCATACAC	Type IV (Ambiguous spacer)	1	0	0	0	0	0	1	0	2
ACATATAG	GCATACCC	ACATACCG	GCATATAC	GCATATAG	ACATACCC	GCATACCG	ACATATAC	Type IV (Ambiguous spacer)	1	0	0	0	0	1	1	1	4
ACTTAACC	TACTACAA	AACTACAC	TCTTAACA	TCTTAACC	AACTACAA	TACTACAC	ACTTAACA	Type IV (Ambiguous spacer)	1	1	1	0	0	1	1	1	6
GAATACCC	CTATATCA	GTATATCC	CAATACCA	CAATACCC	GTATATCA	CTATATCC	GAATACCA	Type IV (Ambiguous spacer)	1	1	0	0	0	1	0	1	4
AATTACCG	GCCTACAC	ACCTACAG	GATTACCC	GATTACCG	ACCTACAC	GCCTACAG	AATTACCC	Type IV (Ambiguous spacer)	1	1	1	0	0	0	1	1	5
CAGTACCC	CTCTACAA	CTCTACAC	CAGTACCA	CAGTACCC	CTCTACAA	CTCTACAC	CAGTACCA	Type IV (Ambiguous spacer)	0	1	1	0	0	0	1	1	4
GACTACGC	CCCTAACA	GCCTAACC	CACTACGA	CACTACGC	GCCTAACA	CCCTAACC	GACTACGA	Type IV (Ambiguous spacer)	1	1	0	0	0	1	1	1	5
TACTACGC	GCCTACTC	TCCTACTC	GACTACGC	GACTACGC	TCCTACTC	GCCTACTC	TACTACGC	Type IV (Ambiguous spacer)	1	1	0	0	0	0	1	0	3
ACATAGCG	CCATATAC	ACATATAG	CCATAGCC	CCATAGCG	ACATATAC	CCATATAG	ACATAGCC	Type IV (Ambiguous spacer)	1	0	0	0	0	1	1	1	4
GTGTAAGC	GCGTACAA	GCGTACAC	GTGTAAGA	GTGTAAGC	GCGTACAA	GCGTACAC	GTGTAAGA	Type IV (Ambiguous spacer)	0	1	0	0	0	1	1	1	4
ACCTAGCC	GCCTATAA	ACCTATAC	GCCTAGCA	GCCTAGCC	ACCTATAA	GCCTATAC	ACCTAGCA	Type IV (Ambiguous spacer)	1	0	0	0	0	1	1	1	4
CCCTAGCT	TCTTACCC	CCTTACCT	TCCTAGCC	TCCTAGCT	CCTTACCC	TCTTACCT	CCCTAGCC	Type IV (Ambiguous spacer)	1	0	1	0	0	1	0	1	4
AAATAGCC	CAATACCA	AAATACCC	CAATAGCA	CAATAGCC	AAATACCA	CAATACCC	AAATAGCA	Type IV (Ambiguous spacer)	1	0	0	0	0	1	0	1	3
GCATACAA	CCTTACCA	GCTTACCA	CCATACAA	CCATACAA	GCTTACCA	CCTTACCA	GCATACAA	Type IV (Ambiguous spacer)	1	0	1	0	0	0	1	0	3
GCTTACTA	CCCTACAC	GCCTACAA	CCTTACTC	CCTTACTA	GCCTACAC	CCCTACAA	GCTTACTC	Type IV (Ambiguous spacer)	1	0	1	0	0	0	1	1	4
ATCTACCA	ACCTACAC	ACCTACAA	ATCTACCC	ATCTACCA	ACCTACAC	ACCTACAA	ATCTACCC	Type IV (Ambiguous spacer)	0	1	0	0	0	0	1	1	3
GCCTACCC	TCTTACGC	GCTTACGC	TCCTACCC	TCCTACCC	GCTTACGC	TCTTACGC	GCCTACCC	Type IV (Ambiguous spacer)	1	0	1	0	0	0	1	0	3
ATCTATGC	TTCTACAC	ATCTACAC	TTCTATGC	TTCTATGC	ATCTACAC	TTCTACAC	ATCTATGC	Type IV (Ambiguous spacer)	1	0	0	0	0	1	1	0	3
GCCTACCC	GCATACCA	GCATACCC	GCCTACCA	GCCTACCC	GCATACCA	GCATACCC	GCCTACCA	Type IV (Ambiguous spacer)	0	0	1	0	0	0	0	1	2
GACTACAA	CACTACCA	GACTACCA	CACTACAA	CACTACAA	GACTACCA	CACTACCA	GACTACAA	Type IV (Ambiguous spacer)	1	0	0	0	0	0	1	0	2
ACTTAGAT	TCCTACAC	ACCTACAT	TCTTAGAC	TCTTAGAT	ACCTACAC	TCCTACAT	ACTTAGAC	Type IV (Ambiguous spacer)	1	0	1	0	0	1	0	1	4
CCCTACGC	CCCTATCT	CCCTATCC	CCCTACGT	CCCTACGC	CCCTATCT	CCCTATCC	CCCTACGT	Type IV (Ambiguous spacer)	0	0	0	0	0	1	1	1	3
TAATACTC	ACCTACCA	TCCTACCC	AAATACTA	AAATACTC	TCCTACCA	ACCTACCC	TAATACTA	Type IV (Ambiguous spacer)	1	1	1	0	0	0	1	1	5
ACCTATCC	GTTTACCA	ATTTACCC	GCCTATCA	GCCTATCC	ATTTACCA	GTTTACCC	ACCTATCA	Type IV (Ambiguous spacer)	1	1	1	0	0	1	0	1	5
GCGTACAT	CCCTACAC	GCCTACAT	CCGTACAC	CCGTACAT	GCCTACAC	CCCTACAT	GCGTACAC	Type IV (Ambiguous spacer)	1	0	1	0	0	0	0	1	3
GCATACCC	CCTTACAC	GCTTACAC	CCATACCC	CCATACCC	GCTTACAC	CCTTACAC	GCATACCC	Type IV (Ambiguous spacer)	1	0	1	0	0	0	1	0	3
ACGTACCC	GCATATCC	ACATATCC	GCGTACCC	GCGTACCC	ACATATCC	GCATATCC	ACGTACCC	Type IV (Ambiguous spacer)	1	0	1	0	0	1	0	0	3
ATCTACCC	CCCTACCC	ACCTACCC	CTCTACCC	CTCTACCC	ACCTACCC	CCCTACCC	ATCTACCC	Type IV (Ambiguous spacer)	1	1	0	0	0	0	0	0	2
TCGTACAC	CCCTAACA	TCCTAACC	CCGTACAA	CCGTACAC	TCCTAACA	CCCTAACC	TCGTACAA	Type IV (Ambiguous spacer)	1	0	1	0	0	1	1	1	5
AACTAGCC	GACTACGA	AACTACGC	GACTAGCA	GACTAGCC	AACTACGA	GACTACGC	AACTAGCA	Type IV (Ambiguous spacer)	1	0	0	0	0	1	1	1	4
AAGTACAC	CATTAACA	AATTAACC	CAGTACAA	CAGTACAC	AATTAACA	CATTAACC	AAGTACAA	Type IV (Ambiguous spacer)	1	0	1	0	0	1	1	1	5
GCCTACCC	CCCTAAAA	GCCTAAAC	CCCTACCA	CCCTACCC	GCCTAAAA	CCCTAAAC	GCCTACCA	Type IV (Ambiguous spacer)	1	0	0	0	0	1	1	1	4
CTGTACAC	TCCTACCC	CCCTACCC	TTGTACAC	TTGTACAC	CCCTACCC	TCCTACCC	CTGTACAC	Type IV (Ambiguous spacer)	1	1	1	0	0	0	1	0	4
TTCTACGA	GCATAAAT	TCATAAAA	GTCTACGT	GTCTACGA	TCATAAAT	GCATAAAA	TTCTACGT	Type IV (Ambiguous spacer)	1	1	1	0	0	1	1	1	6
TCATACAG	CCGTAATG	TCGTAATG	CCATACAG	CCATACAG	TCGTAATG	CCGTAATG	TCATACAG	Type IV (Ambiguous spacer)	1	0	1	0	0	1	1	0	4
ACGTAGCA	CCATAGCC	ACATAGCA	CCGTAGCC	CCGTAGCA	ACATAGCC	CCATAGCA	ACGTAGCC	Type IV (Ambiguous spacer)	1	0	1	0	0	0	0	1	3
AACTAACG	CCCTACCC	ACCTACCG	CACTAACC	CACTAACG	ACCTACCC	CCCTACCG	AACTAACC	Type IV (Ambiguous spacer)	1	1	0	0	0	1	0	1	4
TCCTAAGC	GCCTAACT	TCCTAACC	GCCTAAGT	GCCTAAGC	TCCTAACT	GCCTAACC	TCCTAAGT	Type IV (Ambiguous spacer)	1	0	0	0	0	0	1	1	3
GTGTATGC	CACTACGA	GACTACGC	CTGTATGA	CTGTATGC	GACTACGA	CACTACGC	GTGTATGA	Type IV (Ambiguous spacer)	1	1	1	0	0	1	0	1	5
GCCTAGCA	CCTTACCA	GCTTACCA	CCCTAGCA	CCCTAGCA	GCTTACCA	CCTTACCA	GCCTAGCA	Type IV (Ambiguous spacer)	1	0	1	0	0	1	0	0	3
GTATACCG	CCATATCC	GCATATCG	CTATACCC	CTATACCG	GCATATCC	CCATATCG	GTATACCC	Type IV (Ambiguous spacer)	1	1	0	0	0	1	0	1	4
GCTTATGC	TCATACAA	GCATACAC	TCTTATGA	TCTTATGC	GCATACAA	TCATACAC	GCTTATGA	Type IV (Ambiguous spacer)	1	0	1	0	0	1	1	1	5
ATTTACCC	GACTACCC	AACTACCC	GTTTACCC	GTTTACCC	AACTACCC	GACTACCC	ATTTACCC	Type IV (Ambiguous spacer)	1	1	1	0	0	0	0	0	3
CGCTACAC	CAGTACAA	CAGTACAC	CGCTACAA	CGCTACAC	CAGTACAA	CAGTACAC	CGCTACAA	Type IV (Ambiguous spacer)	0	1	1	0	0	0	0	1	3
TCCTACCA	AGATACCC	TGATACCA	ACCTACCC	ACCTACCA	TGATACCC	AGATACCA	TCCTACCC	Type IV (Ambiguous spacer)	1	1	1	0	0	0	0	1	4
GCATACCC	TCATACAA	GCATACAC	TCATACCA	TCATACCC	GCATACAA	TCATACAC	GCATACCA	Type IV (Ambiguous spacer)	1	0	0	0	0	0	1	1	3
ACCTATCA	CCCTACAC	ACCTACAA	CCCTATCC	CCCTATCA	ACCTACAC	CCCTACAA	ACCTATCC	Type IV (Ambiguous spacer)	1	0	0	0	0	1	1	1	4
GCCTACCC	GCCTACAT	GCCTACAC	GCCTACCT	GCCTACCC	GCCTACAT	GCCTACAC	GCCTACCT	Type IV (Ambiguous spacer)	0	0	0	0	0	0	1	1	2
GTATACCA	CCATACCC	GCATACCA	CTATACCC	CTATACCA	GCATACCC	CCATACCA	GTATACCC	Type IV (Ambiguous spacer)	1	1	0	0	0	0	0	1	3
TTCTACGC	CAATACCA	TAATACCC	CTCTACGA	CTCTACGC	TAATACCA	CAATACCC	TTCTACGA	Type IV (Ambiguous spacer)	1	1	1	0	0	0	1	1	5
ACCTAACC	CCCTACCC	ACCTACCC	CCCTAACC	CCCTAACC	ACCTACCC	CCCTACCC	ACCTAACC	Type IV (Ambiguous spacer)	1	0	0	0	0	1	0	0	2
ATCTACGC	TCCTACGC	ACCTACGC	TTCTACGC	TTCTACGC	ACCTACGC	TCCTACGC	ATCTACGC	Type IV (Ambiguous spacer)	1	1	0	0	0	0	0	0	2
CCGTACAC	CTATACAA	CTATACAC	CCGTACAA	CCGTACAC	CTATACAA	CTATACAC	CCGTACAA	Type IV (Ambiguous spacer)	0	1	1	0	0	0	0	1	3
TCATAAAC	ACCTACTC	TCCTACTC	ACATAAAC	ACATAAAC	TCCTACTC	ACCTACTC	TCATAAAC	Type IV (Ambiguous spacer)	1	0	1	0	0	1	1	0	4
GTTTACCC	ACGTAACC	GCGTAACC	ATTTACCC	ATTTACCC	GCGTAACC	ACGTAACC	GTTTACCC	Type IV (Ambiguous spacer)	1	1	1	0	0	1	0	0	4
GCATACAC	TCCTACGC	GCCTACGC	TCATACAC	TCATACAC	GCCTACGC	TCCTACGC	GCATACAC	Type IV (Ambiguous spacer)	1	0	1	0	0	0	1	0	3
ACCTATGC	TCCTACTA	ACCTACTC	TCCTATGA	TCCTATGC	ACCTACTA	TCCTACTC	ACCTATGA	Type IV (Ambiguous spacer)	1	0	0	0	0	1	1	1	4
TCGTACCC	CTCTAACA	TTCTAACC	CCGTACCA	CCGTACCC	TTCTAACA	CTCTAACC	TCGTACCA	Type IV (Ambiguous spacer)	1	1	1	0	0	1	0	1	5
GCCTACCA	TCTTATCA	GCTTATCA	TCCTACCA	TCCTACCA	GCTTATCA	TCTTATCA	GCCTACCA	Type IV (Ambiguous spacer)	1	0	1	0	0	1	0	0	3
TTCTACCC	CCATAAAC	TCATAAAC	CTCTACCC	CTCTACCC	TCATAAAC	CCATAAAC	TTCTACCC	Type IV (Ambiguous spacer)	1	1	1	0	0	1	1	0	5
AACTAACT	GCCTACCC	ACCTACCT	GACTAACC	GACTAACT	ACCTACCC	GCCTACCT	AACTAACC	Type IV (Ambiguous spacer)	1	1	0	0	0	1	0	1	4
GCCTAGCA	ACCTAACA	GCCTAACA	ACCTAGCA	ACCTAGCA	GCCTAACA	ACCTAACA	GCCTAGCA	Type IV (Ambiguous spacer)	1	0	0	0	0	1	0	0	2
TCCTATGC	CCCTACCA	TCCTACCC	CCCTATGA	CCCTATGC	TCCTACCA	CCCTACCC	TCCTATGA	Type IV (Ambiguous spacer)	1	0	0	0	0	1	1	1	4
CCATACCC	CCATATAA	CCATATAC	CCATACCA	CCATACCC	CCATATAA	CCATATAC	CCATACCA	Type IV (Ambiguous spacer)	0	0	0	0	0	1	1	1	3
TGGTACCC	AACTACCT	TACTACCC	AGGTACCT	AGGTACCC	TACTACCT	AACTACCC	TGGTACCT	Type IV (Ambiguous spacer)	1	1	1	0	0	0	0	1	4
ACTTACCA	CGTTACCC	AGTTACCA	CCTTACCC	CCTTACCA	AGTTACCC	CGTTACCA	ACTTACCC	Type IV (Ambiguous spacer)	1	1	0	0	0	0	0	1	3
ACATACCC	GACTACGC	AACTACGC	GCATACCC	GCATACCC	AACTACGC	GACTACGC	ACATACCC	Type IV (Ambiguous spacer)	1	1	1	0	0	0	1	0	4
GCCTACGG	TAATACCC	GAATACCG	TCCTACGC	TCCTACGG	GAATACCC	TAATACCG	GCCTACGC	Type IV (Ambiguous spacer)	1	1	1	0	0	0	1	1	5
TCATAGTC	CCGTAGTA	TCGTAGTC	CCATAGTA	CCATAGTC	TCGTAGTA	CCGTAGTC	TCATAGTA	Type IV (Ambiguous spacer)	1	0	1	0	0	0	0	1	3
GGCTACCC	GTCTACCT	GTCTACCC	GGCTACCT	GGCTACCC	GTCTACCT	GTCTACCC	GGCTACCT	Type IV (Ambiguous spacer)	0	1	0	0	0	0	0	1	2
GAATAACA	CAATACCA	GAATACCA	CAATAACA	CAATAACA	GAATACCA	CAATACCA	GAATAACA	Type IV (Ambiguous spacer)	1	0	0	0	0	1	0	0	2
GATTACCC	ACCTACCC	GCCTACCC	AATTACCC	AATTACCC	GCCTACCC	ACCTACCC	GATTACCC	Type IV (Ambiguous spacer)	1	1	1	0	0	0	0	0	3
ACCTACCT	CAGTACCA	AAGTACCT	CCCTACCA	CCCTACCT	AAGTACCA	CAGTACCT	ACCTACCA	Type IV (Ambiguous spacer)	1	1	1	0	0	0	0	1	4
GTTTACCC	AACTACCA	GACTACCC	ATTTACCA	ATTTACCC	GACTACCA	AACTACCC	GTTTACCA	Type IV (Ambiguous spacer)	1	1	1	0	0	0	0	1	4
TCCTATCA	ACCTACAC	TCCTACAA	ACCTATCC	ACCTATCA	TCCTACAC	ACCTACAA	TCCTATCC	Type IV (Ambiguous spacer)	1	0	0	0	0	1	1	1	4
GCATACAC	ACGTAACC	GCGTAACC	ACATACAC	ACATACAC	GCGTAACC	ACGTAACC	GCATACAC	Type IV (Ambiguous spacer)	1	0	1	0	0	1	1	0	4
AACTACCT	ACCTACCC	ACCTACCT	AACTACCC	AACTACCT	ACCTACCC	ACCTACCT	AACTACCC	Type IV (Ambiguous spacer)	0	1	0	0	0	0	0	1	2
GCGTACTC	GCGTACAA	GCGTACAC	GCGTACTA	GCGTACTC	GCGTACAA	GCGTACAC	GCGTACTA	Type IV (Ambiguous spacer)	0	0	0	0	0	0	1	1	2
GAGTACTC	TCCTACCA	GCCTACCC	TAGTACTA	TAGTACTC	GCCTACCA	TCCTACCC	GAGTACTA	Type IV (Ambiguous spacer)	1	1	1	0	0	0	1	1	5
GCCTACTT	CACTACCT	GACTACCT	CCCTACTT	CCCTACTT	GACTACCT	CACTACCT	GCCTACTT	Type IV (Ambiguous spacer)	1	1	0	0	0	0	1	0	3
GCTTATTA	CACTACAC	GACTACAA	CCTTATTC	CCTTATTA	GACTACAC	CACTACAA	GCTTATTC	Type IV (Ambiguous spacer)	1	1	1	0	0	1	1	1	6
AGCTAGGC	GCCTAGCC	ACCTAGCC	GGCTAGGC	GGCTAGGC	ACCTAGCC	GCCTAGCC	AGCTAGGC	Type IV (Ambiguous spacer)	1	1	0	0	0	0	1	0	3
AAATACCT	TGCTACCC	AGCTACCT	TAATACCC	TAATACCT	AGCTACCC	TGCTACCT	AAATACCC	Type IV (Ambiguous spacer)	1	1	1	0	0	0	0	1	4
GGTTACAG	CAATACCA	GAATACCG	CGTTACAA	CGTTACAG	GAATACCA	CAATACCG	GGTTACAA	Type IV (Ambiguous spacer)	1	1	1	0	0	0	1	1	5
GGATACCG	GCGTACCT	GCGTACCG	GGATACCT	GGATACCG	GCGTACCT	GCGTACCG	GGATACCT	Type IV (Ambiguous spacer)	0	1	1	0	0	0	0	1	3
AACTAATT	TAATACCC	AAATACCT	TACTAATC	TACTAATT	AAATACCC	TAATACCT	AACTAATC	Type IV (Ambiguous spacer)	1	0	1	0	0	1	1	1	5
AGCTATTC	TCCTACAC	ACCTACAC	TGCTATTC	TGCTATTC	ACCTACAC	TCCTACAC	AGCTATTC	Type IV (Ambiguous spacer)	1	1	0	0	0	1	1	0	4
CCCTACCC	TCTTATAC	CCTTATAC	TCCTACCC	TCCTACCC	CCTTATAC	TCTTATAC	CCCTACCC	Type IV (Ambiguous spacer)	1	0	1	0	0	1	1	0	4
GGTTACCC	CTTTACCA	GTTTACCC	CGTTACCA	CGTTACCC	GTTTACCA	CTTTACCC	GGTTACCA	Type IV (Ambiguous spacer)	1	1	0	0	0	0	0	1	3
ACATACCC	CCCTACCC	ACCTACCC	CCATACCC	CCATACCC	ACCTACCC	CCCTACCC	ACATACCC	Type IV (Ambiguous spacer)	1	0	1	0	0	0	0	0	2
GCGTACCC	CCCTAAGC	GCCTAAGC	CCGTACCC	CCGTACCC	GCCTAAGC	CCCTAAGC	GCGTACCC	Type IV (Ambiguous spacer)	1	0	1	0	0	1	1	0	4
CTATAGCC	TAATACCA	CAATACCC	TTATAGCA	TTATAGCC	CAATACCA	TAATACCC	CTATAGCA	Type IV (Ambiguous spacer)	1	1	0	0	0	1	0	1	4
GCTTATAC	GCCTACAA	GCCTACAC	GCTTATAA	GCTTATAC	GCCTACAA	GCCTACAC	GCTTATAA	Type IV (Ambiguous spacer)	0	0	1	0	0	1	0	1	3
GAGTACCA	GCCTATCC	GCCTATCA	GAGTACCC	GAGTACCA	GCCTATCC	GCCTATCA	GAGTACCC	Type IV (Ambiguous spacer)	0	1	1	0	0	1	0	1	4
GCCTACCC	ACATAGCC	GCATAGCC	ACCTACCC	ACCTACCC	GCATAGCC	ACATAGCC	GCCTACCC	Type IV (Ambiguous spacer)	1	0	1	0	0	1	0	0	3
CACTACTC	CCTTACCA	CCTTACCC	CACTACTA	CACTACTC	CCTTACCA	CCTTACCC	CACTACTA	Type IV (Ambiguous spacer)	0	1	1	0	0	0	1	1	4
CACTACAC	TCCTACAC	CCCTACAC	TACTACAC	TACTACAC	CCCTACAC	TCCTACAC	CACTACAC	Type IV (Ambiguous spacer)	1	1	0	0	0	0	0	0	2
TTATACCC	ACATACCC	TCATACCC	ATATACCC	ATATACCC	TCATACCC	ACATACCC	TTATACCC	Type IV (Ambiguous spacer)	1	1	0	0	0	0	0	0	2
TCCTACGC	GACTAGCA	TACTAGCC	GCCTACGA	GCCTACGC	TACTAGCA	GACTAGCC	TCCTACGA	Type IV (Ambiguous spacer)	1	1	0	0	0	1	1	1	5
ACCTAGCT	TCCTACCA	ACCTACCT	TCCTAGCA	TCCTAGCT	ACCTACCA	TCCTACCT	ACCTAGCA	Type IV (Ambiguous spacer)	1	0	0	0	0	1	0	1	3
AACTACCC	AACTACTA	AACTACTC	AACTACCA	AACTACCC	AACTACTA	AACTACTC	AACTACCA	Type IV (Ambiguous spacer)	0	0	0	0	0	0	1	1	2
TTATACCG	GGCTACAC	TGCTACAG	GTATACCC	GTATACCG	TGCTACAC	GGCTACAG	TTATACCC	Type IV (Ambiguous spacer)	1	1	1	0	0	0	1	1	5
AAGTACCA	GAGTAGCA	AAGTAGCA	GAGTACCA	GAGTACCA	AAGTAGCA	GAGTAGCA	AAGTACCA	Type IV (Ambiguous spacer)	1	0	0	0	0	1	0	0	2
TGGTATGA	GAGTACCC	TAGTACCA	GGGTATGC	GGGTATGA	TAGTACCC	GAGTACCA	TGGTATGC	Type IV (Ambiguous spacer)	1	1	0	0	0	1	1	1	5
TCCTAGGA	GCCTAACC	TCCTAACA	GCCTAGGC	GCCTAGGA	TCCTAACC	GCCTAACA	TCCTAGGC	Type IV (Ambiguous spacer)	1	0	0	0	0	1	1	1	4
GACTACGC	TCTTACCA	GCTTACCC	TACTACGA	TACTACGC	GCTTACCA	TCTTACCC	GACTACGA	Type IV (Ambiguous spacer)	1	1	1	0	0	0	1	1	5
ATCTACCC	CCCTACCC	ACCTACCC	CTCTACCC	CTCTACCC	ACCTACCC	CCCTACCC	ATCTACCC	Type IV (Ambiguous spacer)	1	1	0	0	0	0	0	0	2
TCCTACCC	CCATACAC	TCATACAC	CCCTACCC	CCCTACCC	TCATACAC	CCATACAC	TCCTACCC	Type IV (Ambiguous spacer)	1	0	1	0	0	0	1	0	3
CCCTACAC	GCATACAC	CCATACAC	GCCTACAC	GCCTACAC	CCATACAC	GCATACAC	CCCTACAC	Type IV (Ambiguous spacer)	1	0	1	0	0	0	0	0	2
[truncated: 1,137 more rows]
