# Supplementary material for: A high-throughput screen identifying sequence and promiscuity characteristics of the loxP spacer region in Cre-mediated recombination
Source: BMC Genomics. 2006 Apr 4;7:73. doi: 10.1186/1471-2164-7-73 (PMC1479339; doi:10.1186/1471-2164-7-73)
Supplement: Additional File 5 — Analysis_scripts.zip – zip file containing all analysis scripts. All SQL, Perl and shell scripts used in this analysis. Detailed explanation of their functionality given in the README.txt file. [file 1471-2164-7-73-S5.zip]

Archive with 17 entries (16 files):
- analysis_scripts/all_pairs.sh
- analysis_scripts/base_freq.pl
- analysis_scripts/count_mult_loxp.pl
- analysis_scripts/eval_le_re_bias.pl
- analysis_scripts/get_all_non_ambiguous_spacers.sh
- analysis_scripts/get_all_spacers_for_logo.sh
- analysis_scripts/get_recombination_pairs.sh
- analysis_scripts/get_spacer_counts.pl
- analysis_scripts/get_unique_spacers.sh
- analysis_scripts/loxp.pl
- analysis_scripts/loxp.sql
- analysis_scripts/name_loxp_spacers.pl
- analysis_scripts/README.txt
- analysis_scripts/rec_pairs.pl
- analysis_scripts/recombination_matrix.pl
- analysis_scripts/unique_clean_pair_count.sh
- analysis_scripts/
