# Supplementary material for: A high-throughput screen identifying sequence and promiscuity characteristics of the loxP spacer region in Cre-mediated recombination
Source: BMC Genomics. 2006 Apr 4;7:73. doi: 10.1186/1471-2164-7-73 (PMC1479339; doi:10.1186/1471-2164-7-73)
Supplement: Additional File 5 — Analysis_scripts.zip – zip file containing all analysis scripts. All SQL, Perl and shell scripts used in this analysis. Detailed explanation of their functionality given in the README.txt file. [file 1471-2164-7-73-S5.zip › analysis_scripts/base_freq.pl]

#!/usr/bin/perl

use strict;

my (@a,@t,@g,@c);


print "a first position is $a[0]\n";

while (<>) {

	chomp;

	if (/^(\S{8})/) {

		my $seq = $1;

		my $central = substr($seq,3,2);

		if ($central ne 'TA') {
			print "not standard $central: $seq\n";
		}

		$seq =~ tr/atgc/ATGC/;
		print "$seq\n";
		my $i = 0;
		my @dna = split(//,$seq);

		foreach my $dna (@dna) {
#			print "$i: base is $dna\n";

			if ($dna eq 'A') {
				$a[$i]++;
			} elsif ($dna eq 'T') {
				$t[$i]++;
			} elsif ($dna eq 'G') {
				$g[$i]++;
			} elsif ($dna eq 'C') {
				$c[$i]++;
			}

			$i++;
		}
	}
}

print "\nBase frequency\n\n";


print "A:  ";
my $i = 0;

while ($i < 8) {
	print "$a[$i]\t";
	unless ($a[$i]) {
		print "0\t";
	}
	$i++;
}

print "\nT:  ";	

my $i = 0;

while ($i < 8) {
    print "$t[$i]\t";
	  unless ($t[$i]) {
	    print "0\t";
	  }
    $i++;
}

print "\nG:  ";

my $i = 0;

while ($i < 8) {
    print "$g[$i]\t";
	  unless ($g[$i]) {
	    print "0\t";
	  }
						
    $i++;
}

print "\nC:  ";

my $i = 0;

while ($i < 8) {
    print "$c[$i]\t";
	  unless ($c[$i]) {
	    print "0\t";
	  }
    $i++;
}
