# Supplementary material for: A high-throughput screen identifying sequence and promiscuity characteristics of the loxP spacer region in Cre-mediated recombination
Source: BMC Genomics. 2006 Apr 4;7:73. doi: 10.1186/1471-2164-7-73 (PMC1479339; doi:10.1186/1471-2164-7-73)
Supplement: Additional File 5 — Analysis_scripts.zip – zip file containing all analysis scripts. All SQL, Perl and shell scripts used in this analysis. Detailed explanation of their functionality given in the README.txt file. [file 1471-2164-7-73-S5.zip › analysis_scripts/count_mult_loxp.pl]

#!/usr/bin/perl

# Library Dependencies

use lib '/home/perseusm/bioperl-1.4';
use Bio::DB::Fasta;
use Bio::Tools::Run::StandAloneBlast;
use Bio::SearchIO;
use Bio::SeqIO;
use Bio::Seq;
use Bio::AlignIO;
use DBI;

use strict;

if (scalar @ARGV != 1) {
        print "Wrong number of arguments\n";
        die "$0 loxp_sites.fasta\n";
}

my $input_file = $ARGV[0];
my $in = Bio::SeqIO->new(   '-file'         => $input_file,
							'-format'       => 'Fasta');

while (my $seq = $in->next_seq) {
	my $id 		= $seq->display_id;
	my $desc 	= $seq->desc;
	my $lox 	= $seq->seq;

	my @id = split(/_/, $id);

	my $plate 	= @id[0];
	my $well 	= @id[1];

	my $i = 0;

	my @temp;

    while ($lox =~ /(\S{9}TATA)(\S{8})(TATA\S{9})/gi) {

		my $site = $1 . " " . $2 . " " . $3 . " " . pos($lox);
#		print "$site\t";
		$i++;
		push (@temp, $site);
	}

	if ($i > 2) {

		print "\n\n";
		print "$id\t$desc\n";

		foreach my $temp (@temp) {
			print $temp, "\t";
		}

	print "\n";

	}
}
