# Supplementary material for: A high-throughput screen identifying sequence and promiscuity characteristics of the loxP spacer region in Cre-mediated recombination
Source: BMC Genomics. 2006 Apr 4;7:73. doi: 10.1186/1471-2164-7-73 (PMC1479339; doi:10.1186/1471-2164-7-73)
Supplement: Additional File 5 — Analysis_scripts.zip – zip file containing all analysis scripts. All SQL, Perl and shell scripts used in this analysis. Detailed explanation of their functionality given in the README.txt file. [file 1471-2164-7-73-S5.zip › analysis_scripts/eval_le_re_bias.pl]

#!/usr/bin/perl

use strict;
use DBI;

# DBI

my ($dsn) = "DBI:mysql:schema:database";
my ($user_name) = "";
my ($password) = "";
my ($dbh, $sth);
my (@ary);

#######################
# Connect to Database #
#######################

my $dbh         = DBI->connect ($dsn, $user_name, $password, { RaiseError => 1 });

#####################
# Statement Handles #
#####################

my $sth		= $dbh->prepare ("SELECT le, re,num FROM loxp_clean_non_self WHERE num > 1");
my $sth2	= $dbh->prepare ("SELECT COUNT(*) AS num FROM loxp_mismatch m WHERE le = ? AND re = ? AND class = \"clean\"");

print "le\tre\ttotal\tle:re\tre:le\n";

$sth->execute();

while ( my $href = $sth->fetchrow_hashref ) {

	my $le 		= $href->{le};
	my $re		= $href->{re};
	my $total = $href->{num};
	my ($count1,$count2);

	$sth2->execute($le,$re);

	while (my $href = $sth2->fetchrow_hashref ) {
		$count1	 = $href->{num};
	}

	$sth2->execute($re,$le);

	while (my $href = $sth2->fetchrow_hashref ) {
		$count2		= $href->{num};
	}

	print "$le\t$re\t$total\t$count1\t$count2\n";
}
