# Supplementary material for: A high-throughput screen identifying sequence and promiscuity characteristics of the loxP spacer region in Cre-mediated recombination
Source: BMC Genomics. 2006 Apr 4;7:73. doi: 10.1186/1471-2164-7-73 (PMC1479339; doi:10.1186/1471-2164-7-73)
Supplement: Additional File 5 — Analysis_scripts.zip – zip file containing all analysis scripts. All SQL, Perl and shell scripts used in this analysis. Detailed explanation of their functionality given in the README.txt file. [file 1471-2164-7-73-S5.zip › analysis_scripts/get_all_spacers_for_logo.sh]

#!/bin/sh
#
# Automated Queries to schz_db
# Perseus Missirlis
# 040128

echo "
SELECT le
FROM loxp_orig_oligos
" | mysql > spacers.txt

echo "
SELECT re
FROM loxp_orig_oligos
" | mysql >> spacers.txt
