# Supplementary material for: A high-throughput screen identifying sequence and promiscuity characteristics of the loxP spacer region in Cre-mediated recombination
Source: BMC Genomics. 2006 Apr 4;7:73. doi: 10.1186/1471-2164-7-73 (PMC1479339; doi:10.1186/1471-2164-7-73)
Supplement: Additional File 5 — Analysis_scripts.zip – zip file containing all analysis scripts. All SQL, Perl and shell scripts used in this analysis. Detailed explanation of their functionality given in the README.txt file. [file 1471-2164-7-73-S5.zip › analysis_scripts/get_recombination_pairs.sh]

#!/bin/sh

echo "
SELECT DISTINCT le, re
FROM loxp_mismatch
WHERE class = \"perfect_match\";
" | mysql > recombination_pairs.txt

echo "
SELECT DISTINCT le, re
FROM loxp_all_pairs c
LEFT JOIN loxp_self s ON (c.le = s.spacer OR c.re = s.spacer)
WHERE s.spacer IS NULL AND c.num > 1
ORDER BY c.num DESC;
" | mysql >> recombination_pairs.txt

perl -i -p -e 's/(le|re)\s+//g' recombination_pairs.txt
