# Supplementary material for: A high-throughput screen identifying sequence and promiscuity characteristics of the loxP spacer region in Cre-mediated recombination
Source: BMC Genomics. 2006 Apr 4;7:73. doi: 10.1186/1471-2164-7-73 (PMC1479339; doi:10.1186/1471-2164-7-73)
Supplement: Additional File 5 — Analysis_scripts.zip – zip file containing all analysis scripts. All SQL, Perl and shell scripts used in this analysis. Detailed explanation of their functionality given in the README.txt file. [file 1471-2164-7-73-S5.zip › analysis_scripts/get_spacer_counts.pl]

#!/usr/bin/perl

use strict;
use DBI;

# DBI

my ($dsn) = "DBI:mysql::";
my ($user_name) = "";
my ($password) = "";
my ($dbh, $sth);
my (@ary);

#######################
# Connect to Database #
#######################

my $dbh         = DBI->connect ($dsn, $user_name, $password, { RaiseError => 1 });

#####################
# Statement Handles #
#####################

my $sth         = $dbh->prepare ("SELECT COUNT(*) AS self FROM loxp_mismatch WHERE le = ? AND re = ? AND class != \"ambiguous\"");
my $sth2        = $dbh->prepare ("SELECT COUNT(*) AS non_self FROM loxp_mismatch WHERE (le = ? OR re = ?) AND le != re AND class != \"ambiguous\"");

print "spacer\tself\tnon_self\ttotal\n";

while (<>) {

        if (/(\S+)/) {

                my ($self,$non_self,$total);

                $sth->execute($1,$1);

                while ( my $href = $sth->fetchrow_hashref ) {
                $self = $href->{self};
                }

    $sth2->execute($1,$1);

                while ( my $href = $sth2->fetchrow_hashref ) {
                        $non_self = $href->{non_self};
                }

                $total = $self + $non_self;

                print "$1\t$self\t$non_self\t$total\n";
        }
}
