# Supplementary material for: A high-throughput screen identifying sequence and promiscuity characteristics of the loxP spacer region in Cre-mediated recombination
Source: BMC Genomics. 2006 Apr 4;7:73. doi: 10.1186/1471-2164-7-73 (PMC1479339; doi:10.1186/1471-2164-7-73)
Supplement: Additional File 5 — Analysis_scripts.zip – zip file containing all analysis scripts. All SQL, Perl and shell scripts used in this analysis. Detailed explanation of their functionality given in the README.txt file. [file 1471-2164-7-73-S5.zip › analysis_scripts/get_unique_spacers.sh]

#!/bin/sh

echo "
SELECT le
FROM loxp_mismatch
WHERE class != \"ambiguous\";
" | mysql > 1_all_loxP_spacers.txt

echo "
SELECT re
FROM loxp_mismatch
WHERE class != \"ambiguous\";
" | mysql >> 1_all_loxP_spacers.txt

perl -i -p -e 's/(le|re)\s+//g' 1_all_loxP_spacers.txt

echo "
CREATE TABLE loxp_all_spacers
(
	spacer CHAR(8)
);

LOAD DATA INFILE '/home/perseusm/scripts/loxp/analysis2/final_analysis/1_all_loxP_spacers.txt'
INTO TABLE loxp_all_spacers;

CREATE TABLE loxp_unique_spacers
SELECT DISTINCT spacer
FROM loxp_all_spacers;
" | mysql 

echo "
SELECT spacer
FROM loxp_unique_spacers
" | mysql > 2_loxp_unique_spacers.txt

perl -i -p -e 's/(spacer)//' 2_loxp_unique_spacers.txt
