# Supplementary material for: A high-throughput screen identifying sequence and promiscuity characteristics of the loxP spacer region in Cre-mediated recombination
Source: BMC Genomics. 2006 Apr 4;7:73. doi: 10.1186/1471-2164-7-73 (PMC1479339; doi:10.1186/1471-2164-7-73)
Supplement: Additional File 5 — Analysis_scripts.zip – zip file containing all analysis scripts. All SQL, Perl and shell scripts used in this analysis. Detailed explanation of their functionality given in the README.txt file. [file 1471-2164-7-73-S5.zip › analysis_scripts/loxp.pl]

#!/usr/bin/perl

# Library Dependencies

use lib '/home/perseusm/bioperl-1.4';
use Bio::DB::Fasta;
use Bio::Tools::Run::StandAloneBlast;
use Bio::SearchIO;
use Bio::SeqIO;
use Bio::Seq;
use Bio::AlignIO;
use DBI;

use strict;

if (scalar @ARGV != 3) {
        print "NOTE   : Wrong number of arguments\n";
				print "NOTE   : detects spacers in multiple FASTA file and inserts them into the database\n";
				print "USAGE  : $0 loxp.mfa loxp_for|loxp_rev y|n\n";
        die   "EXAMPLE: $0 RH017.fasta.all.cr loxp_rev2 y\n";
}

# DBI

my $table 	= $ARGV[1];
my $insert	= $ARGV[2];

if (!(($insert eq "y") || ($insert eq "n")))  {
	print "ERROR  : $insert is an incorrect arguments\n";
  print "NOTE   : detects spacers in multiple FASTA file and inserts them into the database\n";
  print "USAGE  : $0 loxp.mfa loxp_for|loxp_rev y|n\n";
  die   "EXAMPLE: $0 RH017.fasta.all.cr loxp_rev2 y\n";
}

my ($dsn) = "DBI:mysql::";
my ($user_name) = "";
my ($password) = "";
my (@ary);

my $dbh = DBI->connect ($dsn, $user_name, $password, { RaiseError => 1 });

my $sth         = $dbh->prepare ("INSERT INTO $table VALUES(?,?,?,?)");

my $input_file = $ARGV[0];
my $in = Bio::SeqIO->new(   '-file'         => $input_file,
							'-format'       => 'Fasta');

while (my $seq = $in->next_seq) {
	my $id 		= $seq->display_id;
	my $desc 	= $seq->desc;
	my $lox 	= $seq->seq;

	# count loxp site occurences

	my $n = 0;

	# get plate and well identifier

	my @id = split(/_/, $id);

	my $plate 	= @id[0];
	my $well 	= @id[1];

	my $wt_lox;

    while ($lox =~ /ATAACTTCGTATA(\S{8})TATACGAAGTTAT/gi) {
        print "wt lox: $1\n";
		$wt_lox = $1;
		$n++;
    }

	my $mut_lox;

    while ($lox =~ /(TACCGTTCGTATA)(\S{8})(TATACGAACGGTA)/gi) {

			print "le: $1, re: $3\n";
			print "mut_lox: $2\n";
			$mut_lox = $2;
			$n++;
    }

		$wt_lox =~ tr/atgc/ATGC/;
		$mut_lox =~ tr/atgc/ATGC/;

	if ($n == 2) {

		print "$n plate: $plate, well: $well, wt_lox: $wt_lox, mut_lox: $mut_lox\n";

		if ($insert eq "y") {
			$sth->execute($plate,$well,$wt_lox,$mut_lox);
		}

	} elsif ($n > 3) {

	    print "all lox\n";
	    while ($lox =~ /TATA(\S{8})TATA/gi) {
        print "$1\n";

	    }
	}
}
