# Supplementary material for: A high-throughput screen identifying sequence and promiscuity characteristics of the loxP spacer region in Cre-mediated recombination
Source: BMC Genomics. 2006 Apr 4;7:73. doi: 10.1186/1471-2164-7-73 (PMC1479339; doi:10.1186/1471-2164-7-73)
Supplement: Additional File 5 — Analysis_scripts.zip – zip file containing all analysis scripts. All SQL, Perl and shell scripts used in this analysis. Detailed explanation of their functionality given in the README.txt file. [file 1471-2164-7-73-S5.zip › analysis_scripts/loxp.sql]

##############################
# HT-loxP MySQL table syntax #
##############################

DROP TABLE loxp_for;

CREATE TABLE loxp_for
(
        plate VARCHAR(8),
        well VARCHAR(3),
        wt VARCHAR(8),
        mut VARCHAR(8)
);

DROP TABLE loxp_rev2;

CREATE TABLE loxp_rev2
(
        plate VARCHAR(8),
        well VARCHAR(3),
        wt VARCHAR(8),
        mut VARCHAR(8)
);

DROP TABLE loxp_mismatch;

CREATE TABLE loxp_mismatch
(
	plate VARCHAR(8),
	well VARCHAR(3),
	wt VARCHAR(8), 		# sequence read from reverse strand
	mut VARCHAR(8),		# sequence read from reverse strand
	wt2 VARCHAR(8),
	mut2 VARCHAR(8),
	le VARCHAR(8),
	re VARCHAR(8),
	le2 VARCHAR(8),
	re2 VARCHAR(8),
	class VARCHAR(20),
	pos1 TINYINT,
	pos2 TINYINT,
	pos3 TINYINT,
	pos4 TINYINT,

	pos5 TINYINT,
	pos6 TINYINT,
	pos7 TINYINT,
	pos8 TINYINT,
	total TINYINT
);

LOAD DATA INFILE '/home/perseusm/scripts/loxp/analysis2/final_analysis/mismatch_analysis.txt'
INTO TABLE loxp_mismatch
IGNORE 1 LINES;

DROP TABLE loxp_clean_non_self;

CREATE TABLE loxp_clean_non_self
(
	le CHAR(8),
	re CHAR(8),
	num TINYINT
);

LOAD DATA INFILE '/home/perseusm/scripts/loxp/analysis2/final_analysis/unique_clean_pair_count.txt'
INTO TABLE loxp_clean_non_self
IGNORE 1 LINES;

SELECT DISTINCT c.*
FROM loxp_clean_non_self c, loxp_self s
WHERE c.num > 1 AND (c.le = s.spacer OR c.re = s.spacer)
ORDER BY c.num DESC;

SELECT DISTINCT c.*
FROM loxp_clean_non_self c
WHERE c.num > 1
ORDER BY c.num DESC;

SELECT c.*
FROM loxp_clean_non_self c
LEFT JOIN loxp_self s ON (c.le = s.spacer OR c.re = s.spacer)
WHERE s.spacer IS NULL AND c.num > 1;

SELECT *
FROM loxp_mismatch
WHERE (le = "TGGTAGGC" AND re = "TGGTAGGT") OR (le = "TGGTAGGT" AND re = "TGGTAGGC") AND class != "ambiguous";

DROP TABLE loxp_all_pairs;

CREATE TABLE loxp_all_pairs
(
	le CHAR(8),
	re CHAR(8),
	num TINYINT
);

LOAD DATA INFILE '/home/perseusm/scripts/loxp/analysis2/final_analysis/all_unique_pairs.txt'
INTO TABLE loxp_all_pairs
IGNORE 1 LINES;

SELECT c.*
FROM loxp_all_pairs c
LEFT JOIN loxp_self s ON (c.le = s.spacer OR c.re = s.spacer)
WHERE s.spacer IS NULL AND c.num > 1;

DROP TABLE loxp_spacer_stats;

CREATE TABLE loxp_spacer_stats
(
	spacer CHAR(8),
	self TINYINT,
	non_self TINYINT,
	total TINYINT
);

LOAD DATA INFILE '/home/perseusm/scripts/loxp/analysis2/final_analysis/loxp_spacer_stats.txt'
INTO TABLE loxp_spacer_stats
IGNORE 1 LINES;

DROP TABLE loxp_non_self;

CREATE TABLE loxp_non_self
(
	spacer CHAR(8)
);

LOAD DATA INFILE '/home/perseusm/scripts/loxp/analysis2/exclusive_pairs/non_self.txt'
INTO TABLE loxp_non_self;
