# Supplementary material for: A high-throughput screen identifying sequence and promiscuity characteristics of the loxP spacer region in Cre-mediated recombination
Source: BMC Genomics. 2006 Apr 4;7:73. doi: 10.1186/1471-2164-7-73 (PMC1479339; doi:10.1186/1471-2164-7-73)
Supplement: Additional File 5 — Analysis_scripts.zip – zip file containing all analysis scripts. All SQL, Perl and shell scripts used in this analysis. Detailed explanation of their functionality given in the README.txt file. [file 1471-2164-7-73-S5.zip › analysis_scripts/name_loxp_spacers.pl]

#!/usr/bin/perl

use strict;

my @loxp = ('A','T','G','T','A','T','G','C');

while (<>) {

	if (/^(\S+)\s+(\S+)\s+$/) {

#		print "$1\t$2\n";

		my @lox1 = split(//,$1);
		my @lox2 = split(//,$2);

		my $name;

		if ($1 eq $2) {
		
			my $pos = 0;
			
			while ($pos < 8) {
				if ($lox1[$pos] ne $loxp[$pos]) {
#					print "pos is $pos, lox1 is $lox1[$pos] loxp is $loxp[$pos]\n";
					$name = $name . name_mut($lox1[$pos],$loxp[$pos],$pos);
				}
				$pos++;
			}
			
			print "$name\t$1\n";
			
		} elsif ($1 ne $2) {

			my $pos = 0;

      while ($pos < 8) {
				if ($lox1[$pos] ne $loxp[$pos]) {
	        $name = $name . name_mut($lox1[$pos],$loxp[$pos],$pos);
        }
				$pos++;
      }

			$name = $name . ",";

			my $pos = 0;

			while ($pos < 8) {
				if ($lox2[$pos] ne $loxp[$pos]) {
					$name = $name . name_mut($lox2[$pos],$loxp[$pos],$pos);
				}
				$pos++;
			}

			print "$name\t$1\t$2\n";
		}
	}
}

sub name_mut {

	# names loxP spacers based on Lee and Saito nomenclature

	use strict;

	my ($mut,$lox,$pos) = @_;
	$pos = $pos+1;
	my ($mut_class, $lox_class, $name);

	$name = $pos;

	if (($lox eq 'A') || ($lox eq 'G')) {
		$lox_class = 'pur';
	} elsif (($lox eq 'T') || ($lox eq 'C')) {
		$lox_class = 'pyr';
	}

  if (($mut eq 'A') || ($mut eq 'G')) {
    $mut_class = 'pur';
  } elsif (($mut eq 'T') || ($mut eq 'C')) {
    $mut_class = 'pyr';
  }

	if ($lox_class eq $mut_class) {
		$name = $name . "1";
	} elsif ($lox_class ne $mut_class) {
	
		my $revcom_mut = revcom($mut);

		if ($revcom_mut eq $lox) {
			$name = $name . "2";
		} else {
			$name = $name . "3";
		}
	}
	return($name);
}

sub revcom {

	use strict;

  my($dna) = @_;

  my $revcom_dna = reverse $dna;
  $revcom_dna =~ tr/atgcATGC/tacgTACG/;
	return($revcom_dna);
	
}
