# Supplementary material for: A high-throughput screen identifying sequence and promiscuity characteristics of the loxP spacer region in Cre-mediated recombination
Source: BMC Genomics. 2006 Apr 4;7:73. doi: 10.1186/1471-2164-7-73 (PMC1479339; doi:10.1186/1471-2164-7-73)
Supplement: Additional File 5 — Analysis_scripts.zip – zip file containing all analysis scripts. All SQL, Perl and shell scripts used in this analysis. Detailed explanation of their functionality given in the README.txt file. [file 1471-2164-7-73-S5.zip › analysis_scripts/README.txt]

##########################
# HT-loxP Analysis Notes #
##########################

Preliminary set-up 
~~~~~~~~~~~~~~~~~~

You will need the following programs/modules installed for this analysis to work on your system:

- MySQL: Ver 10.8 Distrib 3.23.21 or higher
- Perl: Ver 5 or higher
- Perl modules: DBI and BioPerl v1.4

NOTE: all of these scripts were run in a linux environment

Use this file for the overview and loxp.sql for all the SQL statements required to set-up the MySQL database.

#################################
# Insert and format spacer data #
#################################

1) Create all tables necessary for this analysis (see loxp.sql)

2) Input loxP spacer sequences into loxp_rev2 table from raw sequence data:
- this sequence is in the negative strand relative to the input oligonucleotides

$ loxp.pl RH017.fasta.all.cr loxp_rev2 y	

- positive stand sequence
$ loxp.pl RH017.fasta.all.c21 loxp_for y

3) Reverse complement reads, and infer input oligonucleotides based on Cre recombinase reaction mechanism (see text)
- reverse complement reads
- count mismatches between each spacer set
- resolve input LE and RE oligonucleotides

$ pair_count4.pl > mismatch_analysis.txt

4) Compare transformed +ve reads to sequence +ve reads, do they correspond?
- 42 hits in the positive strand (SELECT * FROM loxp_for)
- do they match the reverse strand data?

SELECT f.* FROM loxp_mismatch m, loxp_for f
WHERE m.plate = f.plate AND m.well = f.well AND m.wt = f.wt AND m.mut = f.mut;

42 hits, answer is yes as is expected.

5) Do we have any reads missing the expected TA at positions 4 & 5?

SELECT plate, well, wt, mut
FROM loxp_mismatch
WHERE pos4 = 1 OR pos5 = 1;

+----------+------+----------+----------+
| plate    | well | wt       | mut      |
+----------+------+----------+----------+
| RH017-10 | A15  | TGTTATTT | GGGCATGA |
| RH017-13 | N24  | GGATACGA | GGGCAGGC |
| RH017-14 | H09  | CAGTAACC | CTGCATCC |
| RH017-6  | N21  | GGATAGGC | TGGCAGGC |
| RH017-8  | I04  | GCGTTAGC | TGGTATGC |
+----------+------+----------+----------+

- there are five spacers that lack the central TA sequence, but since they represent successful recombination they were retained for further analysis

6) Summary statistic from the loxp_mismatch table:

SELECT COUNT(*)
FROM loxp_mismatch;

+----------+
| COUNT(*) |
+----------+
|     3124 |
+----------+

SELECT class, COUNT(class)
FROM loxp_mismatch
GROUP BY class
ORDER BY class DESC;

+----------------------+--------------+
| class                | COUNT(class) |
+----------------------+--------------+
| perfect_match        |           47 |
| clean_unclear_origin |          284 |
| clean                |          303 |
| ambiguous            |         2490 |
+----------------------+--------------+

SELECT class, COUNT(class) AS num, SUM(pos1), SUM(pos2), SUM(pos3), SUM(pos4), SUM(pos5), SUM(pos6), SUM(pos7), SUM(pos8), (SUM(total)/num) AS avg_per_rxn
FROM loxp_mismatch
GROUP BY class
ORDER BY class DESC;

+----------------------+--------------+-----------+-----------+-----------+-----------+-----------+-----------+-----------+-----------+------------+
| class                | COUNT(class) | SUM(pos1) | SUM(pos2) | SUM(pos3) | SUM(pos4) | SUM(pos5) | SUM(pos6) | SUM(pos7) | SUM(pos8) | SUM(total) |
+----------------------+--------------+-----------+-----------+-----------+-----------+-----------+-----------+-----------+-----------+------------+
| perfect_match        |           47 |         0 |         0 |         0 |         0 |         0 |         0 |         0 |         0 |          0 |
| clean_unclear_origin |          284 |         0 |       144 |       126 |         1 |         0 |       167 |       143 |         0 |        581 |
| clean                |          303 |       209 |         0 |         0 |         0 |         0 |         0 |         0 |       244 |        453 |
| ambiguous            |         2490 |      1575 |      1361 |      1104 |         3 |         1 |      1349 |      1331 |      2128 |       8852 |
+----------------------+--------------+-----------+-----------+-----------+-----------+-----------+-----------+-----------+-----------+------------+

# Get set of self-recombining loxP spacers

CREATE TABLE loxp_self
SELECT le AS spacer, COUNT(le) AS num
FROM loxp_mismatch
WHERE le = re
GROUP BY le
ORDER BY num DESC;

7) Use "clean" data to see if there is a preference for LE or RE orientation in original oligos of non-self recombination partners
- make sure loxp_clean_non_self table is set-up (loxp.sql)

$ unique_clean_pair_count.sh

$ eval_le_re_bias.pl

- chi-square analysis reveals that there is not enough evidence to reject null hypothesis of le = re frequency, therefore all non-"ambiguous" spacers can be used.

8) How many unique spacers are there?

$ get_unique_spacers.sh
> output to 2_loxp_unique_spacers.txt
- 479 unique spacers

9) How many unique non-self spacers combinations are there, excluding the ambiguous class of reactions.

$ all_pairs.sh
- creates all_unique_pairs.txt which contains all unique le,re combinations of class "clean" or "clean_unclear_origin"
- input into loxp_all_pairs tables (loxp.sql)
- 517 unique pairs

10) How many of these non-self pairs (>2) do not recombine with self-recombining spacers (contain no self spacers)?

SELECT c.*
FROM loxp_all_pairs c
LEFT JOIN loxp_self s ON (c.le = s.spacer OR c.re = s.spacer)
WHERE s.spacer IS NULL AND c.num > 1
ORDER BY num DESC;

+----------+----------+------+
| le       | re       | num  |
+----------+----------+------+
| TGGTAGGC | TGGTAGGT |    4 |
| GGGTATGG | GTGTATGG |    2 |
| GGGTATGC | GGGTATGG |    3 |
| TGGTAGTC | TGGTAGTG |    2 |
| GTGTAGTT | GTGTAGTG |    3 |
| GTGTACGG | GTGTACGC |    2 |
| TGGTAGGA | GGGTAGGA |    2 |
| GGGTATAC | GTGTATAC |    2 |
| GGGTAAGT | GGGTATGT |    2 |
| TGGTAGTC | GGGTAGTC |    2 |
| GTGTAAGA | GTGTAAGG |    2 |
| GGGTATGA | GGGTAGGA |    2 |
| GGGTATAC | GGCTAGGC |    2 |
| GAGTAGGA | GAGTAGGG |    2 |
| TTGTATGC | GTGTATGT |    2 |
| TTGTAGGC | CTGTAGGG |    2 |
+----------+----------+------+
16 rows in set (0.00 sec)

SELECT DISTINCT c.*, m.class, m.pos1, m.pos2, m.pos3, m.pos4, m.pos5, m.pos6, m.pos7, m.pos8, m.total
FROM loxp_all_pairs c, loxp_mismatch m
LEFT JOIN loxp_self s ON (c.le = s.spacer OR c.re = s.spacer)
WHERE s.spacer IS NULL AND c.num > 1 AND c.le = m.le AND c.re = m.re
ORDER BY CLASS ASC;

+----------+----------+------+----------------------+------+------+------+------+------+------+------+------+-------+
| le       | re       | num  | class                | pos1 | pos2 | pos3 | pos4 | pos5 | pos6 | pos7 | pos8 | total |
+----------+----------+------+----------------------+------+------+------+------+------+------+------+------+-------+
| GGGTATGC | GGGTATGG |    3 | clean                |    0 |    0 |    0 |    0 |    0 |    0 |    0 |    1 |     1 |
| TGGTAGTC | TGGTAGTG |    2 | clean                |    0 |    0 |    0 |    0 |    0 |    0 |    0 |    1 |     1 |
| GAGTAGGA | GAGTAGGG |    2 | clean                |    0 |    0 |    0 |    0 |    0 |    0 |    0 |    1 |     1 |
| GTGTAGTT | GTGTAGTG |    3 | clean                |    0 |    0 |    0 |    0 |    0 |    0 |    0 |    1 |     1 |
| TGGTAGTC | GGGTAGTC |    2 | clean                |    1 |    0 |    0 |    0 |    0 |    0 |    0 |    0 |     1 |
| TTGTATGC | GTGTATGT |    2 | clean                |    1 |    0 |    0 |    0 |    0 |    0 |    0 |    1 |     2 |
| TGGTAGGC | TGGTAGGT |    4 | clean                |    0 |    0 |    0 |    0 |    0 |    0 |    0 |    1 |     1 |
| GTGTACGG | GTGTACGC |    2 | clean                |    0 |    0 |    0 |    0 |    0 |    0 |    0 |    1 |     1 |
| GTGTAAGA | GTGTAAGG |    2 | clean                |    0 |    0 |    0 |    0 |    0 |    0 |    0 |    1 |     1 |
| TTGTAGGC | CTGTAGGG |    2 | clean                |    1 |    0 |    0 |    0 |    0 |    0 |    0 |    1 |     2 |
| TGGTAGGA | GGGTAGGA |    2 | clean                |    1 |    0 |    0 |    0 |    0 |    0 |    0 |    0 |     1 |
| GGGTATAC | GTGTATAC |    2 | clean_unclear_origin |    0 |    1 |    0 |    0 |    0 |    0 |    0 |    0 |     1 |
| GGGTATAC | GGCTAGGC |    2 | clean_unclear_origin |    0 |    0 |    1 |    0 |    0 |    1 |    1 |    0 |     3 |
| GGGTAAGT | GGGTATGT |    2 | clean_unclear_origin |    0 |    0 |    0 |    0 |    0 |    1 |    0 |    0 |     1 |
| GGGTATGG | GTGTATGG |    2 | clean_unclear_origin |    0 |    1 |    0 |    0 |    0 |    0 |    0 |    0 |     1 |
| GGGTATGA | GGGTAGGA |    2 | clean_unclear_origin |    0 |    0 |    0 |    0 |    0 |    1 |    0 |    0 |     1 |
+----------+----------+------+----------------------+------+------+------+------+------+------+------+------+-------+
16 rows in set (0.16 sec)

!! Run binomial test, is the p(clean) > p(clean_unclear_origin)

SELECT CLASS, SUM(pos1), SUM(pos2), SUM(pos3), SUM(pos4), SUM(pos5), SUM(pos6), SUM(pos7), SUM(pos8), SUM(total)
FROM loxp_all_pairs c, loxp_mismatch m
LEFT JOIN loxp_self s ON (c.le = s.spacer OR c.re = s.spacer)
WHERE s.spacer IS NULL AND c.num > 1 AND c.le = m.le AND c.re = m.re
GROUP BY class;

+----------------------+-----------+-----------+-----------+-----------+-----------+-----------+-----------+-----------+------------+
| CLASS                | SUM(pos1) | SUM(pos2) | SUM(pos3) | SUM(pos4) | SUM(pos5) | SUM(pos6) | SUM(pos7) | SUM(pos8) | SUM(total) |
+----------------------+-----------+-----------+-----------+-----------+-----------+-----------+-----------+-----------+------------+
| clean                |         8 |         0 |         0 |         0 |         0 |         0 |         0 |        19 |         27 |
| clean_unclear_origin |         0 |         2 |         2 |         0 |         0 |         4 |         2 |         0 |         10 |
+----------------------+-----------+-----------+-----------+-----------+-----------+-----------+-----------+-----------+------------+

11) What is the representation of the self-recombining spacers in non-self pairs?

SELECT s.spacer, COUNT(le) AS num
FROM loxp_self s, loxp_all_pairs a
WHERE s.spacer = a.re OR s.spacer = a.le
GROUP BY spacer
ORDER BY num DESC;

+----------+-----+
| spacer   | num |
+----------+-----+
| GGGTAGGC |  26 |
| GGGTAGGG |  17 |
| GGGTAGGT |  16 |
| GTGTAGGG |  14 |
| GTGTAGGC |  12 |
| TGGTAGGG |  12 |
| GGGTAGTT |  10 |
| GGGTAGTG |   8 |
| GGGTAAGC |   8 |
| GGGTAGAT |   6 |
| CGGTAGGG |   5 |
| GGTTAGGC |   5 |
| TGGTATGT |   5 |
| TGGTAGTT |   5 |
| GGGTAGAC |   5 |
| TGGTATGC |   4 |
| GGGTAGCG |   4 |
| GAGTACGC |   4 |
| GGGTATTC |   4 |
| GTGTAGGA |   4 |
| GTGTAGTC |   3 |
| TTGTATGG |   3 |
| GTGTATTT |   2 |
| GCATAGGC |   2 |
| TCGTAGGC |   1 |
| GGTTACGG |   1 |
| AGGTATGC |   1 |
| GTATAGTA |   1 |
| GCGTATGT |   1 |
| GGATAGTA |   1 |
+----------+-----+
30 rows in set (0.01 sec)

190 pairs have at least one of the self recombining spacers (add up num column).

12) What is the recombination profile of self and non-self recombiners?

$ get_recombination_pairs.sh
$ recombination_matrix.pl recombination_pairs.txt > spacer_matrix.txt

- save plots in loxp_stats.xls

13) Create recombination "logo" from all spacers in dataset and count nucleotides per position

$ get_all_spacers_for_logo.sh
- creates all_spacers.txt
$ java -Djava.awt.headless=true -jar BuildLogo.jar all_spacers.txt loxp_freq.jpg seq
$ base_freq.pl all_spacers.txt | tail -n 4 > spacer_stats.txt

14) Create recombination "logo" from all self and non-self spacers in dataset

$ rec_pairs.pl rec_pairs.txt > rec_pairs_count.txt
$ java -Djava.awt.headless=true -jar BuildLogo.jar rec_pairs_count.txt loxp_rec_pair_freq.jpg seq

15) Get all non-ambiguous spacers and recombination reaction counts

$ get_all_non_ambiguous_spacers.sh
$ get_spacer_counts.pl all_unique_non_ambiguous_spacers.txt > loxp_spacer_stats.txt &

- create table loxp_spacer_stats

Name self- and non-self loxP recombination pairs according to Lee & Saito nomenclature

$ name_loxp_spacers.pl recombination_pairs.txt > named_loxp_spacers.txt

16) Evidence of serial recombination?

$ count_mult_loxp.pl RH017.fasta.all.cr

RH017-14_G14    - GSC RH01714.CR G14 (210)
ATAACTTCGTATA CCCTACCC TATACGAACGGTA 43 ATAActtcttATA ATGTACTT TATACGAACGGTA 124        tttactTCGTATA GTGTAAGC TATACGAACGGTA 202


RH017-1_C15     - GSC RH0171.CR C15 (718) Warning: Vector Segment;
ATAACTTCGTATA CGGTAAAA TATACGAACGGTA 49 ATAACTTCGTATA GGCTACAG TATACGAAGTTAT 135        TACCGTTCGTATA CGCTAAAC TATACGAACGGTA 213

RH017-1 C15     78      102     115     123     154     180     193     201     232     221

x) What is the representation of the self-recombining spacers in the ambiguous dataset?

SELECT s.spacer, COUNT(le) AS num FROM loxp_self s, loxp_mismatch m
WHERE class = "ambiguous" AND (m.le = s.spacer OR m.re = s.spacer)
GROUP BY s.spacer
ORDER BY num DESC;

######################################
# Dump spacer data and summary stats #
######################################

SELECT COUNT(*)
FROM loxp_unique_spacers;

= 1384
