# Supplementary material for: A high-throughput screen identifying sequence and promiscuity characteristics of the loxP spacer region in Cre-mediated recombination
Source: BMC Genomics. 2006 Apr 4;7:73. doi: 10.1186/1471-2164-7-73 (PMC1479339; doi:10.1186/1471-2164-7-73)
Supplement: Additional File 5 — Analysis_scripts.zip – zip file containing all analysis scripts. All SQL, Perl and shell scripts used in this analysis. Detailed explanation of their functionality given in the README.txt file. [file 1471-2164-7-73-S5.zip › analysis_scripts/rec_pairs.pl]

#!/usr/bin/perl

use strict;
use DBI;

# DBI

my ($dsn) = "DBI:mysql::";
my ($user_name) = "";
my ($password) = "";
my ($dbh, $sth);
my (@ary);

#######################
# Connect to Database #
#######################

my $dbh         = DBI->connect ($dsn, $user_name, $password, { RaiseError => 1 });

#####################
# Statement Handles #
#####################

my $sth		= $dbh->prepare ("SELECT le,re FROM loxp_mismatch WHERE le = ? AND re = ?");
my $sth2	= $dbh->prepare ("SELECT le,re FROM loxp_mismatch WHERE re = ? AND le != re");
my $sth3  = $dbh->prepare ("SELECT le,re FROM loxp_mismatch WHERE le = ? AND le != re");

while (<>) {

	if (/(\S+)/) {

		$sth->execute($1,$1);

		while ( my $href = $sth->fetchrow_hashref ) {
			my $le = $href->{le};
			my $re = $href->{re};
			print "$le\n$re\n";
		}
			
    $sth2->execute($1);

		while ( my $href = $sth2->fetchrow_hashref ) {
			my $le = $href->{le};
			my $re = $href->{re};
			print "$le\n$re\n";
    }

    $sth3->execute($1);

		while ( my $href = $sth3->fetchrow_hashref ) {
			my $le = $href->{le};
			my $re = $href->{re};
			print "$le\n$re\n";
    }
	}
}
