# Supplementary material for: A high-throughput screen identifying sequence and promiscuity characteristics of the loxP spacer region in Cre-mediated recombination
Source: BMC Genomics. 2006 Apr 4;7:73. doi: 10.1186/1471-2164-7-73 (PMC1479339; doi:10.1186/1471-2164-7-73)
Supplement: Additional File 5 — Analysis_scripts.zip – zip file containing all analysis scripts. All SQL, Perl and shell scripts used in this analysis. Detailed explanation of their functionality given in the README.txt file. [file 1471-2164-7-73-S5.zip › analysis_scripts/recombination_matrix.pl]

#!/usr/bin/perl
# queries.pl
# usage: queries.pl somefile.txt
# Perseus Missirlis - Jan 29, 2004
# Last updated:

if (scalar @ARGV != 1) {
	print "ERROR :  incorrect number of arguments\n";
	print "NOTE  :  counts number of recombination partners, use to generate promiscuity profile\n";
	print "NOTE  :  only evaluates spacers not designated as \"ambiguous\", edit SQL handles in $0 if different output desired\n";
	die   "USAGE :  $0 lox_spacers.txt\n";
}

use strict;
use DBI;
use Data::Dumper;

my $rec_partners;
my $loxp_le; # store all le partners of self-recombining sites here
my $loxp_re; # store all re parteners of self-recombining sites here 

my @rec; # store all loxp sites to analyze in this array

# initialize with sites from loxp_spacers.txt

my $input_file = $ARGV[0];

unless ( open(LOX, $input_file) ) {
	die "Cannot open file \"$input_file\"\n\n";
}

while (<LOX>) {
	if (/([A|T|G|C]{8})\s+([A|T|G|C]{8})/) {
		my $le = $1;
		my $re = $2;
		print "$le\t$re\n";
		
		if ($le eq $re) {
		
			my $found = 'n';
			
			foreach my $rec (@rec) {

				if ($le eq $rec) {
					$found = 'y';
				}
				
			}

      if ($found eq 'n') {
				push(@rec,$le);
			}
			
		} elsif ($le ne $re) {
		
			my $found_le = 'n';
			my $found_re = 'n';
			
			foreach my $rec (@rec) {
			
				if ($le eq $rec) {
					$found_le = 'y';
				} elsif ($re eq $rec) {
					$found_re = 'y';
				}
				
			}
			
			if (($found_le eq 'y') && ($found_re eq 'y')) {
				next;
			} elsif (($found_le eq 'y') && ($found_re eq 'n')) {
				push(@rec,$re);
			} elsif (($found_le eq 'n') && ($found_re eq 'y')) {
				push(@rec,$le);
			} elsif (($found_le eq 'n') && ($found_re eq 'n')) {
				push(@rec,$le);
				push(@rec,$re);
			}
		}		
	} else {
		print "$_ is not an loxp accepted spacer (should be 8bp of A,T,G,C), check $input_file\n";
	}
}

my @all = @rec; # store all recombination partners of input loxp spacers in this array

# DBI

my ($dsn) = "DBI:mysql::";
my ($user_name) = "";
my ($password) = "";
my ($dbh, $sth);
my (@ary);

#######################
# Connect to Database #
#######################

my $dbh         = DBI->connect ($dsn, $user_name, $password, { RaiseError => 1 });

my $sth			= $dbh->prepare ("SELECT COUNT(*) AS num FROM loxp_mismatch WHERE le = ? AND re = ? AND class != \"ambiguous\"");
my $sth2		= $dbh->prepare ("SELECT le, COUNT(le) AS num FROM loxp_mismatch WHERE re = ? AND class != \"ambiguous\" GROUP BY le ORDER BY num DESC;");
my $sth3		= $dbh->prepare ("SELECT re, COUNT(re) AS num FROM loxp_mismatch WHERE le = ? AND class != \"ambiguous\" GROUP BY re ORDER BY num DESC;");

foreach my $loxp (@rec) {

	chomp($loxp);
	print "$loxp\n";

	$sth->execute($loxp,$loxp);

	while ( my $href = $sth->fetchrow_hashref ) {

		my $num    	= $href->{num};
		print "self: $loxp\t$num\n";
		$rec_partners->{$loxp}{$loxp} = $num;
		print "test hash 1 ", %$rec_partners->{$loxp}->{$loxp}, "\n";
	}

	# count number of re oligos

	$sth2->execute($loxp);

	while ( my $href = $sth2->fetchrow_hashref ) {

		my $le		= $href->{le};
        my $num     = $href->{num};

		print "HERE: $loxp\t$le\t$num\n";

		$loxp_le->{$loxp}->{$le} =+ $num;

		if ($le ne $loxp) {
			print "le  : $le\t$num\n";
			$rec_partners->{$loxp}{$le} = $rec_partners->{$loxp}{$le} + $num;
			print "test hash 2 ", %$rec_partners->{$loxp}->{$le}, "\n";
		}

		$loxp_le->{$loxp}->{$le} = $num;

		# if seq isn't in @all array, add it

		my $found = 'n';

		foreach my $all (@all) {
			if ($all eq $le) {
				$found = 'y';
			}
		}

		if ($found eq 'n') {
			push (@all,$le);
		}
	}

	$sth3->execute($loxp);

	while ( my $href = $sth3->fetchrow_hashref ) {

		my $re      = $href->{re};
        my $num     = $href->{num};

		$loxp_re->{$loxp}->{$re} = $num;

        if ($re ne $loxp) {
            print "re : $re\t$num\n";
			$rec_partners->{$loxp}{$re} = $rec_partners->{$loxp}{$re} + $num;
			print "test hash 3 ", %$rec_partners->{$loxp}->{$re}, "\n";
        }

        # if seq isn't in @all array, add it

        my $found = 'n';

        foreach my $all (@all) {
            if ($all eq $re) {
                $found = 'y';
            }
        }

        if ($found eq 'n') {
            push (@all,$re);
        }
	}
}

print "****\n";

print "loxp\t";
foreach my $self (@rec) {
	print $self, "\t";
}

print "loxp_le\t";
foreach my $self (@rec) {
    print $self, "\t";
}

print "loxp_re\t";
foreach my $self (@rec) {
    print $self, "\t";
}

print "\n";

foreach my $all (@all) {
	print "$all\t";

	foreach my $self (@rec) {
        if (%$rec_partners->{$self}->{$all} > 0) {
            print %$rec_partners->{$self}->{$all},"\t";
        } else {
            print "0\t";
        }
	}

	print "\t";

    foreach my $self (@rec) {
        if (%$loxp_re->{$self}->{$all} > 0) {
            print %$loxp_re->{$self}->{$all},"\t";
        } else {
            print "0\t";
        }
    }

    print "\t";

    foreach my $self (@rec) {
        if (%$loxp_le->{$self}->{$all} > 0) {
            print %$loxp_le->{$self}->{$all},"\t";
        } else {
            print "0\t";
        }
    }

	print "\n";
}
