# Supplementary material for: A high-throughput screen identifying sequence and promiscuity characteristics of the loxP spacer region in Cre-mediated recombination
Source: BMC Genomics. 2006 Apr 4;7:73. doi: 10.1186/1471-2164-7-73 (PMC1479339; doi:10.1186/1471-2164-7-73)
Supplement: Additional File 5 — Analysis_scripts.zip – zip file containing all analysis scripts. All SQL, Perl and shell scripts used in this analysis. Detailed explanation of their functionality given in the README.txt file. [file 1471-2164-7-73-S5.zip › analysis_scripts/unique_clean_pair_count.sh]

#!/bin/sh

echo "
SELECT le, re
FROM loxp_mismatch
WHERE class = \"clean\";
" | mysql > clean_pairs.txt

unique_pairs clean_pairs.txt > unique_clean_pair_count.txt
